# Supplementary material for: Stretchable and negative-Poisson-ratio porous metamaterials
Source: Nat Commun. 2024 Jan 9;15:392. doi: 10.1038/s41467-024-44707-3 (PMC10776607; doi:10.1038/s41467-024-44707-3)
Supplement: Supplementary file 14 — Source Data [file 41467_2024_44707_MOESM14_ESM.zip]

Archive with 2 entries (2 files):
- Main Manuscript Source Data.xlsx
- Supplementary Source Data.xlsx
