# Supplementary material for: Stretchable and negative-Poisson-ratio porous metamaterials
Source: Nat Commun. 2024 Jan 9;15:392. doi: 10.1038/s41467-024-44707-3 (PMC10776607; doi:10.1038/s41467-024-44707-3)
Supplement: Supplementary file 14 — Source Data [file 41467_2024_44707_MOESM14_ESM.zip › Main Manuscript Source Data.xlsx]

## Sheet: Fig.3d
rGO/PPy/PUF1-UHP (x direction)			rGO/PPy/PUF2-UHP (x direction)			rGO/PPy/PU-UHP (x direction)			rGO/PPy/PUF1-BHP (x direction)			rGO/PPy/PUF1-BHP (y direction)			rGO/PPy/PUF1-THP (x direction)			rGO/PPy/PUF1-THP (y direction)			rGO/PPy/PUF1-THP (z direction)
Tensile strain (mm/mm)	Stress (kPa)		Tensile strain (mm/mm)	Stress (kPa)		Tensile strain (mm/mm)	Stress (kPa)		Tensile strain (mm/mm)	Stress (kPa)		Tensile strain (mm/mm)	Stress (kPa)		Tensile strain (mm/mm)	Stress (kPa)		Tensile strain (mm/mm)	Stress (kPa)		Tensile strain (mm/mm)	Stress (kPa)
0	0.07178		0	0.109		0	0.12498		0	0.1878		0	0.17073		0	0.68027		0	0.63134		0	0.35868
0.00076844	0.28711		0.00165	0.43601		0	0		0.00173	0.46951		0.00172	0.42683		0	0.68027		0	0.4209		0	0.8967
0.00284	2.72753		0.00582	4.90517		0	0		0.00628	4.88293		0.00626	4.43902		0	0.68027		0	0.4209		0	1.07604
0.00562	7.53661		0.01151	13.6705		0.000573639	1.37483		0.01253	14.0854		0.01249	12.8049		0.00132	1.36054		0	0.4209		0.00187	1.07604
0.00868	12.561		0.01775	21.4548		0.00233	6.3742		0.0196	23.9451		0.01953	21.7683		0.0052	8.84354		0.00166	1.05224		0.00633	10.2224
0.012	16.9394		0.02451	25.777		0.00469	13.4983		0.02709	32.9597		0.027	29.9634		0.01056	25.5102		0.00585	9.25972		0.01302	31.7432
0.0154	20.5283		0.03146	30.0731		0.01012	27.6215		0.03477	40.7537		0.03465	37.0488		0.01669	41.1565		0.01156	26.9374		0.02016	52.726
0.01887	23.4712		0.0385	32.6703		0.01012	27.6215		0.04259	47.6085		0.04244	43.2805		0.02315	55.6122		0.01781	43.7732		0.02768	69.5839
0.02237	26.1987		0.0456	33.5044		0.01303	32.371		0.05044	53.7122		0.05026	48.8293		0.0298	68.7075		0.0246	57.6628		0.03522	84.4691
0.02587	28.5673		0.05273	34.4024		0.01599	36.1205		0.05833	59.0646		0.05813	53.6951		0.03655	79.5918		0.03156	70.5001		0.04304	97.3816
0.02938	30.3618		0.05985	35.7555		0.01897	38.9951		0.0667	64.0415		0.06647	58.2195		0.04334	88.6054		0.03863	81.0225		0.05074	108.142
0.03288	32.1562		0.067	36.8906		0.02196	41.1199		0.07461	68.361		0.07435	62.1463		0.05057	96.0884		0.04574	90.0718		0.0587	117.647
0.0366	33.6635		0.07459	37.3076		0.02495	43.2446		0.08233	70.4188		0.08204	64.017		0.05681	103.061		0.05289	98.0688		0.06643	125.359
0.03981	34.9555		0.08174	37.7886		0.02813	44.9944		0.09025	73.9871		0.08993	67.261		0.06406	109.524		0.06005	105.645		0.07437	132.891
0.04356	36.1757		0.08871	38.6607		0.03114	45.6868		0.09796	77.3675		0.09762	70.3341		0.07091	115.136		0.06765	112.169		0.08232	140.065
0.04707	37.1806		0.09586	40.0327		0.03414	47.4016		0.10588	78.2986		0.10551	71.1805		0.07775	120.578		0.07421	118.061		0.09026	146.341
0.0505	38.1137		0.10283	40.4687		0.03707	48.8714		0.11359	81.3034		0.11319	73.9122		0.08442	125.51		0.08182	123.533		0.09821	152.08
0.05401	38.975		0.10998	41.1227		0.04007	52.3412		0.1215	84.0266		0.12107	76.3878		0.09126	130.272		0.08899	127.952		0.10615	157.461
0.05743	39.621		0.11696	41.6678		0.043	53.9335		0.12943	86.4681		0.12898	78.6073		0.09793	134.694		0.09616	132.582		0.11409	162.482
0.06093	40.1952		0.12411	41.8858		0.046	55.1584		0.14522	91.1632		0.14471	82.8756		0.10477	138.605		0.10314	136.791		0.12251	167.145
0.06443	40.913		0.1312	42.2128		0.04893	56.6282		0.14522	91.1632		0.14471	82.8756		0.11161	142.517		0.11033	140.369		0.12979	171.808
0.06792	41.4872		0.13836	42.5398		0.05193	58.2205		0.15328	91.1551		0.15274	82.8683		0.11846	146.258		0.11732	143.946		0.1382	175.933
0.0714	41.9897		0.14563	42.8668		0.05492	61.6903		0.16163	93.3149		0.16106	84.8317		0.12527	149.66		0.12448	147.314		0.14616	180.057
0.0749	42.4203		0.15319	43.4438		0.05791	62.9151		0.16955	95.193		0.16896	86.5391		0.13208	153.231		0.13161	150.05		0.15386	183.824
0.07839	42.7792		0.1603	43.5528		0.0609	64.2625		0.17722	97.071		0.1766	88.2464		0.13889	156.292		0.13873	152.996		0.16183	187.41
0.08209	43.3534		0.1674	43.8798		0.06414	65.6098		0.18507	98.8551		0.18442	89.8683		0.1461	159.524		0.14587	156.153		0.16952	190.459
0.08561	43.6405		0.17433	43.9888		0.06713	66.9571		0.19273	100.451		0.19206	91.3195		0.15296	162.585		0.1536	158.678		0.17743	193.508
0.08909	43.9276		0.18142	44.7068		0.07011	68.4269		0.20058	100.964		0.19988	91.7854		0.15958	165.476		0.16073	160.993		0.18534	196.557
0.09252	44.2865		0.18834	45.0339		0.07302	69.8968		0.20845	102.466		0.20772	93.1512		0.16638	168.367		0.16785	163.308		0.19343	199.426
0.09592	44.6454		0.19545	45.1429		0.076	71.3666		0.2163	104.063		0.21554	94.6024		0.17318	170.918		0.1748	165.412		0.20133	202.116
0.09944	45.0043		0.20256	46.0018		0.07892	72.7139		0.22418	105.377		0.2234	95.7976		0.17998	173.469		0.18193	167.727		0.20924	204.806
0.10292	45.2914		0.20972	46.2199		0.0819	73.9388		0.23271	106.692		0.2319	96.9927		0.18678	176.19		0.18889	170.042		0.21764	207.138
0.10643	45.5067		0.21681	46.2199		0.08489	75.4086		0.24059	107.913		0.23975	98.1025		0.19359	178.742		0.19606	171.936		0.22554	209.649
0.10993	45.7939		0.22455	46.4379		0.08794	76.7559		0.2485	109.227		0.24763	99.2976		0.20045	181.292		0.2032	173.409		0.23326	211.801
0.11342	46.0092		0.23167	46.9379		0.09093	78.2257		0.25617	110.354		0.25527	100.322		0.20726	183.503		0.21038	175.093		0.24121	213.953
0.11692	46.2245		0.23876	47.0469		0.0941	79.4506		0.26405	111.387		0.26313	101.261		0.21448	185.714		0.21752	177.197		0.24898	215.925
0.12071	46.5116		0.24569	47.3739		0.09709	80.6754		0.27173	112.608		0.27078	102.371		0.2213	187.925		0.22469	178.67		0.25688	217.539
0.12412	46.727		0.2528	47.3739		0.10008	80.1452		0.27959	113.547		0.27861	103.224		0.22799	189.966		0.23185	180.144		0.26484	219.154
0.13101	47.2294		0.25974	47.7009		0.10301	81.615		0.28746	114.298		0.28645	103.907		0.23479	192.177		0.23942	181.827		0.27275	221.485
0.13101	47.2294		0.26685	47.9509		0.10592	82.7174		0.29532	114.153		0.29429	103.776		0.24142	194.218		0.24656	183.09		0.28067	223.099
0.1345	47.4447		0.27396	47.8419		0.1089	84.0647		0.30321	115.092		0.30215	104.629		0.24822	196.258		0.25352	184.353		0.28864	224.354
0.13799	47.5883		0.28112	47.9509		0.11189	85.5345		0.31177	116.927		0.31068	106.298		0.25519	198.469		0.26065	185.405		0.29657	226.148
0.14148	47.8036		0.28841	48.0599		0.11487	84.7594		0.31964	117.679		0.31852	106.98		0.262	200		0.26778	186.667		0.30495	227.224
0.14497	48.0907		0.2954	47.9509		0.11793	86.2292		0.32738	118.336		0.32623	107.578		0.26881	201.871		0.27491	187.93		0.31287	228.12
0.14846	48.3061		0.30312	48.5599		0.12092	87.5766		0.33524	118.993		0.33407	108.176		0.27604	203.912		0.28204	189.193		0.32063	229.735
0.15225	48.4496		0.31006	49.5279		0.12411	88.9239		0.34296	119.744		0.34176	108.859		0.28285	205.612		0.28919	190.245		0.32854	231.349
0.15575	48.5932		0.31722	49.5279		0.1271	90.0263		0.35082	120.308		0.34959	109.371		0.28965	207.313		0.29633	190.876		0.33629	232.963
0.15915	48.8085		0.32416	49.6369		0.13001	91.3736		0.35869	120.871		0.35743	109.883		0.29633	209.014		0.30408	191.929		0.3442	233.68
0.16265	49.0238		0.33126	49.6369		0.133	92.5984		0.36656	122.237		0.36528	111.124		0.30314	211.054		0.31109	192.981		0.3521	234.756
0.16605	49.2392		0.33837	49.7459		0.13593	93.9458		0.37451	122.706		0.3732	111.551		0.30982	212.415		0.31822	194.033		0.36001	236.191
0.16954	49.3827		0.34548	49.8549		0.13891	95.1706		0.38239	123.176		0.38105	111.978		0.31663	213.946		0.32518	194.875		0.36811	237.267
0.17303	49.5981		0.3526	49.7459		0.14192	96.3954		0.39032	123.645		0.38895	112.405		0.32349	215.476		0.33231	195.717		0.37651	237.984
0.17655	49.8134		0.35971	49.8549		0.1449	97.6203		0.39869	124.021		0.39729	112.746		0.33031	217.007		0.33945	196.559		0.38442	239.419
0.18004	50.0287		0.36744	50.0729		0.14789	98.9677		0.40658	124.49		0.40516	113.173		0.33714	218.367		0.34658	197.4		0.39231	239.957
0.18353	50.1723		0.37456	50.0729		0.15088	100.315		0.41444	124.772		0.41299	113.429		0.34396	219.558		0.35373	198.453		0.40002	240.674
0.18703	50.244		0.3815	50.1819		0.15387	101.54		0.42212	125.148		0.42064	113.771		0.35135	220.918		0.36086	199.715		0.40792	242.109
0.19082	50.4594		0.3886	50.1819		0.15712	102.52		0.43	125.43		0.4285	114.027		0.35801	222.789		0.368	200.557		0.41568	243.544
0.19422	50.6747		0.39553	50.0729		0.16003	103.745		0.43767	125.805		0.43614	114.368		0.36481	224.15		0.37575	201.399		0.42358	244.082
0.19772	50.6747		0.40264	50.5729		0.16302	104.969		0.44555	127.171		0.44399	115.61		0.37144	225.17		0.38272	202.03		0.43154	245.158
0.20113	51.0336		0.40975	50.7909		0.16593	106.194		0.45361	127.359		0.45202	115.78		0.37824	226.361		0.38986	202.872		0.43944	245.875
0.20461	51.1771		0.41686	51.3999		0.16891	107.419		0.46149	127.922		0.45987	116.293		0.38504	227.891		0.39682	203.714		0.44735	246.772
0.2081	51.3207		0.42415	51.6179		0.1719	103.399		0.46941	128.204		0.46777	116.549		0.3919	229.252		0.40396	204.556		0.45525	247.848
0.21159	51.536		0.43171	51.5089		0.17488	104.624		0.47778	128.391		0.47611	116.719		0.3987	230.272		0.41109	205.397		0.46382	248.924
0.21509	51.6796		0.43883	51.5089		0.17787	105.726		0.48564	128.673		0.48394	116.976		0.40551	231.463		0.41823	206.45		0.47154	249.821
0.21857	51.7514		0.44595	51.6179		0.18111	106.706		0.49338	128.955		0.49165	117.232		0.4129	232.993		0.42536	207.291		0.47944	250.717
0.22237	51.9667		0.45286	51.6179		0.1841	107.931		0.50126	129.237		0.49951	117.488		0.41971	233.673		0.4325	208.344		0.48714	251.435
0.22586	52.182		0.45997	51.6179		0.18708	109.033		0.50894	130.602		0.50716	118.729		0.42635	234.864		0.44024	209.185		0.49504	252.511
0.22926	52.182		0.4669	51.6179		0.18999	110.013		0.51681	130.79		0.515	118.9		0.43317	236.054		0.44738	209.817		0.50298	253.407
0.23275	52.3256		0.47401	51.5089		0.19298	111.361		0.52467	130.978		0.52283	119.071		0.43981	237.245		0.45435	210.448		0.51093	253.766
0.23616	52.6127		0.48116	51.3999		0.19591	112.463		0.53254	131.26		0.53068	119.327		0.44661	238.265		0.46148	211.5		0.51883	254.842
0.23965	52.6845		0.48832	51.5089		0.1989	113.565		0.54061	131.447		0.53872	119.498		0.45341	239.456		0.46844	212.342		0.52673	255.918
0.24314	52.8998		0.49559	51.6179		0.20189	114.545		0.54849	131.823		0.54657	119.839		0.46021	240.646		0.47558	212.973		0.5353	256.815
0.24665	53.0433		0.50319	51.8359		0.20487	115.525		0.55689	132.011		0.55494	120.01		0.46702	241.497		0.48275	214.026		0.54321	257.712
0.25015	53.1151		0.5103	52.3359		0.20786	116.627		0.56477	132.105		0.56279	120.095		0.47442	242.857		0.48993	214.657		0.55092	258.429
0.25366	53.4022		0.51724	52.3359		0.21087	115.155		0.57245	132.292		0.57045	120.266		0.48125	244.218		0.49707	215.288		0.55881	259.326
0.25715	53.5458		0.52434	52.3359		0.21386	116.235		0.58031	132.48		0.57828	120.437		0.48805	245.408		0.50427	216.13		0.56652	260.043
0.26086	53.6176		0.53126	52.2269		0.21703	117.196		0.58798	132.762		0.58592	120.693		0.49468	246.429		0.51141	216.972		0.57441	261.119
0.26435	53.6893		0.53836	52.3359		0.22002	118.276		0.59585	133.138		0.59376	121.034		0.50149	247.789		0.51898	217.603		0.58236	262.016
0.26778	53.9765		0.54546	52.4449		0.22293	119.116		0.60373	133.325		0.60162	121.205		0.50812	248.81		0.52612	219.077		0.59027	262.913
0.27126	54.1918		0.55261	52.4449		0.22591	119.956		0.61179	134.503		0.60965	122.276		0.51493	249.66		0.53313	219.918		0.59818	263.809
0.27466	54.2636		0.55988	52.3359		0.2289	120.917		0.61967	134.785		0.6175	122.532		0.52173	251.02		0.54031	220.339		0.60612	265.065
0.27815	54.4071		0.56742	52.3359		0.2319	121.877		0.62808	134.973		0.62588	122.702		0.52854	252.381		0.54726	220.971		0.61402	265.961
0.28173	54.6225		0.57453	52.3359		0.2349	122.837		0.63596	135.254		0.63373	122.959		0.53551	253.742		0.55443	221.812		0.62245	267.217
0.28522	54.6942		0.58162	52.4449		0.23789	123.798		0.64369	135.63		0.64144	123.3		0.54274	254.932		0.56161	223.075		0.63036	268.113
0.28871	54.8378		0.58855	52.4449		0.24088	124.758		0.65154	135.63		0.64926	123.3		0.54955	255.782		0.56874	223.917		0.63807	269.189
0.29242	54.9813		0.59566	52.554		0.24405	125.718		0.65927	135.818		0.65696	123.471		0.55635	256.973		0.57589	224.759		0.64596	269.907
0.29591	55.0531		0.60264	52.554		0.24704	126.678		0.66713	136.1		0.6648	123.727		0.56299	258.163		0.58303	225.39		0.65385	270.624
0.2994	55.1967		0.60979	52.554		0.25002	122.519		0.67501	136.381		0.67265	123.983		0.5698	259.524		0.59078	226.653		0.66175	271.521
0.3028	55.2685		0.61707	52.554		0.25294	123.599		0.68288	136.475		0.68049	124.068		0.57648	260.544		0.59774	227.284		0.66965	272.597
0.30631	55.412		0.62405	52.554		0.25592	124.559		0.69075	136.663		0.68833	124.239		0.58333	261.565		0.60488	227.915		0.67755	273.852
0.30972	55.6273		0.63134	52.663		0.2589	125.279		0.69863	136.851		0.69618	124.41		0.59014	262.585		0.61184	228.757		0.68547	275.108
0.31323	55.7709		0.63888	52.881		0.26188	126.24		0.70718	137.226		0.7047	124.751		0.59699	263.776		0.61897	229.388		0.69405	275.825
0.31672	55.8427		0.64599	52.772		0.26489	127.2		0.71506	137.414		0.71256	124.472		0.60381	265.136		0.6261	229.809		0.70177	276.901
0.32024	55.9862		0.65292	52.772		0.26788	128.16		0.72274	139.488		0.72021	125.457		0.61062	265.986		0.63329	230.651		0.70966	278.336
0.32374	56.058		0.66002	52.881		0.27086	129.001		0.73062	139.676		0.72806	125.628		0.61801	267.347		0.64043	231.493		0.71736	279.232
0.32723	56.2015		0.66694	52.99		0.27405	129.841		0.7383	139.864		0.73572	125.799		0.62465	268.537		0.64756	232.124		0.72526	280.129
0.33073	56.2733		0.67422	52.99		0.27704	130.921		0.74618	140.051		0.74357	125.969		0.63147	269.558		0.65471	232.966		0.73317	281.205
0.33444	56.3451		0.68133	52.99		0.27997	131.881		0.75409	140.239		0.75145	126.14		0.6381	270.578		0.66246	234.018		0.74108	282.102
0.33793	56.5604		0.68842	52.881		0.28296	132.722		0.76195	140.427		0.75928	126.311		0.64491	271.769		0.66944	234.65		0.74897	283.178
0.34133	56.5604		0.69554	52.663		0.28589	133.442		0.76984	140.709		0.76715	127.017		0.65171	272.959		0.67658	235.491		0.75687	284.075
0.34482	56.7758		0.70326	52.554		0.28888	134.162		0.77772	140.897		0.775	127.188		0.65854	274.15		0.68353	236.123		0.76546	285.33
0.34831	56.9193		0.71019	53.663		0.29189	135.122		0.78626	141.084		0.78351	126.909		0.66535	274.83		0.69067	236.544		0.77336	286.585
0.3518	57.1347		0.71735	53.772		0.29487	133.562		0.79415	141.178		0.79137	126.994		0.67215	276.02		0.6978	237.596		0.78107	287.661
0.35529	57.1347		0.72432	53.663		0.29786	134.282		0.80183	141.554		0.79902	127.335		0.67954	276.871		0.70499	238.648		0.78897	288.737
0.35878	57.2064		0.7313	53.772		0.30087	135.362		0.80971	142.826		0.80688	128.491		0.68635	277.721		0.71212	239.49		0.79667	289.813
0.36228	57.4218		0.73839	53.772		0.30386	136.202		0.81739	142.92		0.81453	128.577		0.69299	279.082		0.71926	240.332		0.80457	290.352
0.36608	57.5653		0.74567	53.663		0.30703	137.043		0.82527	143.107		0.82238	128.748		0.69979	280.442		0.727	240.963		0.81252	291.607
0.36948	57.6371		0.75278	53.554		0.31002	138.003		0.83319	143.201		0.83027	128.833		0.70642	281.463		0.73415	241.805		0.82047	292.862
0.37297	57.7089		0.75994	53.663		0.31293	138.723		0.84111	143.577		0.83817	129.174		0.71323	282.483		0.74111	242.857		0.82837	294.118
0.37638	57.8524		0.76704	53.99		0.31591	139.563		0.84898	143.859		0.84601	129.881		0.72003	283.844		0.74825	243.909		0.83633	295.552
0.37987	57.996		0.77459	53.881		0.31882	140.404		0.85687	143.952		0.85387	129.516		0.72683	285.204		0.7552	244.962		0.84424	296.808
0.38335	58.0678		0.78171	53.881		0.32188	141.244		0.86476	144.14		0.86173	129.687		0.73381	286.394		0.76233	245.593		0.85262	297.704
0.38684	58.2831		0.78864	53.881		0.32486	142.204		0.87313	144.328		0.87007	129.407		0.74062	287.585		0.76951	246.645		0.86057	298.96
0.39033	58.4984		0.79575	54.599		0.32787	142.924		0.881	144.61		0.87792	130.113		0.74784	288.435		0.77665	247.277		0.86828	300.215
0.39383	58.5702		0.80285	54.49		0.33086	143.765		0.88873	144.891		0.88562	130.37		0.75465	289.626		0.78379	247.908		0.87622	301.471
0.39762	58.5702		0.80995	54.49		0.33403	144.485		0.8966	144.891		0.89346	130.37		0.76129	290.816		0.79097	248.96		0.88397	302.726
0.40112	58.7138		0.81707	54.49		0.33702	145.445		0.90428	145.079		0.90112	130.54		0.76815	292.347		0.79811	249.802		0.89187	303.981
0.40452	58.9291		0.82417	54.49		0.34	146.045		0.91234	145.267		0.90915	130.711		0.77479	293.878		0.80574	250.854		0.89977	304.878
0.40801	58.9291		0.83189	54.49		0.34291	146.765		0.92021	145.643		0.91699	131.052		0.78164	294.728		0.81288	251.485		0.90772	306.133
0.41141	59.0009		0.839	54.49		0.3459	147.486		0.92809	145.83		0.92484	130.773		0.78845	295.578		0.81989	252.117		0.91562	307.568
0.4149	59.1444		0.84598	54.599		0.34881	148.206		0.93603	146.018		0.93275	131.394		0.7953	296.939		0.8269	252.748		0.92419	308.644
0.41839	59.2162		0.85309	54.599		0.35187	146.645		0.94438	146.206		0.94107	131.565		0.80211	298.469		0.83403	253.8		0.93211	310.258
0.42188	59.3597		0.86002	54.49		0.35485	147.605		0.95226	146.488		0.94893	131.821		0.80896	300		0.84121	254.642		0.93982	311.514
0.42537	59.4315		0.86712	54.599		0.35784	148.085		0.96013	146.676		0.95677	131.991		0.81579	301.19		0.84834	255.484		0.94771	312.59
0.42887	59.5033		0.87423	54.708		0.36082	149.046		0.96781	146.957		0.96442	132.248		0.82302	302.381		0.85549	256.326		0.95542	314.024
0.43266	59.6469		0.88134	54.49		0.36399	150.126		0.97567	147.145		0.97226	132.418		0.82983	303.741		0.86263	257.589		0.96331	315.638
0.43616	59.7186		0.88862	54.599		0.36698	150.966		0.98334	147.239		0.9799	132.954		0.83646	305.102		0.87037	258.43		0.97122	317.253
0.43956	59.7904		0.89617	54.599		0.36996	151.566		0.99139	147.615		0.98792	133.295		0.84326	306.463		0.87751	259.272		0.97911	318.687
0.44305	59.934		0.90328	54.599		0.37287	152.167		0.99927	147.896		0.99577	133.551		0.85007	308.163		0.88446	260.745		0.98703	320.301
0.44646	59.934		0.91038	55.208		0.37585	153.007		1.00715	147.99		1.00362	133.637		0.85688	309.354		0.89161	261.587		0.99513	322.095
0.44995	60.0775		0.9173	55.208		0.37884	153.607		1.01509	148.178		1.01154	133.807		0.86369	310.714		0.89857	262.639		1.00353	323.529
0.45344	60.1493		0.92441	55.208		0.38184	154.207		1.02346	148.46		1.01988	134.513		0.87051	312.585		0.90571	263.692		1.01144	325.502
0.45693	60.2211		0.93134	55.317		0.38484	155.168		1.03134	148.648		1.02773	134.684		0.87732	314.286		0.91284	264.744		1.01914	326.937
0.46042	60.2929		0.93849	55.426		0.38785	156.008		1.03922	148.835		1.03558	134.855		0.88471	315.306		0.92002	265.586		1.02705	328.551
0.46399	60.3646		0.94564	55.208		0.39084	156.608		1.05477	149.399		1.05108	135.367		0.89135	316.667		0.92716	266.638		1.03476	330.165
0.4677	60.4364		0.95279	55.317		0.39403	157.328		1.05477	149.399		1.05108	135.367		0.89817	318.537		0.93429	267.9		1.04264	331.42
0.47119	60.58		0.96007	55.426		0.39702	158.288		1.06246	149.587		1.05874	135.538		0.9048	319.898		0.94204	268.742		1.05054	333.034
0.4746	60.6517		0.96762	55.426		0.39993	159.129		1.07032	149.774		1.06657	135.709		0.91161	321.259		0.94918	269.584		1.05843	334.648
0.47808	60.7235		0.97473	55.426		0.40292	159.849		1.07839	150.15		1.07462	136.05		0.91842	322.449		0.95615	271.057		1.06653	336.262
0.48149	60.7953		0.98166	55.317		0.40584	160.569		1.08626	150.432		1.08246	136.306		0.92522	323.81		0.96329	272.53		1.07444	338.415
0.48497	60.7953		0.98875	55.208		0.40883	161.169		1.0942	150.713		1.09037	136.562		0.93203	325.17		0.97024	273.372		1.08282	339.849
0.48849	60.7953		0.99568	55.099		0.41182	161.769		1.10255	150.901		1.09869	136.733		0.939	326.701		0.97738	274.635		1.09073	341.822
0.49198	60.8671		1.00295	55.099		0.41481	162.49		1.11044	151.183		1.10655	136.989		0.94623	328.231		0.98457	275.687		1.09842	343.795
0.49547	61.0106		1.01006	55.208		0.41779	163.09		1.11818	151.371		1.11427	137.16		0.95304	329.762		0.99171	277.16		1.10638	345.768
0.49897	61.0824		1.01715	56.099		0.42104	163.81		1.12605	151.652		1.12211	137.416		0.95968	331.122		0.99885	278.212		1.11408	347.561
0.50276	61.0824		1.02426	55.99		0.42402	164.65		1.13372	151.934		1.12975	137.672		0.96649	332.483		1.00598	279.265		1.12203	349.354
0.50625	61.1542		1.03891	56.099		0.42701	165.491		1.14159	152.122		1.13759	137.843		0.97311	334.014		1.01376	280.738		1.12999	350.968
0.50966	61.2259		1.03891	56.099		0.42992	166.211		1.14946	152.404		1.14544	138.099		0.97996	335.714		1.0209	282.421		1.13789	352.582
0.51315	61.3695		1.04607	55.99		0.43291	162.811		1.15732	152.591		1.15327	138.27		0.98676	337.245		1.02787	283.684		1.1458	354.735
0.51655	61.4413		1.053	55.881		0.43582	163.651		1.1654	152.873		1.16132	138.526		0.99362	338.946		1.03501	285.157		1.15376	356.528
0.52004	61.5131		1.0601	55.99		0.43882	164.251		1.17329	153.155		1.16918	138.782		1.00043	340.306		1.04197	286.42		1.16168	358.501
0.52353	61.5131		1.06721	56.208		0.44181	164.852		1.18166	153.624		1.17752	139.209		1.00724	341.497		1.04911	288.103		1.17006	360.832
0.52704	61.5131		1.0743	56.099		0.4448	165.572		1.18959	153.718		1.18543	139.294		1.01405	343.197		1.05623	289.156		1.17803	362.805
0.53053	61.6566		1.0814	56.099		0.44779	166.172		1.19727	154.188		1.19308	139.721		1.02146	344.728		1.06344	290.629		1.18575	364.598
0.53402	61.6566		1.08911	55.99		0.45077	166.892		1.20515	154.469		1.20093	140.427		1.0281	346.599		1.07057	292.102		1.1937	366.571
0.53782	61.6566		1.09621	56.099		0.45402	167.492		1.21282	154.657		1.20858	140.598		1.03492	348.129		1.07777	293.575		1.2014	368.723
0.54131	61.8719		1.10331	55.99		0.45701	168.093		1.22071	155.033		1.21644	140.939		1.04156	349.49		1.08491	295.259		1.20929	370.875
0.54472	61.9437		1.11023	56.099		0.45993	168.933		1.22863	155.315		1.22433	141.195		1.04837	351.19		1.09248	296.732		1.2172	372.669
0.54821	62.0155		1.11733	56.208		0.46292	169.653		1.2365	155.69		1.23217	141.537		1.05518	352.891		1.09963	297.995		1.22529	374.641
0.55162	62.0873		1.12442	56.208		0.46583	170.373		1.24439	155.972		1.24003	141.793		1.06203	354.592		1.10664	299.047		1.23319	376.614
0.55511	62.0873		1.13153	56.099		0.46882	170.853		1.25228	156.254		1.2479	142.049		1.06884	356.122		1.11377	300.941		1.24159	378.945
0.5586	62.1591		1.13864	56.208		0.47182	171.453		1.26017	156.535		1.25576	142.305		1.07571	357.993		1.12073	302.414		1.24949	380.739
0.56212	62.2308		1.14574	56.317		0.47483	172.294		1.26853	157.005		1.26409	142.732		1.08251	359.864		1.12785	303.887		1.25738	382.891
0.56561	62.2308		1.15347	56.099		0.47782	173.014		1.27642	157.287		1.27195	142.988		1.08974	361.224		1.13516	305.15		1.26507	385.043
0.56913	62.3026		1.16059	56.317		0.4808	173.374		1.28429	157.568		1.27979	143.244		1.09655	362.925		1.1423	306.623		1.27297	387.195
0.57262	62.3744		1.16752	56.426		0.48379	173.854		1.29197	157.944		1.28745	143.585		1.10318	364.966		1.14943	308.307		1.28068	389.347
0.57633	62.4462		1.17464	56.535		0.48697	174.574		1.29984	158.226		1.29529	143.841		1.10999	366.497		1.15699	309.99		1.28878	391.32
0.57982	62.5179		1.18155	56.426		0.48995	175.415		1.31563	158.977		1.31103	144.524		1.11679	368.367		1.16413	311.674		1.29667	393.472
0.58323	62.5897		1.18865	56.317		0.49287	176.255		1.31563	158.977		1.31103	144.524		1.12359	370.068		1.17132	312.515		1.30458	395.265
0.58672	62.6615		1.19576	56.208		0.49585	176.855		1.32357	159.352		1.31894	144.866		1.13041	371.599		1.17827	313.989		1.31249	397.238
0.59012	62.7333		1.20291	56.317		0.49883	177.335		1.33146	159.54		1.3268	145.037		1.13722	373.469		1.1854	315.672		1.32086	399.032
0.59369	62.7333		1.21019	56.317		0.50181	178.296		1.33988	160.01		1.33519	145.463		1.14402	375.17		1.19235	317.566		1.32882	400.646
0.59718	62.7333		1.21773	56.208		0.50482	178.896		1.34776	160.291		1.34304	145.72		1.15084	376.701		1.19966	319.039		1.33653	402.439
0.60067	62.8768		1.22484	56.317		0.50781	179.736		1.35569	160.761		1.35095	146.146		1.15812	378.401		1.20681	320.512		1.34447	403.874
0.60416	62.8768		1.23194	56.426		0.51079	180.456		1.36335	161.137		1.35858	146.488		1.16493	380.272		1.21395	322.196		1.35223	405.846
0.60766	62.9486		1.23886	56.535		0.51397	181.056		1.37123	161.606		1.36643	146.915		1.17161	381.973		1.22109	323.88		1.36012	407.281
0.61137	62.9486		1.24597	56.426		0.51695	181.776		1.37891	161.888		1.37408	147.171		1.17843	383.844		1.22867	325.774		1.36806	408.537
0.61486	63.0204		1.2529	56.426		0.51993	182.137		1.38679	162.357		1.38194	147.598		1.18511	385.714		1.23581	327.668		1.37595	409.792
0.61829	63.0922		1.26019	56.535		0.52285	182.857		1.39471	162.733		1.38983	147.939		1.19192	387.755		1.24283	329.351		1.38387	411.227
0.62178	63.2357		1.26729	56.535		0.52583	183.457		1.40258	163.109		1.39767	148.281		1.19873	389.796		1.24996	331.035		1.39179	413.199
0.62521	63.2357		1.27441	56.644		0.52882	184.057		1.41047	163.578		1.40553	148.707		1.20559	391.667		1.25696	332.718		1.40038	414.814
0.6287	63.2357		1.28152	56.535		0.5318	184.897		1.41835	163.86		1.41339	148.963		1.2124	393.707		1.26408	334.402		1.40829	416.607
0.63219	63.3075		1.28923	56.535		0.53481	185.738		1.4269	164.329		1.42191	149.39		1.21922	395.578		1.27121	336.086		1.41601	418.58
0.63568	63.3075		1.29616	56.535		0.5378	186.338		1.43458	164.799		1.42956	149.817		1.22662	397.789		1.27835	338.19		1.42391	420.732
0.63926	63.3075		1.30313	56.426		0.54079	187.058		1.44246	165.268		1.43741	150.244		1.23327	399.49		1.28566	339.874		1.43162	422.704
0.64297	63.4511		1.31029	57.017		0.54396	184.897		1.45019	165.832		1.44511	150.756		1.24008	401.361		1.29279	341.347		1.43953	424.498
0.64646	63.5946		1.31725	57.126		0.54695	185.617		1.45806	166.207		1.45296	151.098		1.24671	403.061		1.30038	342.82		1.44743	426.65
0.64995	63.6664		1.32453	57.126		0.54993	181.217		1.46593	166.583		1.4608	151.439		1.25352	405.102		1.30753	344.714		1.45533	428.623
0.65336	63.6664		1.33163	57.017		0.55284	181.938		1.4738	167.052		1.46864	151.866		1.26032	406.973		1.31449	346.398		1.46324	430.416
0.65685	63.7382		1.33873	57.126		0.55583	182.658		1.48173	167.71		1.47654	152.463		1.26712	408.673		1.32168	348.292		1.47183	432.209
0.66025	63.6664		1.34584	57.126		0.55881	183.258		1.48961	168.179		1.4844	152.89		1.27393	410.714		1.32864	350.186		1.47973	434.182
0.66376	63.7382		1.35356	57.126		0.56179	183.978		1.49754	168.461		1.4923	153.146		1.2809	412.925		1.33582	351.869		1.48763	436.334
0.66725	63.8817		1.3605	57.126		0.5648	184.818		1.50598	169.024		1.50071	153.659		1.28812	414.966		1.34295	353.763		1.49532	438.486
0.67077	63.8817		1.3676	57.235		0.56779	185.539		1.51386	169.494		1.50856	154.085		1.29493	417.007		1.35014	355.236		1.50322	440.638
0.67426	63.8817		1.37453	57.235		0.57078	186.019		1.52159	169.963		1.51626	154.512		1.30156	418.877		1.35728	357.13		1.51097	442.97
0.67775	64.0253		1.38164	56.735		0.57397	186.859		1.52946	170.621		1.52411	155.11		1.30836	420.748		1.36446	359.024		1.51888	445.122
0.68155	64.0253		1.38874	57.062		0.57695	187.579		1.53714	171.09		1.53176	155.537		1.31499	422.279		1.37159	361.129		1.52683	447.453
0.68498	64.0253		1.39583	56.953		0.57988	188.299		1.54501	171.56		1.5396	155.963		1.32184	423.639		1.37918	363.234		1.53473	449.964
0.68848	63.9535		1.40311	56.735		0.58286	189.02		1.55286	172.123		1.54742	156.476		1.32868	424.49		1.38633	364.917		1.54263	452.296
0.6919	64.0253		1.41066	56.844		0.58577	189.98		1.56078	172.78		1.55532	157.073		1.33548	426.19		1.39329	367.022		1.55121	454.986
0.69532	64.1688		1.41775	56.953		0.58875	190.58		1.56872	173.344		1.56323	157.585		1.34229	428.231		1.40043	369.126		1.55911	457.317
0.69881	64.3124		1.42485	56.953		0.59174	191.18		1.5766	174.001		1.57108	158.183		1.34911	430.272		1.40756	371.02		1.56681	459.828
0.70232	64.3842		1.43177	56.844		0.5948	191.781		1.58446	174.565		1.57891	158.695		1.3565	432.313		1.4147	372.914		1.5747	462.159
0.70581	64.3124		1.43887	56.844		0.59779	192.501		1.59283	175.034		1.58726	159.122		1.36332	434.184		1.42184	374.598		1.5824	464.491
0.7093	64.3842		1.44596	56.844		0.60096	193.101		1.60071	175.598		1.59511	159.634		1.36995	435.884		1.42899	376.492		1.59028	466.822
0.71279	64.5277		1.45307	56.953		0.60395	193.941		1.60857	175.374		1.60294	159.431		1.37676	437.925		1.43613	378.807		1.59818	468.974
0.71659	64.5995		1.46018	56.953		0.60693	191.66		1.61625	176.028		1.61059	160.025		1.3834	439.966		1.4439	380.701		1.60607	471.485
0.72008	64.743		1.46728	57.171		0.60987	192.5		1.62413	176.588		1.61845	160.535		1.39021	442.007		1.45091	382.595		1.61418	473.637
0.72348	64.743		1.47501	57.171		0.61285	193.101		1.63201	177.149		1.6263	161.044		1.39708	444.558		1.45805	384.489		1.6221	475.789
0.72698	64.743		1.48213	57.062		0.61578	193.941		1.63989	177.896		1.63415	161.724		1.4039	446.599		1.465	386.804		1.63049	477.941
0.73038	64.743		1.48911	56.953		0.61877	194.661		1.64781	178.644		1.64204	162.403		1.41071	448.469		1.47214	388.487		1.63841	479.735
0.73387	64.8148		1.49622	56.953		0.62175	195.381		1.6557	179.204		1.64991	162.913		1.41756	450.85		1.47926	390.171		1.6461	481.707
0.73735	64.8866		1.50315	56.953		0.62474	195.981		1.66358	179.952		1.65776	163.593		1.42437	452.891		1.4864	392.275		1.65401	483.859
0.74084	64.9584		1.51025	57.453		0.62773	196.702		1.67192	179.698		1.66607	163.362		1.43163	454.762		1.49353	394.38		1.66176	486.012
0.74433	64.9584		1.51736	57.453		0.63075	197.422		1.6798	180.349		1.67392	163.954		1.43844	456.633		1.50067	396.274		1.66966	488.343
0.74791	65.0302		1.52448	57.453		0.63374	198.142		1.68752	181		1.68161	164.545		1.44513	458.844		1.50842	397.957		1.67761	490.854
0.75162	65.0302		1.53176	57.562		0.63691	198.862		1.6954	181.836		1.68947	165.306		1.45182	461.054		1.51556	399.851		1.68552	492.647
0.75511	64.9584		1.53931	57.562		0.6399	199.822		1.70307	182.394		1.69711	165.363		1.45861	462.925		1.52251	402.166		1.69343	494.261
0.75851	65.1019		1.54642	57.671		0.64281	200.543		1.71095	183.138		1.70496	166.039		1.46545	465.136		1.52965	404.481		1.70135	496.055
0.762	65.2455		1.55352	57.671		0.6458	201.263		1.71901	183.789		1.71299	166.631		1.47226	467.177		1.5366	406.586		1.70993	498.207
0.7654	65.2455		1.56043	57.671		0.64878	201.983		1.72689	184.625		1.72085	166.941		1.47906	468.877		1.54374	408.48		1.71785	500.359
0.76892	65.2455		1.56754	57.78		0.65176	202.823		1.73475	185.276		1.72868	167.533		1.48588	470.408		1.55088	410.163		1.72557	502.511
0.7724	65.389		1.57464	57.562		0.65477	203.664		1.74263	186.299		1.73653	168.462		1.49327	472.109		1.55806	412.268		1.73348	504.842
0.77592	65.1737		1.58176	57.562		0.65776	204.384		1.75099	187.042		1.74486	169.139		1.50009	474.32		1.56521	414.162		1.74118	506.636
0.77941	65.1737		1.58886	57.671		0.66076	205.224		1.75888	187.693		1.75272	169.73		1.50673	476.361		1.57235	416.477		1.74908	508.788
0.7829	65.2455		1.59597	57.671		0.66393	205.944		1.76656	188.623		1.76038	170.575		1.51352	478.571		1.5795	419.002		1.75697	510.402
0.78669	65.3173		1.60309	57.562		0.66691	206.544		1.77442	189.367		1.76821	170.801		1.52016	480.272		1.58725	420.896		1.76492	512.016
0.79018	65.3173		1.61079	57.344		0.66989	207.145		1.78228	188.282		1.77604	171.615		1.52697	482.313		1.59422	423.001		1.77283	513.809
0.79358	65.2455		1.61772	57.235		0.6728	207.985		1.79015	189.202		1.78388	172.902		1.53382	484.014		1.60136	425.105		1.78079	515.065
0.79707	65.389		1.62483	57.517		0.67579	208.945		1.80596	190.951		1.79964	173.591		1.54063	486.224		1.60833	426.999		1.7887	516.679
0.80047	65.4608		1.63177	57.817		0.67877	209.665		1.80596	190.951		1.79964	173.591		1.54743	488.435		1.61546	428.893		1.79708	518.472
0.80396	65.389		1.63887	58.035		0.68176	204.265		1.81382	191.871		1.80747	174.428		1.55482	490.476		1.62259	430.787		1.80504	520.445
0.80745	65.389		1.64597	58.035		0.68476	204.949		1.82218	192.699		1.8158	175.181		1.56163	492.177		1.62979	432.892		1.81278	522.956
0.81094	65.389		1.65312	58.035		0.68777	205.747		1.83005	193.711		1.82364	176.101		1.56844	494.218		1.63693	434.575		1.82069	525.108
0.81451	65.4608		1.66041	58.035		0.69075	206.545		1.83792	194.632		1.83149	176.938		1.57508	496.088		1.64411	436.469		1.82844	528.156
0.81821	65.5326		1.6674	57.926		0.69394	207.457		1.84559	195.552		1.83913	177.774		1.58188	498.299		1.65126	438.363		1.83639	530.488
0.8217	65.5326		1.67512	58.035		0.69693	208.256		1.85347	196.472		1.84698	178.611		1.58851	500.34		1.65883	440.047		1.8443	532.999
0.82519	65.6044		1.68206	58.035		0.69984	208.826		1.86133	197.3		1.85482	179.364		1.59532	502.041		1.66598	441.941		1.85219	535.33
0.82859	65.6044		1.68921	58.035		0.70282	209.396		1.86921	198.497		1.86267	180.451		1.60216	503.912		1.67298	443.414		1.86011	537.841
0.83201	65.6762		1.69619	58.035		0.70573	210.194		1.87708	199.601		1.87051	181.455		1.60902	505.612		1.68015	445.098		1.86869	540.172
0.83552	65.6762		1.70328	58.035		0.70871	210.878		1.88495	200.613		1.87835	182.376		1.61583	507.313		1.68711	447.202		1.87661	541.966
0.839	65.7479		1.71038	58.035		0.71169	211.563		1.89351	201.717		1.88688	183.38		1.6227	509.524		1.6943	449.096		1.88432	543.759
0.84249	65.8197		1.71749	58.035		0.71475	212.589		1.90139	201.604		1.89474	183.276		1.62951	511.224		1.70143	450.57		1.89221	545.911
0.84606	65.7479		1.72459	57.926		0.71774	213.273		1.90908	202.702		1.9024	184.275		1.63673	513.095		1.70862	452.253		1.89992	547.884
0.84955	65.8197		1.7317	58.035		0.72072	213.729		1.91694	203.801		1.91023	185.274		1.64354	515.136		1.71576	453.726		1.90781	550.036
0.85325	65.8197		1.73942	58.253		0.7239	214.528		1.92462	204.991		1.91788	186.356		1.65022	516.837		1.72289	455.62		1.91571	551.829
0.85674	65.9633		1.74653	58.362		0.72688	215.326		1.93249	206.09		1.92573	187.355		1.65708	518.367		1.73064	457.304		1.92366	553.802
0.86014	65.9633		1.75345	58.362		0.7298	216.124		1.94035	207.097		1.93356	188.27		1.66372	520.408		1.73761	459.198		1.93156	555.595
0.86363	66.035		1.76055	58.362		0.73279	216.694		1.94823	207.322		1.94141	188.475		1.67058	522.109		1.74476	460.881		1.93947	557.209
0.86703	65.8915		1.76749	58.253		0.7357	217.378		1.95611	206.337		1.94926	188.479		1.67739	524.15		1.75171	462.775		1.94738	559.003
0.8706	65.9633		1.7746	58.253		0.73868	218.177		1.96466	207.605		1.95778	189.632		1.68425	526.361		1.75885	464.88		1.95597	561.334
0.87408	66.1786		1.78175	58.253		0.74174	218.633		1.97253	208.784		1.96563	190.703		1.69106	528.231		1.76597	466.563		1.96368	563.486
0.87757	66.1068		1.78901	58.253		0.74473	219.203		1.98045	209.962		1.97352	190.875		1.69788	529.932		1.7731	468.247		1.97158	565.459
0.88106	66.035		1.79612	58.253		0.74772	220.001		1.98812	211.14		1.98116	191.946		1.7047	531.803		1.78024	470.141		1.97929	566.894
0.88455	66.1786		1.80371	58.253		0.7507	220.685		1.99598	212.5		1.98899	193.182		1.71194	533.673		1.78738	471.825		1.98719	566.894
0.88828	66.2504		1.81081	58.471		0.75388	221.255		2.00366	213.678		1.99665	194.253		1.7188	535.544		1.79512	473.298		1.99508	567.253
0.89177	66.3221		1.81772	58.58		0.75686	221.94		2.01153	215.129		2.00449	193.771		1.72549	537.245		1.80226	474.981		2.003	568.508
0.89518	66.3221		1.82484	58.471		0.75977	222.624		2.01941	213.157		2.01234	194.679		1.73229	539.116		1.80923	476.034		2.0109	569.763
0.89867	66.3939		1.83177	58.362		0.76275	223.308		2.02727	214.228		2.02017	195.652		1.73898	540.986		1.81636	477.717		2.01949	571.557
0.90215	66.3939		1.83887	58.253		0.76574	223.992		2.03535	215.566		2.02823	196.869		1.74578	543.027		1.82332	479.822		2.02738	573.35
0.90564	66.3221		1.84614	58.253		0.76872	224.676		2.04372	217.082		2.03657	197.347		1.75259	544.728		1.83045	481.295		2.03527	574.247
0.90913	66.3939		1.85324	58.253		0.77173	225.247		2.0516	218.509		2.04442	198.645		1.75944	546.429		1.83764	482.768		2.04297	575.323
0.91262	66.4657		1.86036	58.362		0.77473	220.817		2.05947	219.758		2.05226	199.78		1.76625	547.959		1.84478	484.452		2.05086	577.475
0.91611	66.5375		1.86746	58.362		0.77772	221.387		2.06714	221.186		2.05991	201.078		1.77365	549.83		1.85191	485.925		2.05857	579.986
0.9199	66.6093		1.87501	58.471		0.78089	220.036		2.07502	222.791		2.06776	202.538		1.78046	551.871		1.85905	487.187		2.06646	581.779
0.9233	66.6093		1.88213	58.58		0.78388	220.607		2.0827	223.278		2.07541	202.98		1.7871	553.572		1.8668	488.45		2.07436	582.855
0.92679	66.6093		1.88911	58.58		0.78686	220.835		2.09059	223.765		2.08327	203.423		1.7939	555.272		1.87394	489.502		2.08246	583.393
0.93019	66.681		1.89622	58.689		0.78977	221.519		2.09846	225.46		2.09112	204.964		1.80053	557.143		1.8809	491.396		2.09036	585.186
0.93368	66.7528		1.9032	58.58		0.79276	222.317		2.10653	226.887		2.09916	206.261		1.80734	558.673		1.88804	493.501		2.09874	587.159
0.93719	66.7528		1.91035	58.58		0.79567	222.887		2.11441	228.493		2.10701	207.721		1.81414	560.204		1.89501	495.816		2.10666	588.953
0.94067	66.7528		1.91762	58.58		0.79873	223.685		2.12282	229.247		2.11539	208.407		1.82099	561.225		1.90213	497.92		2.11455	591.105
0.94416	66.7528		1.92478	58.907		0.80171	224.37		2.1307	230.853		2.12324	209.867		1.8278	562.415		1.90928	500.025		2.12226	592.36
0.94765	66.8964		1.93189	58.798		0.80472	224.94		2.13842	232.459		2.13094	211.326		1.83462	563.946		1.91642	502.34		2.13021	593.974
0.95144	67.0399		1.93944	58.689		0.80771	225.51		2.1463	234.154		2.13879	211.967		1.84201	565.476		1.92373	504.444		2.13792	595.768
0.95493	66.9681		1.94656	58.798		0.81089	225.966		2.15396	235.087		2.14642	212.815		1.84882	567.177		1.93131	506.549		2.14588	597.202
0.95833	67.0399		1.95348	58.907		0.81387	226.422		2.16182	236.871		2.15425	213.537		1.85546	568.537		1.93844	508.443		2.15379	598.637
0.96182	66.8964		1.96057	58.362		0.81686	227.106		2.16975	235.337		2.16216	213.943		1.86226	569.558		1.94558	510.547		2.16175	600.789
0.96522	66.8964		1.96749	58.471		0.81979	227.448		2.17767	237.28		2.17005	215.709		1.86891	571.088		1.95253	512.652		2.16967	603.3
0.96871	67.0399		1.97464	58.471		0.8227	227.448		2.18554	238.292		2.17789	216.629		1.87571	572.109		1.95967	514.967		2.17759	605.273
0.9722	67.1117		1.98178	58.689		0.82571	227.905		2.19343	239.039		2.18575	217.308		1.88253	572.959		1.96669	517.071		2.1855	607.066
0.97577	67.1117		1.98893	58.58		0.8287	228.361		2.2013	240.051		2.1936	218.228		1.88938	574.49		1.97383	518.755		2.19393	608.68
0.97926	67.2552		1.99621	58.471		0.83168	230.852		2.20966	241.906		2.20193	219.914		1.89618	576.361		1.98101	520.438		2.20184	610.115
0.98296	67.2552		2.0038	58.689		0.83467	231.422		2.21754	243.006		2.20978	220.914		1.90299	577.721		1.98815	522.543		2.20954	612.087
0.98646	67.327		2.01091	58.58		0.83766	231.878		2.2254	245.125		2.21761	222.841		1.91038	579.422		1.99528	524.226		2.21745	613.702
0.98994	67.2552		2.01784	58.471		0.84091	232.22		2.23307	245.206		2.22525	222.915		1.9172	580.952		2.00247	526.331		2.22535	615.316
0.99334	67.2552		2.02494	58.58		0.84389	232.676		2.24096	247.326		2.23312	224.841		1.92385	582.313		2.00961	528.435		2.23326	616.93
0.99676	67.327		2.03186	58.58		0.84681	228.206		2.24883	249.445		2.24096	226.768		1.93066	584.184		2.0172	529.908		2.24115	618.723
1.00025	67.327		2.03895	58.58		0.84979	228.746		2.25676	250.634		2.24886	227.849		1.93731	586.054		2.02433	531.592		2.24904	620.696
1.00373	67.327		2.04622	58.689		0.8527	229.286		2.26464	249.31		2.25671	229.346		1.94412	586.905		2.03129	533.276		2.25695	622.489
1.0073	67.2552		2.05333	58.471		0.8557	229.934		2.27253	251.671		2.26458	228.792		1.95092	587.755		2.03842	534.959		2.26552	624.641
1.01073	67.2552		2.06044	59.08		0.85868	230.367		2.28042	253.944		2.27244	230.858		1.95773	589.286		2.04555	536.853		2.27324	626.435
1.0143	67.327		2.06757	59.08		0.86167	231.015		2.28878	255.208		2.28077	232.007		1.96469	590.816		2.05268	539.168		2.28115	628.228
1.018	67.3988		2.07511	59.08		0.86465	231.555		2.29666	257.482		2.28862	234.074		1.97192	592.347		2.05982	540.641		2.28886	630.022
1.02149	67.327		2.08223	58.971		0.86789	232.311		2.30439	258.086		2.29632	234.624		1.97874	593.537		2.06696	542.535		2.29676	631.277
1.02489	67.327		2.08915	58.862		0.87088	232.851		2.31225	259.612		2.30416	236.011		1.98555	594.558		2.07471	544.219		2.30465	632.532
1.02838	67.3988		2.09631	59.08		0.87387	233.608		2.31992	261.139		2.3118	237.399		1.99218	596.088		2.08186	545.692		2.31256	633.967
1.03177	67.4706		2.10323	58.971		0.87678	234.472		2.32797	262.49		2.31982	238.628		1.99899	597.789		2.08882	547.165		2.32045	635.581
1.03535	67.4706		2.11051	59.08		0.87976	235.012		2.33584	265.026		2.32766	240.033		2.00562	599.32		2.09596	548.638		2.32837	635.76
1.03883	67.4706		2.11761	59.08		0.88269	235.444		2.34375	267.387		2.33555	242.179		2.01247	601.531		2.10291	550.111		2.33695	635.94
1.04232	67.3988		2.12472	59.189		0.88567	236.092		2.35163	269		2.3434	243.646		2.01928	603.231		2.11005	552.005		2.34486	637.554
1.04581	67.3988		2.13183	59.189		0.88868	236.74		2.35999	268.024		2.35173	242.758		2.02614	604.932		2.11718	553.899		2.35257	638.092
1.0493	67.5423		2.13956	59.407		0.89169	237.497		2.36786	269.637		2.35957	244.225		2.03295	607.313		2.12431	555.794		2.36046	638.271
1.05301	67.5423		2.14651	59.189		0.89468	238.253		2.37574	272.086		2.36742	246.451		2.03977	609.184		2.13145	557.898		2.36817	639.706
1.05649	67.6141		2.15366	59.298		0.89767	238.901		2.38342	274.534		2.37508	248.676		2.04717	611.395		2.13876	559.792		2.37606	641.32
1.0599	67.6859		2.16058	59.189		0.90065	239.441		2.39129	273.299		2.38292	247.554		2.05387	613.435		2.14633	561.686		2.38403	643.293
1.06338	67.6141		2.16769	59.407		0.90382	239.873		2.39897	273.985		2.39057	248.177		2.06068	615.476		2.15347	563.58		2.39192	645.803
1.06687	67.6859		2.1748	59.298		0.90681	240.522		2.40704	276.322		2.39862	250.301		2.06737	617.687		2.16043	565.053		2.39983	647.776
1.07035	67.6859		2.18189	59.407		0.90972	241.278		2.41491	278.745		2.40646	252.505		2.07418	619.218		2.16756	566.737		2.40773	650.108
1.07385	67.7577		2.18917	59.407		0.9127	242.142		2.4228	278.258		2.41432	252.962		2.08082	621.088		2.17457	568.631		2.41632	652.08
1.07742	67.7577		2.19671	59.516		0.91569	243.006		2.43074	279.683		2.42223	254.257		2.08762	622.789		2.18171	570.525		2.42423	654.591
1.08112	67.8295		2.20382	59.298		0.91869	239.705		2.43911	281.107		2.43057	255.552		2.09461	624.32		2.18889	572.419		2.43194	656.923
1.08462	67.8295		2.21091	59.189		0.92167	240.245		2.44705	283.185		2.43849	257.441		2.10142	625.68		2.19603	574.103		2.43985	658.537
1.08801	67.973		2.21783	59.407		0.92468	240.785		2.45473	284.523		2.44614	257.307		2.10822	627.551		2.20317	575.365		2.44754	659.433
1.0915	67.8295		2.22494	59.407		0.92768	241.325		2.4626	288.598		2.45398	261.012		2.11545	629.932		2.21031	576.838		2.45545	661.047
1.09489	67.9012		2.23187	59.407		0.93084	241.865		2.47033	289.85		2.46168	262.15		2.12225	632.143		2.21807	578.101		2.4634	663.199
1.09838	68.0448		2.23915	59.516		0.93383	242.514		2.4782	290.015		2.46953	262.3		2.12906	634.354		2.22521	579.574		2.47131	665.531
1.10186	67.973		2.24625	59.407		0.93681	243.378		2.48607	293.658		2.47737	265.612		2.13574	636.225		2.23217	580.837		2.4792	667.862
1.10543	68.0448		2.25336	59.516		0.93973	244.134		2.49394	293.564		2.48521	265.527		2.1424	637.925		2.23931	582.52		2.48716	670.194
1.10892	68.0448		2.26046	59.516		0.94271	244.782		2.50189	294.47		2.49313	266.35		2.14925	639.456		2.24627	584.204		2.49508	672.346
1.11241	67.973		2.26819	59.734		0.94569	245.539		2.50983	298.026		2.50105	269.583		2.15604	640.816		2.25341	585.888		2.50348	674.857
1.11611	68.0448		2.27513	59.734		0.94868	246.187		2.51772	297.759		2.50891	269.34		2.16285	642.347		2.2606	587.782		2.51144	676.65
1.1196	68.1166		2.28224	59.625		0.95169	246.835		2.52615	300.229		2.51731	271.586		2.16966	643.707		2.26775	589.044		2.51915	678.443
1.12301	68.1883		2.28917	59.734		0.95468	247.591		2.53403	302.44		2.52516	273.596		2.17663	645.408		2.2749	590.728		2.52704	679.699
1.12649	68.1883		2.29627	59.625		0.95767	248.131		2.54176	301.827		2.53286	274.388		2.18385	647.279		2.2821	592.201		2.53475	679.519
1.12997	68.1166		2.30337	59.625		0.96086	248.888		2.54963	302.866		2.54071	275.333		2.19067	648.809		2.28924	593.674		2.54284	680.416
1.13346	68.2601		2.31052	59.734		0.96385	249.536		2.5573	305.384		2.54835	277.621		2.19731	650		2.29681	595.358		2.55075	682.03
1.13695	68.1883		2.3178	59.625		0.96676	250.4		2.56516	307.162		2.55618	279.238		2.20412	651.361		2.30401	597.041		2.55865	683.465
1.14044	68.1166		2.32539	59.734		0.96974	251.156		2.57309	309.026		2.56408	280.933		2.21076	652.721		2.31096	598.304		2.56656	685.258
1.14422	68.1166		2.3325	59.734		0.97265	251.804		2.58095	310.805		2.57192	282.55		2.21761	654.082		2.31815	599.356		2.57494	686.872
1.14772	68.1883		2.33944	59.843		0.97564	252.453		2.58884	311.757		2.57978	283.415		2.22441	655.612		2.3251	600.829		2.58285	688.486
1.15111	68.1883		2.34654	59.952		0.97862	251.048		2.59673	313.448		2.58764	284.953		2.23122	656.633		2.33224	602.092		2.59074	690.459
1.1546	68.2601		2.35347	59.734		0.98161	251.912		2.60462	316.792		2.5955	287.993		2.23803	657.823		2.33938	603.355		2.5985	691.894
1.158	68.4037		2.36056	59.734		0.98467	252.56		2.61317	318.397		2.60402	289.452		2.24543	658.503		2.3467	604.407		2.60625	693.328
1.16149	68.3319		2.36767	59.843		0.98766	253.425		2.62088	319.743		2.61171	290.675		2.25225	659.354		2.35383	605.88		2.61415	694.584
1.16497	68.3319		2.37477	59.843		0.99082	254.289		2.62876	321.001		2.61956	291.819		2.25905	660.544		2.36143	606.722		2.6221	696.019
1.16846	68.3319		2.38205	60.061		0.99381	254.937		2.63644	322.606		2.62721	293.279		2.26568	661.905		2.36856	607.564		2.62998	697.453
1.17204	68.3319		2.38917	60.061		0.99675	255.693		2.64431	321.647		2.63505	292.406		2.27248	663.265		2.3757	608.826		2.63789	698.35
1.17553	68.4037		2.39672	59.952		0.99973	256.666		2.65219	324.165		2.64291	294.695		2.27911	664.796		2.38266	610.51		2.64597	698.529
1.17923	68.4755		2.40384	59.952		1.00264	257.422		2.6601	327.028		2.65079	297.299		2.28596	666.156		2.3898	611.773		2.65436	698.35
1.18272	68.5472		2.41077	60.061		1.00562	258.286		2.66804	326.895		2.6587	297.177		2.29276	667.347		2.39682	613.035		2.66227	697.812
1.18612	68.4755		2.41786	60.061		1.00861	259.15		2.67592	330.325		2.66655	300.296		2.29958	668.367		2.40395	613.877		2.66998	698.709
1.1896	68.4037		2.42482	60.061		1.01167	259.799		2.68381	331.844		2.67442	301.676		2.3064	669.558		2.41115	615.14		2.67788	699.605
1.19308	68.3319		2.43198	60.1701		1.01465	260.447		2.69215	332.276		2.68273	302.07		2.31381	670.748		2.4183	616.403		2.68559	700.861
1.19657	68.3319		2.43908	60.061		1.01782	261.203		2.70003	334.794		2.69058	304.358		2.32062	672.279		2.42544	617.244		2.6935	705.266
1.20006	68.4037		2.44638	60.061		1.02081	261.959		2.70775	336.313		2.69827	305.739		2.32743	673.639		2.43258	618.086		2.70139	705.987
1.20355	68.5472		2.45348	60.061		1.02379	258.021		2.71562	339.003		2.70612	308.185		2.33407	675		2.44033	618.928		2.70928	707.069
1.20704	68.4037		2.46102	60.061		1.0267	258.886		2.72329	339.609		2.71376	308.736		2.34088	675.85		2.44731	619.77		2.71739	707.97
1.21083	68.3319		2.46813	59.952		1.02969	259.534		2.73134	341.387		2.72178	310.352		2.34752	677.211		2.45445	620.191		2.72531	712.76
1.21423	68.3319		2.47523	60.061		1.0326	260.182		2.73921	343.252		2.72962	312.048		2.35432	678.401		2.4614	620.822		2.73369	714.028
1.21772	68.3319		2.48215	60.061		1.03559	261.154		2.74706	346.509		2.73745	315.009		2.36117	679.592		2.46853	620.401		2.74161	714.571
1.22111	68.2601		2.48914	59.952		1.03864	261.802		2.75494	346.856		2.7453	315.323		2.368	680.952		2.47566	621.98		2.74932	714.571
1.2246	68.4037		2.49627	60.061		1.04164	262.235		2.76281	348.374		2.75314	316.704		2.37481	681.633		2.48284	621.77		2.75721	714.209
1.22811	68.4037		2.50341	60.061		1.04462	262.883		2.77118	349.058		2.76148	317.325		2.38167	682.483		2.48997	629.401		2.76497	714.209
1.23161	68.3319		2.51056	60.061		1.04779	263.531		2.77907	350.663		2.76934	318.784		2.38848	683.673		2.49711	629.401		2.77288	714.571
1.23511	68.3319		2.51767	60.061		1.05078	259.287		2.78675	353.267		2.777	321.152		2.39575	683.503		2.50485	629.191		2.78083	715.115
1.23859	68.4037		2.5254	60.061		1.05377	260.26		2.79463	353.959		2.78485	321.781		2.40257	687.653		2.51199	629.191		2.78874	715.296
1.24238	68.3319		2.53249	60.1701		1.05667	261.016		2.80249	355.478		2.79268	323.162		2.40926	687.313		2.51896	629.822		2.79663	716.564
1.24587	68.4755		2.53959	60.061		1.05966	261.556		2.81037	355.997		2.80053	323.634		2.41594	687.143		2.52609	631.505		2.80454	718.375
1.24927	68.4755		2.54652	59.952		1.06264	262.42		2.81828	360.293		2.80842	327.539		2.42274	691.633		2.53305	632.558		2.81311	719.462
1.25276	68.4755		2.55362	59.952		1.06563	263.284		2.82616	361.08		2.81627	328.254		2.42959	691.463		2.54018	634.031		2.82103	720.73
1.25616	68.4755		2.56054	60.061		1.06864	263.824		2.83405	362.581		2.82413	329.619		2.43639	690.612		2.54736	635.504		2.82875	721.998
1.25964	68.5472		2.56782	60.061		1.07162	262.312		2.84242	367.277		2.83247	333.888		2.4432	694.592		2.5545	637.398		2.83665	723.085
1.26313	68.5472		2.57494	60.061		1.07461	263.176		2.85028	367.17		2.8403	333.791		2.45017	694.592		2.56163	639.082		2.84436	723.99
1.2667	68.619		2.58204	60.1701		1.07778	264.256		2.85816	370.206		2.84816	336.55		2.4574	694.252		2.56878	640.344		2.85225	725.077
1.27019	68.6908		2.58916	60.061		1.08078	265.013		2.86583	372.69		2.8558	338.809		2.4642	698.401		2.57653	642.028		2.86016	726.707
1.27389	68.6908		2.59689	60.061		1.08376	265.661		2.8737	373.573		2.86364	339.612		2.47083	698.231		2.58369	643.291		2.86808	727.794
1.27738	68.6908		2.60383	60.1701		1.08667	266.417		2.88156	374.192		2.87147	341.074		2.47762	698.061		2.59065	644.132		2.87618	727.975
1.28087	68.6908		2.61081	60.1701		1.08965	267.281		2.88943	374.545		2.87932	341.395		2.48429	703.231		2.59779	645.606		2.88458	728.7
1.28427	68.7626		2.61792	60.388		1.09264	267.929		2.89736	374.987		2.88722	345.397		2.49113	703.912		2.60475	646.868		2.89248	729.605
1.28775	68.7626		2.62501	60.1701		1.09562	268.578		2.90525	379.399		2.89508	346.708		2.49794	707.891		2.61189	647.71		2.90038	730.149
1.29124	68.7626		2.63211	60.1701		1.09863	269.226		2.9132	379.488		2.903	347.689		2.50478	706.361		2.61902	648.552		2.90808	731.054
1.29472	68.7626		2.63922	60.1701		1.10162	269.874		2.92077	381.974		2.91055	350.849		2.51159	706.02		2.62621	649.394		2.91599	732.504
1.29821	68.6908		2.64634	60.1701		1.10461	270.306		3.02379	401.876		3.01321	371.641		2.51844	705.17		2.63337	650.867		2.92368	733.953
1.3017	68.7626		2.65349	60.061		1.1078	270.954		3.05259	407.236		3.04191	380.587		2.52525	706.299		2.64056	651.919		2.93164	735.221
1.30519	68.6908		2.6612	60.061		1.11079	271.819		3.10514	414.561		3.09427	388.268		2.53251	706.599		2.6477	653.182		2.93954	736.851
1.30898	68.7626		2.66814	60.061		1.11371	272.575		3.15396	422.369		3.14292	395.351		2.53932	706.259		2.65526	655.286		2.9475	738.481
1.31238	68.7626		2.67524	60.279		1.11671	273.439		3.22541	429.27		3.21412	403.261		2.54595	706.259		2.66241	656.97		2.95539	739.749
1.31587	68.7626		2.68215	60.1701		1.11962	274.087		3.25695	435.299		3.24555	410.513		2.55274	710.918		2.66942	658.232		2.96397	740.292
1.31927	68.8343		2.68926	60.1701		1.1226	270.149		3.33251	438.694		3.32085	419.237		2.55953	711.599		2.67656	659.706		2.97189	741.198
1.32275	68.9061		2.69635	60.279		1.12559	270.906		3.35365	437.563		3.34191	423.254		2.56632	713.129		2.68351	660.968		2.9796	741.741
1.32627	68.8343		2.70363	60.388		1.12857	271.662		3.40234	432.426		3.36258	268.256		2.57313	711.66		2.69065	662.652		2.98749	742.828
1.32975	68.9779		2.71073	60.279		1.13163	272.31		3.45364	350.581					2.58052	711.02		2.69795	663.915		2.99519	743.553
1.33324	68.9779		2.71784	60.388		1.1348	273.174		3.46266	292.385					2.58732	712.891		2.70509	665.177		3.00309	743.19
1.33676	68.8343		2.72538	60.388		1.13779	273.931								2.59412	714.592		2.71222	666.65		3.01098	741.198
1.34054	68.9061		2.73249	60.4971		1.14077	274.579								2.60075	716.293		2.71979	668.334		3.01894	741.017
1.34394	68.7626		2.73941	60.1701		1.1437	275.335								2.60755	717.653		2.72694	669.807		3.02686	742.285
1.34743	68.7626		2.74651	60.279		1.14668	276.091								2.61419	719.014		2.73407	671.912		3.03477	744.096
1.35083	68.7626		2.7536	60.279		1.14961	276.955								2.62099	720.714		2.74108	673.174		3.04269	745.002
1.35431	68.7626		2.7607	60.4971		1.15262	273.126								2.62779	722.415		2.74821	674.227		3.05128	745.183
1.35781	68.8343		2.76781	60.7151		1.1556	273.882								2.63477	723.946		2.75516	676.331		3.05905	745.907
1.3613	68.7626		2.7751	60.4971		1.15861	274.53								2.64158	724.796		2.7623	677.804		3.06696	746.632
1.36479	68.8343		2.78264	60.279		1.16162	275.394								2.64881	725.476		2.76961	678.646		3.07467	746.813
1.36857	68.8343		2.78975	60.388		1.16461	276.151								2.65561	725.986		2.77674	680.119		3.08257	745.907
1.37206	68.8343		2.79667	60.388		1.16778	276.907								2.66241	725.986		2.78388	681.592		3.09047	745.002
1.37554	68.9061		2.80377	60.4971		1.17077	277.663								2.66904	725.476		2.79145	683.276		3.09837	743.915
1.37894	68.9061		2.81068	60.388		1.17375	274.578								2.67584	726.327		2.79859	684.538		3.10627	743.19
1.38243	68.9061		2.81796	60.388		1.17669	275.334								2.68248	727.517		2.8056	686.222		3.11416	743.734
1.38582	68.9061		2.82506	60.4971		1.1796	280.892								2.68946	729.048		2.81273	687.906		3.12207	744.821
1.38931	68.9061		2.83215	60.6061		1.18258	281.432								2.69626	730.238		2.81969	689.589		3.13065	745.726
1.39288	69.0497		2.83926	60.7151		1.18557	282.08								2.70307	731.088		2.82682	690.642		3.13837	746.451
1.39637	69.0497		2.84698	60.7151		1.18855	282.729								2.70987	731.428		2.83412	691.694		3.14627	746.994
1.39986	69.1214		2.85393	60.8241		1.19161	283.269								2.71709	732.279		2.84126	692.746		3.15398	746.994
1.40355	69.1932		2.86109	60.8241		1.1946	284.025								2.7239	733.129		2.84845	693.798		3.16189	748.081
1.40705	69.265		2.86806	60.9331		1.19779	284.889								2.73071	733.98		2.85559	695.271		3.16979	748.806
1.41053	69.1932		2.87516	60.9331		1.20078	281.324								2.73734	734.15		2.86318	696.955		3.17776	748.987
1.41393	69.265		2.88226	60.8241		1.20368	281.972								2.75325	739.251		2.87032	698.218		3.18566	745.183
1.41741	69.265		2.88937	60.9331		1.20667	282.836								2.80259	745.185		2.87728	699.27		3.1936	739.024
1.4209	69.265		2.89649	61.0421		1.2096	283.592								2.85486	750.362		2.88441	699.691		3.2015	727.251
1.42439	69.265		2.90359	61.0421		1.21258	284.349								2.98546	758.284		2.89136	700.743		3.20988	713.847
1.42788	69.3368		2.9113	60.9331		1.21557	284.781								3.04414	768.98		2.89867	702.006		3.21783	707.326
1.43137	69.4086		2.91842	60.9331		1.21855	285.537								3.05094	768.299		2.9058	703.689		3.22553	692.835
1.43516	69.4086		2.92534	60.9331		1.22155	286.293								3.05775	767.279		2.91294	704.321		3.23342	672.548
1.43865	69.4086		2.93245	61.0421		1.22454	287.049								3.06456	767.109		2.92008	705.373		3.24112	643.386
1.44205	69.4086		2.93938	61.0421		1.22778	287.914								3.07138	766.769		2.92723	706.425		3.24919	562.238
1.44554	69.4803		2.94649	61.1511		1.23077	288.67								3.07879	766.599		2.9348	707.477
1.44893	69.6239		2.95364	61.0421		1.23368	289.426								3.08561	765.578		2.942	708.319
1.45242	69.6239		2.96075	60.9331		1.23666	290.29								3.09225	764.558		2.94896	709.582
1.45591	69.5521		2.96802	60.8241		1.23959	290.831								3.09905	764.048		2.95615	710.634
1.45948	69.4803		2.97561	60.9331		1.24258	291.695								3.10567	763.027		2.96311	711.897
1.46297	69.3368		2.98272	61.1511		1.24556	292.451								3.11247	762.007		2.97025	712.107
1.46666	69.4086		2.98965	61.0421		1.24855	292.991								3.11927	757.415		2.97739	711.686
1.47015	69.1214		2.99675	61.0421		1.25154	293.531								3.12607	751.973		2.98471	711.686
1.47364	69.1214		3.00368	61.0421		1.25479	294.288								3.13304	737.857		2.99186	711.686
1.47706	69.1214		3.01078	61.0421		1.25777	295.044								3.14027	659.796		2.99944	712.318
1.48054	69.0497		3.01792	61.2601		1.26075	295.8								3.14708	593.129		3.00658	713.791
1.48394	69.1214		3.02507	61.2601		1.26366	296.448											3.01371	715.264
1.48751	69.1214		3.03234	61.2601		1.26665	293.704											3.02068	716.316
1.491	69.1214		3.0399	61.2601		1.26958	294.353											3.02781	717.368
1.49449	69.1932		3.04701	61.2601		1.27257	294.893											3.03483	718.631
1.49798	69.265		3.05411	61.2601		1.27557	295.649											3.04197	719.683
1.50168	69.265		3.06104	61.3691		1.27858	296.297											3.04915	720.946
1.5052	69.3368		3.06815	61.2601		1.28157	296.729											3.0563	722.209
1.50859	69.4086		3.07508	61.2601		1.28456	292.594											3.06343	723.05
1.51208	69.4086		3.08224	61.3691		1.28773	293.134											3.07058	724.103
1.51556	69.5521		3.08935	61.4781		1.29071	293.782											3.07835	724.734
1.51905	69.6957		3.09651	61.4781		1.2937	294.538											3.08532	725.365
1.52253	69.6239		3.10379	61.4781		1.2966	295.294											3.09245	725.997
1.52603	69.6957		3.11134	61.3691		1.29959	295.942											3.09941	727.049
1.52954	69.7674		3.11846	61.3691		1.30257	296.591											3.10654	728.733
1.53303	69.8392		3.12539	61.4781		1.30556	297.023											3.11366	730.416
1.53673	69.8392		3.13249	61.2601		1.30855	297.779											3.12084	732.1
1.54022	69.8392		3.13941	61.0421		1.31153	298.535											3.12797	733.573
1.54362	69.911		3.14652	61.2601		1.31452	299.291											3.13511	734.836
1.54711	69.9828		3.15379	61.2601		1.31777	300.048											3.14285	735.467
1.55059	69.9828		3.1609	61.3691		1.32068	300.696											3.14999	734.625
1.55408	69.911		3.16801	61.4781		1.32367	301.344											3.15696	734.415
1.55756	69.9828		3.17514	61.4781		1.32658	301.884											3.1641	734.625
1.56114	70.0546		3.18268	61.5871		1.32957	302.64											3.17106	734.836
1.56484	70.0546		3.1898	61.5871		1.33258	303.505											3.1782	735.467
1.56833	70.1981		3.19672	61.4781		1.33556	304.261											3.18538	735.888
1.57173	70.1981		3.20383	61.4781		1.33857	304.909											3.19253	736.098
1.57522	70.1981		3.21094	61.5871		1.34157	305.665											3.19966	736.73
1.57861	70.2699		3.21804	61.5871		1.34456	306.638											3.20681	736.94
1.5821	70.2699		3.22513	61.8051		1.34773	307.394											3.21457	737.571
1.58559	70.2699		3.23243	61.9141		1.35072	301.632											3.22171	738.413
1.58916	70.2699		3.23998	61.8051		1.35362	302.28											3.22867	739.886
1.59265	70.2699		3.24708	61.6961		1.35661	302.928											3.23581	741.57
1.59613	70.3417		3.25401	61.9141		1.35952	303.469											3.24276	741.359
1.59984	70.3417		3.26111	61.9141		1.3625	304.117											3.24989	739.465
1.60333	70.2699		3.26804	61.9141		1.36556	304.765											3.25707	737.992
1.60673	70.4134		3.27515	62.0231		1.36854	305.305											3.2642	737.992
1.61021	70.4852		3.28241	62.0231		1.37153	306.277											3.27133	737.571
1.61369	70.4134		3.28952	61.9141		1.37452	307.034											3.27853	736.94
1.61718	70.4134		3.29662	61.9141		1.37769	307.79											3.28567	736.098
1.62067	70.4134		3.30373	62.0231		1.38068	308.222											3.29324	736.098
1.62416	70.4852		3.31128	62.0231		1.38359	308.978											3.30037	737.151
1.62795	70.4852		3.31839	61.9141		1.38658	309.734											3.30733	738.413
1.63144	70.4852		3.32537	62.0231		1.38956	310.383											3.31446	740.097
1.63484	70.6288		3.33252	62.2411		1.39254	310.923											3.32158	741.359
1.63833	70.557		3.33961	62.3501		1.39553	311.463											3.32877	741.991
1.64173	70.6288		3.34672	62.2411		1.39851	312.219											3.33589	742.201
1.64521	70.6288		3.35383	62.2411		1.4015	312.543											3.34305	742.833
1.6487	70.7006		3.36095	62.2411		1.40474	312.111											3.35019	744.095
1.65218	70.8441		3.36865	62.2411		1.40766	312.219											3.35794	744.306
1.65576	70.9159		3.37576	62.3501		1.41064	312.975											3.36491	744.937
1.65926	70.7723		3.38274	62.2411		1.41355	313.623											3.37205	745.779
1.66296	70.7723		3.38966	62.2411		1.41654	314.272											3.37901	745.779
1.66645	70.7723		3.39676	62.3501		1.41953	314.92											3.38615	746.621
1.66985	70.8441		3.40385	62.3501		1.42254	315.46											3.39327	747.042
1.67336	70.9159		3.41096	62.4591		1.42553	316.216											3.40046	743.885
1.67676	70.8441		3.41807	62.6771		1.42851	316.756											3.40759	739.886
1.68024	70.7006		3.42536	62.5681		1.4315	317.405											3.41472	736.94
1.68373	70.7723		3.43296	62.5681		1.43467	318.269											3.42246	733.573
1.6873	70.8441		3.44007	62.4591		1.43767	319.133											3.42958	732.521
1.69079	70.8441		3.44704	62.3501		1.44065	319.889											3.43654	733.362
1.69449	70.9159		3.45418	62.3501		1.44356	320.645											3.44366	734.415
1.69798	70.9159		3.46111	62.4591		1.44655	321.402											3.45061	734.625
1.70146	70.8441		3.46821	62.5681		1.44953	322.158											3.45774	732.521
1.70486	70.9159		3.47531	62.4591		1.45252	323.022											3.46487	728.943
1.70835	70.9159		3.48241	62.5681		1.45553	321.858											3.47217	725.155
1.71183	71.0594		3.4897	62.5681		1.45852	322.722											3.47931	719.894
1.71532	70.9877		3.49723	62.5681		1.46151	323.37											3.48687	712.318
1.71881	70.9159		3.50434	62.7861		1.46471	324.234											3.494	707.688
1.7223	70.8441		3.51144	62.6771		1.46769	324.991											3.50099	703.689
1.72609	70.9159		3.51838	62.6771		1.47061	325.855											3.50816	698.218
1.72958	70.9159		3.52547	62.7861		1.47359	326.611											3.5151	666.44
1.73298	70.9159		3.5324	62.7861		1.47652	327.475											3.52222	592.573
1.73646	70.9159		3.53954	62.8951		1.47952	323.448
1.73986	70.9159		3.5467	62.7861		1.48251	324.096
1.74337	70.9159		3.55398	62.7861		1.48551	324.96
1.74686	71.0594		3.56109	62.7861		1.48851	325.824
1.75034	71.0594		3.56863	62.8951		1.4915	326.796
1.75392	71.0594		3.57574	62.8951		1.49449	327.661
1.75762	71.1312		3.58267	63.0041		1.49766	328.417
1.76111	71.203		3.58976	63.0041		1.50064	328.957
1.76459	71.1312		3.59674	63.0041		1.50355	329.713
1.76799	71.1312		3.60401	63.0041		1.50653	330.686
1.77141	71.0594		3.61111	63.0041		1.50952	329.629
1.7749	71.0594		3.61822	63.1131		1.5125	330.385
1.77838	71.1312		3.62532	63.2221		1.5155	331.25
1.78195	71.203		3.63287	63.3312		1.51851	332.006
1.78546	71.203		3.63998	63.2221		1.5215	332.87
1.78896	71.2748		3.64708	63.3312		1.52467	333.518
1.79265	71.1312		3.654	63.3312		1.52766	334.49
1.79615	71.2748		3.66111	63.4402		1.53065	331.033
1.79954	71.2748		3.66821	63.5492		1.53355	331.789
1.80303	71.2748		3.67531	63.5492		1.53654	332.653
1.80643	71.3465		3.68243	63.5492		1.53945	333.302
1.81	71.3465		3.69015	63.6582		1.54251	334.274
1.81349	71.4901		3.69727	63.6582		1.54549	335.03
1.81698	71.4901		3.70436	63.6582		1.5485	336.002
1.82047	71.4901		3.71128	63.6582		1.55149	336.867
1.82395	71.6337		3.71839	63.4402		1.55468	337.623
1.82766	71.7054		3.72532	63.5492		1.55767	338.595
1.83115	71.7054		3.73247	63.5492		1.56058	339.567
1.83455	71.5619		3.73962	63.6582		1.56356	340.216
1.83804	71.4901		3.74689	63.8762		1.56649	340.864
1.84152	71.6337		3.75401	63.8762		1.56948	341.62
1.84501	71.5619		3.7616	63.8762		1.57246	340.456
1.8485	71.5619		3.76871	63.8762		1.57545	341.32
1.85208	71.5619		3.77565	63.9852		1.57843	342.292
1.85578	71.5619		3.78274	63.8762		1.58167	343.156
1.85927	71.6337		3.78967	63.7672		1.58466	344.237
1.86267	71.7054		3.79678	63.8762		1.58764	345.209
1.86616	71.6337		3.80392	64.0942		1.59055	345.857
1.86955	71.849		3.81107	63.9852		1.59355	346.505
1.87304	71.849		3.81836	63.8762		1.59646	347.369
1.8766	71.7054		3.8259	63.9852		1.59945	348.234
1.88009	71.849		3.83301	63.9852		1.60244	343.99
1.88358	71.9208		3.8401	64.0942		1.60543	344.962
1.88707	72.0643		3.84703	64.0942		1.60842	345.61
1.89077	72.1361		3.85414	64.3122		1.61166	346.367
1.89427	72.0643		3.86107	64.2032		1.61466	347.015
1.89767	72.1361		3.86836	64.3122		1.61764	347.879
1.90115	72.2079		3.87546	64.3122		1.62056	348.635
1.90464	72.1361		3.88257	64.3122		1.62354	349.175
1.90812	72.0643		3.88968	64.3122		1.62647	349.824
1.91161	72.2797		3.89741	64.4212		1.62946	350.58
1.91509	72.2797		3.90434	64.5302		1.63244	346.444
1.91889	72.3514		3.91133	64.5302		1.63543	347.308
1.92238	72.2797		3.91847	64.6392		1.63842	347.957
1.92578	72.3514		3.92557	64.7482		1.64143	348.605
1.92927	72.3514		3.93268	64.6392		1.64442	349.361
1.93266	72.2797		3.9398	64.6392		1.64759	350.117
1.93615	72.3514		3.9469	64.7482		1.65058	350.657
1.93966	72.2079		3.95403	64.8572		1.6535	351.306
1.94316	72.1361		3.96175	65.0752		1.65648	351.954
1.94666	72.3514		3.96869	65.0752		1.65946	352.71
1.95014	72.3514		3.9758	64.8572		1.66247	353.682
1.95393	72.3514		3.98272	65.0752		1.66547	354.547
1.95742	72.495		3.98983	65.0752		1.66846	355.411
1.96083	72.495		3.99693	64.9662		1.67144	356.275
1.96432	72.3514		4.00403	65.0752		1.67462	357.031
1.96772	72.495		4.01132	65.0752		1.6776	357.679
1.97121	72.495		4.01843	65.1842		1.68059	358.22
1.97469	72.5668		4.02598	65.1842		1.68349	358.976
1.97826	72.6385		4.03309	65.2932		1.68648	359.732
1.98176	72.6385		4.04002	65.2932		1.68946	360.596
1.98546	72.7103		4.04712	65.2932		1.69245	361.461
1.98895	72.6385		4.05404	65.4022		1.69545	362.325
1.99243	72.7103		4.06131	65.5112		1.69844	363.081
1.99583	72.7103		4.06841	65.5112		1.70143	363.945
1.99932	72.6385		4.07551	65.5112		1.70462	364.593
2.00272	72.7103		4.08321	65.5112		1.70761	365.134
2.00629	72.9256		4.09032	65.7292		1.71054	362.048
2.00978	72.8539		4.09725	65.8382		1.71352	362.804
2.01327	72.8539		4.10436	65.8382		1.71645	363.345
2.01675	72.8539		4.11127	65.7292		1.71944	363.993
2.02054	72.7821		4.11837	65.7292		1.72244	364.749
2.02397	72.9256		4.12547	65.9472		1.72543	360.397
2.0274	72.9256		4.13274	66.0562		1.72844	361.153
2.03089	72.9256		4.13986	65.9472		1.73144	361.802
2.03428	72.9974		4.14696	66.0562		1.73442	362.342
2.03785	72.9974		4.15449	66.1653		1.73759	362.99
2.04134	73.0692		4.1616	65.9472		1.74057	363.746
2.04483	73.141		4.16853	66.0562		1.74348	364.502
2.04832	73.2127		4.17564	65.8382		1.74647	365.043
2.05181	73.2127		4.18273	65.9472		1.74945	365.583
2.05552	73.2127		4.18982	66.0562		1.75243	366.015
2.05903	73.141		4.19693	66.1653		1.75544	366.555
2.06245	73.141		4.20421	66.0562		1.75844	367.203
2.06594	73.141		4.21175	66.2743		1.76143	367.527
2.06933	73.141		4.21887	66.2743		1.7646	367.959
2.07291	73.141		4.2258	65.9472		1.76758	367.959
2.07639	73.2127		4.2329	66.2743		1.77056	367.635
2.07988	73.2127		4.23982	66.3833		1.77347	367.095
2.08337	73.2845		4.24698	66.2743		1.77646	367.851
2.08707	73.2845		4.25425	66.4923		1.77937	369.148
2.09056	73.3563		4.26136	66.4923		1.78243	370.552
2.09405	73.4281		4.26846	66.4923		1.78542	371.74
2.09745	73.4281		4.276	66.3833		1.78842	372.713
2.10093	73.4281		4.28311	66.4923		1.79141	373.685
2.10441	73.4281		4.29019	66.8193		1.7946	374.765
2.10791	73.5716		4.29716	66.8193		1.79758	375.738
2.11139	73.5716		4.30427	66.8193		1.8005	376.71
2.11517	73.6434		4.31138	66.8193		1.80348	377.574
2.11866	73.7152		4.31849	66.8193		1.80642	378.438
2.12214	73.787		4.32559	67.0373		1.8094	379.303
2.12555	73.787		4.33271	67.0373		1.81238	380.059
2.12904	73.787		4.34043	67.0373		1.81537	381.031
2.13246	73.787		4.34755	67.0373		1.81835	381.679
2.13595	73.8588		4.35453	67.1463		1.8216	382.219
2.13944	73.7152		4.36151	67.3643		1.82459	382.868
2.14295	73.7152		4.36862	67.4733		1.82756	383.408
2.14644	73.787		4.37573	67.2553		1.83048	384.056
2.15023	73.8588		4.38284	67.3643		1.83348	380.704
2.15372	73.9305		4.38995	67.3643		1.83639	381.569
2.15712	73.8588		4.39705	67.2553		1.8394	382.217
2.16061	73.9305		4.40478	67.5283		1.84239	382.865
2.164	74.0741		4.41189	67.5193		1.84537	383.513
2.16751	74.0741		4.41886	67.0373		1.84836	384.377
2.17102	74.0023		4.42596	67.0373		1.85137	385.026
2.17451	74.0023		4.43288	67.0193		1.85436	385.674
2.17799	74.0023		4.43998	67.1283		1.85753	386.322
2.18178	74.0741		4.44708	67.3463		1.86052	387.186
2.18526	74.2176		4.45418	67.0193		1.86343	387.834
2.18875	74.2176		4.46147	67.4743		1.86642	388.699
2.19215	74.0741		4.46901	67.5562		1.8694	389.455
2.19564	74.0741		4.47612	67.5292		1.8724	390.427
2.19904	74.0023		4.4832	67.3112		1.8754	391.075
2.20253	74.1458		4.49013	67.5292		1.87841	391.831
2.20609	74.1458		4.49723	67.4202		1.8814	388.588
2.20959	74.2176		4.50432	67.5292		1.88457	389.236
2.21307	74.2176		4.51143	67.5292		1.88755	390.208
2.21678	74.2176		4.51854	67.5292		1.89054	390.856
2.22026	74.3612		4.52565	67.6382		1.89345	391.505
2.22369	74.3612		4.53337	67.5562		1.89643	392.261
2.22717	74.2894		4.54048	67.6653		1.89934	393.017
2.23057	74.2894		4.5474	67.6653		1.90239	393.557
2.23405	74.433		4.55451	67.8833		1.90538	394.313
2.23762	74.3612		4.56144	68.1013		1.90839	394.421
2.2411	74.433		4.56853	68.1013		1.91138	395.07
2.24462	74.433		4.57581	68.1013		1.91457	395.61
2.2481	74.5047		4.5829	68.2103		1.91756	396.366
2.25181	74.5765		4.59002	68.4283		1.92047	396.906
2.2553	74.5047		4.59758	68.5373		1.92345	397.446
2.25873	74.5765		4.60469	68.5373		1.92638	398.203
2.26223	74.5765		4.61179	68.5373		1.92937	399.067
2.26564	74.5765		4.61871	68.7553		1.93235	399.715
2.26912	74.5765		4.62582	68.8643		1.93533	400.147
2.27261	74.5047		4.63292	68.8643		1.93833	400.795
2.27618	74.5047		4.64004	68.9733		1.94157	401.335
2.27968	74.5765		4.64715	69.0823		1.94456	401.984
2.28338	74.7201		4.65487	69.1913		1.94754	402.632
2.28686	74.7201		4.66199	69.3003		1.95045	403.496
2.29035	74.7201		4.6691	69.1913		1.95343	402.223
2.29375	74.6483		4.67607	69.0003		1.95636	402.872
2.29724	74.5765		4.68304	69.0003		1.95935	403.52
2.30072	74.5047		4.69014	69.2183		1.96236	404.384
2.30421	74.5765		4.69724	69.3273		1.96534	405.032
2.3077	74.5765		4.70436	69.3273		1.96833	405.572
2.31119	74.5765		4.71148	69.3273		1.97134	405.897
2.31497	74.5765		4.71858	69.3273		1.97433	406.545
2.31846	74.6483		4.72575	69.4363		1.9775	407.193
2.32186	74.5765		4.73287	69.4363		1.98049	407.841
2.32535	74.6483		4.7404	69.4363		1.9834	408.489
2.32875	74.7918		4.74752	69.6543		1.98638	408.921
2.33226	74.7918		4.75444	69.6543		1.98937	409.462
2.33577	74.6483		4.76156	69.8723		1.99235	410.11
2.33926	74.6483		4.76867	70.0903		1.99536	410.758
2.34275	74.6483		4.77579	69.8723		1.99835	411.514
2.34653	74.7201		4.78289	69.9813		2.00134	411.946
2.35002	74.7918		4.7902	70.0903		2.00451	412.378
2.35342	74.7918		4.79775	70.0903		2.00749	412.919
2.3569	74.8636		4.80486	69.9813		2.01047	413.351
2.3603	74.7201		4.81178	70.1993		2.01338	413.891
2.36381	74.7201		4.81888	70.4173		2.01637	414.647
2.36729	74.7918		4.82582	70.4173		2.01935	415.079
2.37078	74.8636		4.83293	70.4173		2.02234	415.511
2.37435	74.7918		4.84008	70.5264		2.02532	416.052
2.37805	74.9354		4.8472	70.6354		2.02831	416.484
2.38154	75.0072		4.85448	70.7444		2.03155	416.916
2.38503	74.9354		4.86203	70.8534		2.03454	421.406
2.38843	75.079		4.86915	70.8534		2.03745	421.946
2.39191	75.079		4.87626	70.9624		2.04043	422.378
2.39531	75.0072		4.88318	70.8534		2.04335	423.026
2.3988	75.0072		4.89028	70.9624		2.04635	423.566
2.40237	75.079		4.89721	71.1804		2.04933	423.998
2.40586	75.1507		4.90437	71.1804		2.05232	424.647
2.40934	75.079		4.91164	71.1804		2.0553	425.295
2.41304	75.1507		4.91876	71.1804		2.05854	425.943
2.41655	75.1507		4.92589	71.3984		2.06153	426.267
2.42004	75.2225		4.93344	71.3984		2.06452	427.023
2.42344	75.2225		4.94057	71.3984		2.06743	427.779
2.42693	75.2225		4.94768	71.1804		2.07041	428.32
2.43041	75.2225		4.9546	71.3984		2.07334	428.752
2.4339	75.2225		4.9617	71.6164		2.07633	429.292
2.4374	75.2943		4.96868	71.7254		2.07933	424.724
2.44088	75.4378		4.97584	71.8344		2.08234	425.372
2.44467	75.4378		4.98296	71.7254		2.08534	425.696
2.44816	75.4378		4.99026	71.8344		2.08833	426.344
2.45156	75.4378		4.99737	72.0524		2.0915	426.993
2.45505	75.5814		5.00492	72.0524		2.09449	427.425
2.45845	75.6532		5.01204	72.0524		2.09748	427.965
2.46196	75.5814		5.01898	72.1614		2.1004	428.505
2.46545	75.5814		5.02609	72.3794		2.10332	429.153
2.46896	75.7967		5.03301	72.3794		2.1063	434.477
2.47245	75.9403		5.04029	72.4884		2.10929	434.693
2.47595	75.9403		5.0474	72.3794		2.11227	434.909
2.47974	75.8685		5.0545	72.4884		2.11533	435.342
2.48317	75.7967		5.06161	72.5974		2.11831	435.45
2.48666	75.8685		5.06874	72.4884		2.12151	435.99
2.49006	76.0121		5.07629	72.5974		2.12449	436.53
2.49354	75.9403		5.08341	72.8154		2.12741	437.178
2.49702	75.9403		5.09035	73.0335		2.13039	437.934
2.50052	76.0121		5.09745	73.0335		2.1333	438.366
2.504	76.0121		5.10457	73.1424		2.13629	433.907
2.50749	76.0838		5.11168	73.1424		2.13927	434.555
2.51129	76.1556		5.11881	73.1424		2.14226	435.467
2.51478	76.2992		5.12592	73.2515		2.14532	435.899
2.51818	76.4427		5.13305	73.2515		2.14831	436.223
2.52167	76.4427		5.14078	73.3605		2.15147	436.656
2.52508	76.5145		5.14773	73.2515		2.15446	437.196
2.52856	76.3709		5.15482	73.4695		2.15738	437.628
2.53205	76.2992		5.16175	73.5785		2.16038	438.276
2.53553	76.5145		5.16887	73.5785		2.16329	438.6
2.53902	76.4427		5.17597	73.5785		2.1663	439.032
2.54281	76.4427		5.18309	73.5785		2.16928	439.464
2.5463	76.4427		5.19036	73.4695		2.17227	439.896
2.54978	76.5863		5.19747	73.4695		2.17526	440.329
2.55318	76.6581		5.20502	73.5785		2.17824	440.761
2.55667	76.5863		5.21212	73.5785		2.18149	441.085
2.56009	76.6581		5.21904	73.5785		2.18448	441.409
2.56358	76.7298		5.22614	73.6875		2.1874	441.625
2.5671	76.7298		5.23312	73.9055		2.19038	443.87
2.57061	76.5863		5.24023	73.7965		2.19329	444.086
2.57409	76.5145		5.24739	73.7965		2.1963	444.518
2.58137	76.5145		5.25449	74.1235		2.1993	444.842
2.58137	76.5145		5.26179	74.1235		2.20229	445.166
2.58478	76.5863		5.26935	74.1235		2.2053	451.253
2.58827	76.6581		5.27646	73.9055		2.20828	451.685
2.59167	76.6581		5.28357	74.0145		2.21145	452.225
2.59515	76.6581		5.29049	74.1235		2.21443	452.441
2.59865	76.4427		5.2976	74.0145		2.21742	452.981
2.60214	76.5145		5.30453	74.2325		2.22033	453.305
2.60563	76.6581		5.3117	74.2325		2.22331	449.464
2.60942	76.6581		5.31897	74.2325		2.2263	449.68
2.6129	76.7298		5.32596	74.4505		2.22928	449.896
2.61639	76.7298		5.33326	74.3415		2.23228	450.328
2.61978	76.8016		5.34081	74.4505		2.23529	450.76
2.62327	76.8734		5.34793	74.4505		2.23828	451.192
2.62667	76.8734		5.35486	74.4505		2.24148	451.732
2.63016	76.9452		5.36195	74.4505		2.24446	452.164
2.63373	77.0887		5.36888	74.3415		2.24738	452.597
2.63722	77.0887		5.37599	74.0145		2.25036	453.029
2.64071	77.0169		5.38326	74.0145		2.25327	453.353
2.64441	77.2323		5.39035	74.1235		2.25625	457.999
2.6479	77.3041		5.39746	74.2325		2.25924	458.323
2.65138	77.3758		5.40457	74.2325		2.26222	458.431
2.65479	77.4476		5.41212	74.3415		2.26528	458.863
2.65827	77.4476		5.41923	74.4505		2.26827	459.295
2.66176	77.5194		5.42621	74.7775		2.27145	459.943
2.66525	77.5194		5.43332	74.7775		2.27444	460.051
2.66875	77.5912		5.44043	74.7775		2.27735	460.483
2.67224	77.7347		5.44752	75.1045		2.28034	460.808
2.67573	77.7347		5.45465	75.1045		2.28327	460.916
2.67944	77.8065		5.46176	75.4315		2.28627	461.132
2.68296	77.8783		5.46949	75.5405		2.28925	461.132
2.68645	77.8783		5.47662	75.4315		2.29227	461.24
2.68988	78.0218		5.48356	75.6495		2.29525	461.456
2.69328	77.8783		5.49071	75.6495		2.29826	461.564
2.69679	77.9501		5.49765	75.6495		2.30125	465.513
2.7003	78.0936		5.50476	75.8675		2.30442	465.729
2.70379	78.0936		5.51187	75.8675		2.3074	465.405
2.70728	78.0936		5.51898	76.0855		2.31032	469.403
2.71107	78.1654		5.52609	76.1946		2.3133	469.079
2.71456	78.1654		5.53382	76.1946		2.3162	468.647
2.71805	78.3089		5.54094	76.1946		2.31926	467.999
2.72145	78.3089		5.54806	76.3036		2.32224	467.566
2.72494	78.3089		5.55504	76.1946		2.32523	467.783
2.72834	78.3807		5.56196	76.3036		2.32821	468.215
2.73184	78.4525		5.56912	76.5216		2.33145	468.971
2.73532	78.596		5.57606	76.4125		2.33437	469.727
2.73882	78.6678		5.58333	76.5216		2.33736	470.267
2.74231	78.7396		5.59044	76.7396		2.34027	470.916
2.7461	78.596		5.59754	76.8486		2.34326	471.456
2.74959	78.6678		5.60467	76.9576		2.34624	471.996
2.75307	78.7396		5.6118	76.9576		2.34923	472.644
2.75648	78.8114		5.61937	76.9576		2.35221	473.292
2.75997	78.8832		5.6265	77.1756		2.3552	473.832
2.76337	78.9549		5.63344	77.2846		2.35845	474.373
2.76689	78.9549		5.64059	77.3936		2.36144	474.913
2.77038	79.1703		5.64753	77.3936		2.36435	475.345
2.7739	79.242		5.6547	77.3936		2.36733	475.777
2.77739	79.242		5.66181	77.5026		2.37024	476.317
2.78091	79.1703		5.66898	77.6116		2.37324	476.749
2.78441	79.3138		5.6761	77.8296		2.37623	477.289
2.78812	79.5291		5.68326	77.8296		2.37923	477.938
2.79161	79.4574		5.69098	77.9386		2.38222	478.478
2.79504	79.5291		5.69793	78.2656		2.38521	479.126
2.79853	79.6009		5.7051	78.1566		2.3882	479.882
2.80196	79.6009		5.71204	78.1566		2.39137	480.638
2.80545	79.5291		5.7192	78.1566		2.39436	481.395
2.80896	79.5291		5.72614	78.3746		2.39734	481.935
2.81247	79.6727		5.73331	78.3746		2.40025	482.367
2.81596	79.7445		5.74059	78.2656		2.40323	483.015
2.81946	79.7445		5.74773	78.1566		2.40624	483.663
2.82296	79.6727		5.75485	78.3746		2.40922	484.42
2.82667	79.6009		5.76239	78.4836		2.41223	485.284
2.83015	79.7445		5.7695	78.3746		2.41523	486.364
2.83356	79.7445		5.77642	78.5926		2.41822	487.444
2.83704	79.7445		5.78353	78.7016		2.42139	488.093
2.84052	79.888		5.79046	78.9196		2.42438	488.957
2.84401	79.9598		5.79762	78.7016		2.42731	489.713
2.84749	80.1034		5.80474	78.8106		2.43031	490.577
2.85107	80.0316		5.8119	78.7016		2.43322	491.442
2.85478	80.0316		5.81901	78.7016		2.4362	492.09
2.85827	80.1034		5.82672	78.7016		2.43919	487.63
2.86167	80.2469		5.83383	78.5926		2.44217	488.386
2.86516	80.2469		5.84092	78.8106		2.44523	489.25
2.86856	80.3187		5.84786	78.8106		2.44841	490.007
2.87204	80.3905		5.85497	78.9196		2.45139	490.763
2.87553	80.3905		5.8619	79.0286		2.45438	491.519
2.87903	80.6058		5.86907	79.3557		2.45729	492.167
2.8826	80.534		5.87619	79.3557		2.46022	492.815
2.8861	80.534		5.88335	79.5737		2.46322	493.464
2.88981	80.6776		5.89064	79.9007		2.46621	494.112
2.8933	80.7494		5.89819	79.7917		2.46921	494.652
2.89671	80.6776		5.90531	79.7917		2.4722	494.976
2.90019	80.7494		5.91229	80.0097		2.47519	495.408
2.9036	80.9647		5.91941	80.2277		2.47817	495.948
2.90711	80.9647		5.92635	80.2277		2.48135	496.38
2.91059	80.9647		5.93347	80.4457		2.48433	496.813
2.91411	81.1082		5.94057	80.6637		2.48731	497.353
2.9176	81.18		5.94769	80.7727		2.49022	497.785
2.9211	81.18		5.9548	80.7727		2.4932	498.325
2.92459	81.18		5.96253	80.8817		2.49621	498.757
2.92839	81.3236		5.96964	80.8817		2.49919	499.405
2.9318	81.3953		5.97675	80.9907		2.50218	500.053
2.93529	81.4671		5.98374	80.9907		2.50516	500.702
2.9387	81.3953		5.99085	81.2087		2.50815	501.134
2.94219	81.3953		5.99784	81.3177		2.51139	501.566
2.94568	81.5389		6.00496	81.4267		2.51431	501.89
2.94917	81.5389		6.01208	81.4267		2.51729	502.214
2.95266	81.5389		6.01918	81.4267		2.5202	502.538
2.95615	80.7542		6.02631	81.5357		2.52321	503.078
2.95994	80.7542		6.03348	81.6447		2.52619	503.618
2.96344	80.7542		6.04062	81.5357		2.52918	504.267
2.96685	80.8978		6.04818	81.5357		2.53217	505.023
2.97034	80.8978		6.05529	81.6447		2.53517	505.887
2.97374	80.8978		6.06222	81.7537		2.53817	506.535
2.97723	80.8978		6.06933	81.7537		2.54133	507.075
2.98072	80.9696		6.0763	81.8627		2.54432	507.4
2.98423	80.826		6.08341	82.0807		2.54723	508.048
2.98772	80.826		6.09057	82.1898		2.55022	508.48
2.99123	81.0413		6.09786	82.2988		2.5532	508.804
2.99473	81.1131		6.10496	82.6258		2.55618	509.452
2.99843	81.1849		6.11251	82.6258		2.55917	512.6
3.00195	81.1849		6.11963	82.6258		2.56215	513.357
3.00536	81.2567		6.12674	82.7348		2.56514	514.113
3.00887	81.2567		6.13367	82.7348		2.56838	514.761
3.01227	81.2567		6.14077	82.6258		2.57129	515.409
3.01575	81.2567		6.14771	82.2988		2.57427	516.165
3.01924	81.2567		6.15486	82.2988		2.57719	516.814
3.02281	81.3285		6.16202	82.5168		2.58019	517.138
3.0263	81.4002		6.16929	82.5168		2.58317	517.786
3.03	81.4002		6.17639	82.6258		2.58615	518.326
3.03349	81.4002		6.18394	82.6258		2.58914	518.866
3.03698	81.472		6.19106	82.9528		2.59214	519.406
3.04037	81.472		6.198	83.1708		2.59513	520.163
3.04386	81.5438		6.20511	83.1708		2.59837	520.595
3.04735	81.472		6.21204	83.0618		2.60129	521.027
3.05083	81.3285		6.2192	82.9528		2.60428	521.675
3.05433	81.4002		6.22631	83.2798		2.60719	522.215
3.05781	81.472		6.23347	83.6068		2.61018	522.863
3.0616	81.4002		6.24076	83.8248		2.61318	525.904
3.06509	81.4002		6.24832	83.8248		2.61617	526.336
3.06849	81.472		6.25544	83.8248		2.61918	526.984
3.07197	81.6156		6.26255	83.8248		2.62216	527.416
3.07537	81.7591		6.2695	84.1518		2.62516	527.848
3.07889	81.8309		6.27662	84.1518		2.62834	528.064
3.08237	81.8309		6.28355	84.2608		2.63133	528.388
3.08589	81.8309		6.29066	84.3698		2.63424	528.496
3.08938	81.8309		6.29778	84.4788		2.63722	528.712
3.09287	81.8309		6.30491	84.4788		2.64013	529.144
3.09666	81.6873		6.31221	84.5878		2.64311	529.469
3.10009	81.472		6.31977	84.8058		2.64617	530.009
3.1036	81.3953		6.32688	84.9148		2.64915	530.441
3.107	81.3187		6.33399	85.0238		2.65214	530.981
3.11048	81.8598		6.34092	85.0238		2.65512	531.413
3.11396	81.842		6.34804	85.1329		2.65829	531.737
3.11745	81.8114		6.35498	85.2419		2.66128	531.953
3.12094	81.8114		6.3621	85.4599		2.66419	532.277
3.12442	81.8832		6.36925	85.5689		2.66717	532.709
3.12821	81.8832		6.37654	85.6779		2.67016	533.142
3.1317	81.8114		6.38366	85.5689		2.67314	533.682
3.1351	81.8832		6.39126	85.7869		2.67613	534.006
3.13859	82.0267		6.39838	85.7869		2.67912	534.33
3.14198	82.0267		6.40532	85.8959		2.68211	538.712
3.14547	82.1703		6.41242	85.7869		2.68534	539.252
3.14896	82.3138		6.41935	86.2229		2.68826	539.684
3.15252	82.3856		6.42646	86.4409		2.69124	540.008
3.15602	82.4574		6.43357	86.4409		2.69415	540.224
3.15971	82.4574		6.44067	86.4409		2.69714	540.332
3.1632	82.4574		6.44797	86.3319		2.70012	540.656
3.16668	82.6009		6.45509	86.5499		2.70311	541.197
3.1701	82.5291		6.46264	86.5499		2.70609	541.629
3.1735	82.5291		6.46976	86.6589		2.70915	541.953
3.17699	82.5291		6.4767	86.6589		2.71231	542.169
3.18056	82.6009		6.48382	86.5499		2.7153	542.493
3.18404	82.6009		6.49074	86.5499		2.71821	543.033
3.18755	82.7445		6.49784	86.5499		2.72121	543.249
3.19103	82.888		6.5051	86.5438		2.72413	543.573
3.19474	82.888		6.51221	86.3258		2.72714	544.005
3.19823	82.9598		6.51932	86.5438		2.73012	544.221
3.20165	83.0316		6.52643	86.7618		2.73313	548.495
3.20513	83.1034		6.53397	86.7618		2.73611	549.035
3.20853	83.2469		6.54109	86.9798		2.73913	549.575
3.21211	83.3187		6.54801	87.1978		2.74211	549.791
3.21559	83.3905		6.55511	87.3068		2.74529	550.116
3.21909	83.534		6.56221	87.5248		2.74827	550.332
3.22258	83.6058		6.56931	87.8518		2.75118	550.548
3.22628	83.6776		6.57658	87.7428		2.75416	555.782
3.22977	83.6776		6.58369	87.8518		2.75707	556.214
3.23326	83.8211		6.59124	88.0698		2.76013	556.538
3.23666	83.9647		6.59835	87.9608		2.76311	556.862
3.24015	83.9647		6.60528	88.1788		2.76612	557.078
3.24364	84.0365		6.61237	88.2878		2.76911	557.294
3.24714	84.1082		6.61947	88.5058		2.77228	557.618
3.25063	84.0365		6.62657	88.8328		2.77527	557.618
3.25412	84.18		6.63369	88.6148		2.77826	557.618
3.25762	84.3236		6.64081	88.8328		2.78116	557.51
3.26132	84.3236		6.64853	89.1599		2.78415	557.51
3.26482	84.3953		6.65565	89.2689		2.78706	557.834
3.26833	84.3953		6.66258	89.2689		2.79012	563.05
3.27173	84.4671		6.66968	89.5959		2.7931	563.375
3.27516	84.5389		6.67661	89.9229		2.79611	563.807
3.27865	84.6825		6.68371	90.1409		2.79909	564.239
3.28216	84.6825		6.69081	90.1409		2.80226	564.347
3.28567	84.7542		6.69792	90.1409		2.80526	564.671
3.28917	84.8978		6.70522	89.5769		2.80824	565.103
3.29267	84.9696		6.71234	89.5769		2.81115	565.427
3.29616	85.1131		6.71988	89.9039		2.81414	566.075
3.29995	85.1131		6.727	90.1219		2.81705	566.508
3.30338	85.1131		6.73393	90.1219		2.82011	567.156
3.30688	85.0413		6.74105	90.3399		2.8231	568.02
3.31031	85.1131		6.74798	90.3399		2.82608	568.668
3.31371	85.2567		6.75509	90.4489		2.82907	569.208
3.31722	85.4002		6.76236	90.558		2.83224	569.856
3.32072	85.4002		6.76948	90.885		2.83523	570.181
3.32421	85.6156		6.7766	90.994		2.83821	570.505
3.3277	85.6873		6.78371	91.321		2.84112	571.045
3.33128	85.6156		6.79126	91.43		2.84411	571.477
3.33499	85.6873		6.79838	91.43		2.8471	572.125
3.33848	85.8309		6.80532	91.321		2.85009	572.665
3.34188	85.8309		6.81243	91.43		2.8531	573.205
3.34537	85.9027		6.81954	91.43		2.85609	573.638
3.34878	85.9745		6.82666	91.994		2.85907	574.07
3.35227	86.1898		6.83376	91.776		2.86226	574.61
3.35578	86.1898		6.84088	91.6669		2.86525	574.934
3.35927	86.1898		6.84859	91.1219		2.86818	575.366
3.36276	86.2616		6.8557	91.5058		2.87116	575.798
3.36626	86.4769		6.86268	91.5248		2.87409	576.554
3.37005	86.4769		6.86979	91.1978		2.87709	577.095
3.37354	85.5487		6.87672	91.3068		2.88008	577.635
3.37695	85.6922		6.88382	91.5248		2.88306	578.391
3.38044	85.764		6.89092	91.8518		2.88605	579.147
3.38384	85.9076		6.89804	91.8518		2.88905	579.579
3.38733	85.9076		6.90531	92.0698		2.89203	580.119
3.39082	86.0511		6.91286	92.3968		2.89521	580.768
3.39434	86.1229		6.91997	92.2878		2.8982	581.632
3.39783	86.1229		6.92707	92.2878		2.90111	582.064
3.40132	86.3382		6.93398	92.2878		2.90409	588.78
3.40511	86.41		6.94108	92.1788		2.90708	589.428
3.40861	86.4818		6.94819	92.2878		2.91009	589.752
3.41201	86.4818		6.9553	92.2878		2.91307	589.968
3.4155	86.6971		6.96241	92.2878		2.91606	590.293
3.41891	86.7689		6.96951	92.4988		2.91905	590.617
3.4224	86.9842		6.97723	93.0627		2.92221	591.157
3.42589	86.9842		6.98433	93.1717		2.9252	591.373
3.42941	87.056		6.9913	93.2807		2.92818	591.481
3.4329	87.1995		6.99827	93.2807		2.93109	591.697
3.43642	87.1995		7.00537	93.1717		2.93407	591.805
3.43991	87.2713		7.01247	93.0627		2.93705	592.021
3.44362	87.4149		7.01958	93.4537		2.94004	592.129
3.44711	87.5584		7.02668	93.4537		2.94303	592.561
3.45052	87.6302		7.0338	93.4537		2.94601	592.777
3.45403	87.7738		7.04095	93.6717		2.94925	592.993
3.45743	87.7738		7.04868	93.7807		2.95224	593.426
3.46094	87.7738		7.05562	93.9988		2.95516	593.75
3.46446	87.9173		7.06278	93.9348		2.95814	594.182
3.46795	87.9891		7.0697	94.2618		2.96105	594.614
3.47144	87.9891		7.07681	94.2618		2.96404	595.154
3.47495	88.1326		7.08392	94.4798		2.96702	595.802
3.47845	88.1326		7.09103	94.4158		2.97001	596.342
3.48215	88.2762		7.09814	94.5248		2.97307	599.707
3.48567	88.348		7.10587	94.6338		2.97624	600.139
3.48907	88.348		7.11299	94.6788		2.97923	600.571
3.49259	88.4197		7.1201	94.8968		2.98221	601.111
3.49599	88.4915		7.12704	95.0058		2.98512	601.651
3.49948	88.7069		7.13415	95.2238		2.98813	602.191
3.50297	88.7786		7.14109	95.4419		2.99104	602.84
3.50655	88.7786		7.1482	95.2689		2.99404	603.596
3.51004	88.7786		7.15531	95.4869		2.99705	604.136
3.51374	88.7786		7.16242	95.4869		3.00004	604.784
3.51723	88.8504		7.16971	95.8139		3.00305	610.324
3.52072	88.994		7.17727	95.0319		3.00604	610.972
3.52413	88.994		7.1844	95.1409		3.00921	611.513
3.52762	89.1375		7.19149	95.3589		3.01219	611.945
3.53105	89.1375		7.19843	95.4679		3.01517	612.485
3.53454	89.1375		7.20554	95.6859		3.01808	612.917
3.53805	89.2093		7.21248	95.6219		3.02106	613.673
3.54155	89.3529		7.2196	95.7309		3.02405	614.321
3.54504	89.4246		7.22672	95.9489		3.02703	614.753
3.54883	89.4964		7.23388	96.1669		3.03004	615.294
3.55232	89.4246		7.24099	95.885		3.03303	615.51
3.55573	89.4246		7.24872	96.103		3.03601	615.834
3.55922	89.4964		7.25584	96.321		3.03918	616.482
3.56262	89.64		7.26295	96.648		3.04217	617.238
3.56611	89.7835		7.26989	96.539		3.04515	617.886
3.56959	89.9271		7.277	96.866		3.04806	618.318
3.57308	89.8553		7.28394	97.193		3.05104	618.967
3.57658	89.9271		7.29106	97.411		3.05403	619.615
3.58015	89.9271		7.29818	97.411		3.05704	620.155
3.58386	90.0706		7.30534	97.52		3.06005	620.587
3.58735	90.1424		7.31263	97.411		3.06304	621.343
3.59076	90.2142		7.31963	97.738		3.06603	622.1
3.59425	90.286		7.32737	97.738		3.0692	622.748
3.59765	90.3577		7.33432	97.738		3.07219	623.288
3.60114	89.5013		7.34145	97.738		3.07512	623.936
3.60463	89.5013		7.34837	97.738		3.0781	624.476
3.60815	89.5731		7.35548	97.738		3.08104	625.233
3.61164	89.7166		7.36256	98.103		3.08402	625.773
3.61513	89.7884		7.36967	98.103		3.08703	626.313
3.61892	89.7884		7.37678	98.103		3.09002	626.745
3.62242	89.8602		7.38406	98.103		3.093	627.177
3.62582	89.932		7.3916	98.103		3.09601	627.717
3.62931	90.1473		7.39871	98.43		3.099	628.257
3.63272	90.2908		7.40564	98.539		3.10218	628.798
3.6362	90.3626		7.41273	98.648		3.10516	629.446
3.6397	90.4344		7.41965	98.084		3.10807	630.094
3.64321	90.578		7.42694	98.411		3.11105	630.85
3.6467	90.578		7.43405	98.52		3.11404	631.498
3.65019	90.6497		7.44116	98.738		3.11702	632.147
3.65369	90.7933		7.44829	98.956		3.12003	632.687
3.65748	90.8651		7.45542	98.674		3.12301	633.119
3.66089	91.0086		7.46298	98.892		3.126	633.659
3.66439	91.0086		7.4701	99.219		3.12916	634.091
3.66779	91.1522		7.47705	99.4371		3.13215	634.415
3.67128	91.224		7.48415	99.4551		3.13513	639.955
3.67477	91.224		7.49127	99.3731		3.13804	640.604
3.67826	91.1522		7.49838	99.5911		3.14103	641.36
3.68175	91.3675		7.50551	99.7001		3.14401	641.792
3.68524	91.511		7.51262	99.8091		3.147	642.332
3.68904	91.511		7.51975	100.027		3.15	642.98
3.69253	91.5828		7.52687	100.245		3.15301	643.412
3.69594	91.6546		7.53442	100.572		3.156	643.736
3.69942	91.7982		7.54154	100.572		3.15919	644.277
3.70283	92.0135		7.54852	100.79		3.16218	644.493
3.70632	92.0853		7.55562	100.899		3.16509	644.709
3.70981	92.0853		7.56273	101.117		3.16807	645.141
3.71333	92.2288		7.56985	101.226		3.171	645.681
3.71681	92.3006		7.57696	101.335		3.17399	646.221
3.72033	92.3006		7.58407	101.771		3.17697	646.653
3.72383	92.4442		7.59119	101.771		3.17996	647.085
3.72754	92.5877		7.59892	101.771		3.18295	647.518
3.73103	92.7313		7.60587	101.989		3.18594	647.95
3.73446	92.7313		7.613	102.316		3.18918	648.49
3.73795	92.803		7.61998	102.207		3.19217	648.922
3.74137	92.9466		7.6271	102.425		3.19509	649.354
3.74486	93.0184		7.63421	102.534		3.19808	649.786
3.74838	93.0901		7.64133	102.752		3.20099	650.11
3.75187	93.1619		7.64843	102.861		3.20399	650.651
3.75536	93.3055		7.65555	102.97		3.20698	651.083
3.75888	93.449		7.66267	102.97		3.20996	651.623
3.76237	93.5208		7.6704	103.079		3.21295	652.055
3.76608	93.6644		7.67735	103.079		3.21619	652.379
3.76959	93.6644		7.68447	103.079		3.21917	652.811
3.773	93.7361		7.69146	103.297		3.22215	653.135
3.77649	93.8079		7.69839	103.297		3.22506	653.675
3.77989	93.9515		7.70555	103.406		3.22805	654.215
3.78346	93.9515		7.71271	103.515		3.23098	659.648
3.78695	94.0233		7.71982	103.733		3.23397	660.08
3.79044	94.095		7.7271	103.733		3.23697	660.404
3.79393	94.1668		7.73465	103.842		3.23998	660.62
3.79763	94.3104		7.74176	104.169		3.24297	660.944
3.80112	94.3821		7.74887	104.278		3.24596	661.268
3.80464	94.4539		7.75579	104.387		3.24913	661.592
3.80804	94.5975		7.7629	104.605		3.25212	662.24
3.81146	94.741		7.76984	104.714		3.2551	662.565
3.81495	94.741		7.77695	105.15		3.25801	663.105
3.81846	94.8128		7.78411	105.041		3.26099	663.645
3.82196	95.0281		7.79122	105.259		3.26397	664.077
3.82544	95.1717		7.7985	105.368		3.26696	664.293
3.82894	95.1717		7.80606	105.477		3.26995	664.509
3.83273	95.2435		7.81318	105.586		3.27293	664.833
3.83623	95.387		7.82028	105.586		3.27592	665.265
3.83963	95.387		7.82722	105.695		3.27917	665.913
3.84312	95.387		7.83433	105.804		3.28208	666.454
3.84652	95.5306		7.84127	105.913		3.28507	666.778
3.85001	95.6024		7.84856	106.131		3.28799	667.318
3.8535	95.6024		7.85566	106.24		3.29097	670.466
3.85702	95.6024		7.86278	106.349		3.29398	670.79
3.86051	94.7459		7.8699	106.567		3.29696	671.438
3.86399	95.033		7.87745	106.458		3.29997	671.762
3.86749	95.033		7.88455	106.458		3.30297	671.762
3.87129	95.1766		7.89166	106.567		3.30596	671.979
3.8747	95.1766		7.8986	106.458		3.30912	672.303
3.8782	95.3201		7.90558	106.676		3.31211	677.519
3.88161	95.3919		7.91287	106.785		3.31504	677.735
3.88509	95.3919		7.91997	106.894		3.31803	677.843
3.88858	95.5355		7.92708	106.785		3.32096	678.059
3.89207	95.4637		7.93425	106.894		3.32396	678.275
3.89557	95.4637		7.94138	107.112		3.32695	678.707
3.89906	95.4637		7.94893	107.439		3.32996	678.707
3.90285	95.4637		7.95605	107.439		3.33294	679.355
3.90635	95.679		7.96299	107.439		3.33593	679.571
3.90975	95.679		7.97009	107.548		3.33892	680.111
3.91324	95.679		7.97705	107.221		3.34209	680.327
3.91664	95.8943		7.97964	106.785		3.34507	680.544
3.92014	95.9661		7.97892	106.567		3.34799	680.868
3.92362	96.0379		8.00358	106.176		3.35097	681.192
3.92714	96.1097		8.00818	107.944		3.35395	681.408
3.93064	96.1815		8.01288	107.944		3.35693	681.84
3.93413	95.325		8.01767	107.829		3.35992	682.056
3.93762	95.4686		8.02238	107.944		3.3629	682.164
3.94141	95.3968		8.02707	108.06		3.36589	682.488
3.94482	95.4686		8.03205	108.176		3.36913	685.312
3.94832	95.6121		8.03675	108.407		3.37204	685.528
3.95172	95.7557		8.04144	108.639		3.37503	685.636
3.95521	95.7557		8.04602	108.755		3.37794	685.636
3.9587	95.8992		8.05071	108.986		3.38092	685.636
3.96219	95.8992		8.05539	108.986		3.3839	685.636
3.96569	95.971		8.06008	109.218		3.38689	685.636
3.96918	96.0428		8.06489	109.218		3.38995	685.852
3.97297	96.0428		8.06987	109.681		3.39294	686.176
3.97646	96.2581		8.07457	110.028		3.39611	686.176
3.97987	96.1863		8.07926	110.259		3.3991	691.411
3.98336	96.2581		8.08384	110.491		3.40201	691.735
3.98677	96.4734		8.08853	110.838		3.40501	691.843
3.99025	96.617		8.09311	110.838		3.40792	692.059
3.99375	96.6888		8.09784	110.722		3.4109	692.167
3.99726	96.7605		8.10258	110.954		3.41389	692.383
4.00075	96.9041		8.10727	111.301		3.41687	692.275
4.00427	97.0477		8.11209	111.532		3.41993	692.059
4.00776	97.1195		8.11708	111.648		3.4231	691.951
4.01146	97.1912		8.12178	111.995		3.42609	691.951
4.01495	97.263		8.12636	111.995		3.42907	692.059
4.01838	97.3348		8.13106	112.227		3.43198	691.735
4.02187	97.4065		8.13563	112.458		3.43498	695.78
4.02527	97.5501		8.14033	110.69		3.43791	695.348
4.02876	97.7654		8.14502	110.806		3.4409	694.808
4.03233	97.7654		8.14971	111.037		3.44388	694.052
4.03582	97.8372		8.15453	111.153		3.44686	693.62
4.03932	97.909		8.15922	111.5		3.44992	693.08
4.04301	98.0525		8.16422	111.731		3.45311	692.432
4.0465	98.1961		8.16891	112.079		3.45609	691.999
4.04999	98.2679		8.17349	112.194		3.459	700.891
4.05342	98.4114		8.17819	112.426		3.46198	700.783
4.05691	98.4832		8.18277	112.657		3.46491	700.999
4.06034	98.6268		8.18747	112.773		3.46791	701.107
4.06383	98.8421		8.19228	112.889		3.47089	701.215
4.06735	98.8421		8.19698	113.005		3.47387	701.54
4.07084	98.9857		8.20167	113.352		3.47685	701.54
4.07433	99.0574		8.20637	113.352		3.48009	701.54
4.07783	99.201		8.21135	113.468		3.48307	701.756
4.08163	99.3445		8.21605	113.699		3.48605	701.972
4.08506	99.4881		8.22063	113.699		3.48896	702.188
4.08855	99.4881		8.22537	113.699		3.49194	702.512
4.09195	99.7034		8.22995	113.815		3.49485	707.944
4.09544	99.7752		8.23468	113.815		3.4979	708.376
4.09893	99.847		8.23938	113.931		3.50089	708.916
4.10242	99.9187		8.2441	113.815		3.5039	709.132
4.10591	100.062		8.2488	113.815		3.50689	709.456
4.1094	100.278		8.25353	113.815		3.51008	709.672
4.1129	100.349		8.25864	113.583		3.51307	709.997
4.11661	100.278		8.26322	113.583		3.51598	710.429
4.1201	100.349		8.26794	113.468		3.51897	710.969
4.12361	100.421		8.27255	113.468		3.5219	711.293
4.12702	100.421		8.27725	113.699		3.52488	711.725
4.1305	100.493		8.28195	113.815		3.52788	711.941
4.13391	100.565		8.28664	113.699		3.53087	712.265
4.13748	100.636		8.29134	113.699		3.53386	712.697
4.14098	100.636		8.29603	113.815		3.53684	713.129
4.14446	100.565		8.30073	113.931		3.53983	713.67
4.14796	100.565		8.30583	114.046		3.54307	714.21
4.15167	100.708		8.31041	114.162		3.54599	714.75
4.15516	100.708		8.3151	114.278		3.54898	715.182
4.15865	100.924		8.31969	116.278		3.5519	715.398
4.16208	100.924		8.32438	116.394		3.55488	718.966
4.16548	100.995		8.32907	116.394		3.55789	719.074
4.169	100.995		8.33379	116.509		3.56088	719.29
4.17248	101.067		8.33849	116.509		3.56386	719.29
4.176	101.139		8.34321	116.741		3.56688	719.506
4.17949	101.354		8.34831	116.741		3.56987	719.938
4.18298	101.57		8.35289	116.856		3.57304	720.154
4.18648	101.713		8.35762	116.856		3.57603	720.586
4.19027	101.785		8.36222	116.856		3.57894	720.803
4.19369	101.785		8.3669	116.856		3.58192	721.019
4.19718	101.857		8.37159	116.509		3.58483	726.451
4.20058	101.928		8.37628	116.625		3.58789	726.667
4.20407	102.144		8.38096	116.625		3.59087	726.667
4.20756	102.216		8.38565	116.509		3.59388	726.883
4.21105	102.287		8.39074	116.509		3.59687	726.775
4.21455	102.431		8.39544	116.509		3.60003	726.667
4.21804	102.431		8.40001	116.509		3.60302	731.559
4.22183	102.503		8.4047	116.625		3.606	731.667
4.22532	102.575		8.40928	116.741		3.60891	731.343
4.22873	102.646		8.41397	116.856		3.61189	731.343
4.23222	102.933		8.41878	116.856		3.6148	731.451
4.23562	103.077		8.42348	116.625		3.61786	731.667
4.23912	103.077		8.42817	116.278		3.62085	731.991
4.2426	103.149		8.43315	116.162		3.62383	732.315
4.24612	103.364		8.43783	116.046		3.62681	732.423
4.24961	103.508		8.44252	116.162		3.62999	732.747
4.2531	103.579		8.44709	116.278		3.63297	732.963
4.25689	103.651		8.45178	116.509		3.63596	733.287
4.26038	103.723		8.45647	116.394		3.63886	733.719
4.26379	103.795		8.46117	116.625		3.64185	734.043
4.26728	103.795		8.46586	116.741		3.64484	734.151
4.27068	103.867		8.47095	116.972		3.64784	734.476
4.27417	103.938		8.47565	117.088		3.65085	735.016
4.27767	104.154		8.48034	116.972		3.65384	735.448
4.28116	104.154		8.48492	117.204		3.65683	735.772
4.28464	104.154		8.48961	117.088		3.66003	736.204
4.28844	104.297		8.49419	116.856		3.66302	736.852
4.29193	104.513		8.49891	116.509		3.66593	737.068
4.29542	104.513		8.50364	116.046		3.66892	742.284
4.29882	104.584		8.50833	117.352		3.67185	742.717
4.30231	104.728		8.51314	118.773		3.67483	742.933
4.30572	104.871		8.51812	118.542		3.67782	743.149
4.30921	104.871		8.52281	118.773		3.68081	743.581
4.3127	105.015		8.52739	118.657		3.68379	743.905
4.31622	105.159		8.53207	118.542		3.68703	744.445
4.31971	105.302		8.53664	118.426		3.69002	744.985
4.32323	105.302		8.54144	118.542		3.693	745.309
4.32672	105.374		8.54612	118.889		3.69591	745.85
4.33043	105.446		8.55082	117.005		3.69889	746.282
4.33392	105.446		8.55551	117.005		3.7018	746.606
4.33735	105.446		8.56061	117.236		3.70478	746.93
4.34084	105.589		8.56519	117.699		3.70777	747.146
4.34427	105.661		8.56988	117.931		3.71082	747.578
4.34776	105.733		8.57445	118.046		3.71381	748.01
4.35128	105.805		8.57915	118.278		3.71699	748.55
4.35477	105.948		8.58383	118.394		3.71998	748.982
4.35827	106.163		8.58857	118.625		3.72296	749.307
4.36178	106.163		8.59327	118.741		3.72586	749.739
4.36527	106.307		8.59836	118.972		3.72885	750.279
4.36898	106.379		8.60306	119.204		3.73176	750.711
4.37249	106.451		8.60775	119.319		3.73482	751.035
4.3759	106.594		8.61233	119.551		3.7378	751.359
4.37941	105.594		8.61702	119.782		3.74079	751.467
4.38281	105.809		8.62161	119.898		3.74378	751.791
4.38633	105.881		8.6263	119.782		3.74695	752.007
4.38982	105.953		8.631	120.13		3.74994	752.439
4.39334	106.025		8.63573	120.245		3.75292	752.764
4.39683	106.025		8.64552	120.593		3.75584	753.304
4.40032	106.168		8.64552	120.593		3.75882	753.628
4.40411	106.312		8.65022	120.708		3.76181	753.736
4.40755	106.384		8.65492	120.824		3.76479	753.952
4.41104	106.312		8.6595	120.94		3.76781	754.492
4.41446	106.527		8.6642	121.056		3.7708	754.816
4.41795	106.671		8.66878	121.287		3.77379	755.14
4.42138	106.814		8.67348	121.403		3.77696	755.356
4.42487	106.886		8.67818	121.519		3.77995	755.572
4.42836	107.03		8.68292	121.403		3.78293	755.896
4.43187	107.101		8.68762	121.519		3.78585	756.004
4.43537	107.173		8.69235	121.634		3.78883	756.112
4.43915	107.317		8.69706	121.75		3.79182	756.328
4.44264	107.388		8.70205	121.75		3.7948	756.437
4.44605	107.388		8.70674	121.866		3.79781	756.545
4.44953	107.532		8.71136	121.866		3.80081	756.653
4.45293	107.604		8.71606	121.75		3.8038	756.977
4.45642	107.676		8.72075	121.981		3.80699	757.193
4.45991	107.747		8.72545	122.097		3.80998	757.517
4.46343	107.747		8.73015	121.75		3.81289	761.517
4.46692	107.963		8.73484	121.519		3.81588	761.625
4.47041	108.106		8.73954	121.287		3.8188	761.625
4.4742	108.106		8.74453	121.287		3.82179	761.625
4.4777	108.178		8.74922	121.287		3.82478	761.625
4.4811	108.322		8.75394	121.403		3.82777	761.409
4.48459	108.393		8.75854	121.403		3.83075	765.977
4.488	108.465		8.76312	121.056		3.83374	765.761
4.49149	108.609		8.76792	120.94		3.83698	767.328
4.49498	108.68		8.7726	120.94		3.83997	766.788
4.49847	108.752		8.7773	120.824		3.84288	766.356
4.50196	108.824		8.78202	120.824		3.84585	766.14
4.50575	108.896		8.78672	120.94		3.84876	765.924
4.50924	108.896		8.7917	121.056		3.85174	768.032
4.51273	109.111		8.79639	121.171		3.85479	768.14
4.51614	109.183		8.80101	121.056		3.85779	768.356
4.51963	109.183		8.80573	121.056		3.86077	768.788
4.52303	109.326		8.8103	121.056		3.86394	769.221
4.52652	109.398		8.8151	121.056		3.86693	767.545
4.53001	109.47		8.81979	121.056		3.86991	767.869
4.5335	109.542		8.82447	121.056		3.87283	768.301
4.53699	109.685		8.82917	121.056		3.87581	768.841
4.54078	109.757		8.83426	121.056		3.87879	769.165
4.54427	109.829		8.83888	123.856		3.88178	769.381
4.54777	109.829		8.84348	123.741		3.88479	769.489
4.55117	109.972		8.84817	123.162		3.88779	769.597
4.55466	110.044		8.85287	122.468		3.89078	769.921
4.55806	110.188		8.85755	122.005		3.89396	770.137
4.56158	110.188		8.86224	121.657		3.89694	770.461
4.56507	110.26		8.86694	121.31		3.89986	770.678
4.56859	110.403		8.87203	120.384		3.90286	770.785
4.57208	110.547		8.87672	123.69		3.90577	771.002
4.57561	110.618		8.88129	123.574		3.90877	771.218
4.5791	110.69		8.88598	123.227		3.91178	771.65
4.58281	110.762		8.89056	123.343		3.91477	771.866
4.5863	110.762		8.89524	123.343		3.91778	772.082
4.58971	110.906		8.89996	123.458		3.92077	774.298
4.5932	110.977		8.90468	123.574		3.92376	774.406
4.5966	111.193		8.90938	123.574		3.92694	774.838
4.60017	111.264		8.91447	123.458		3.92992	775.162
4.60366	111.264		8.91916	123.458		3.93285	775.594
4.60716	111.264		8.92386	123.574		3.93584	775.81
4.61065	111.193		8.92843	123.574		3.93877	775.702
4.61414	111.264		8.93312	123.574		3.94177	775.486
4.61785	111.264		8.93769	123.69		3.94475	775.594
4.62134	111.264		8.94241	123.806		3.94776	780.81
4.62477	111.336		8.94714	123.458		3.95075	780.918
4.62826	111.48		8.95195	123.458		3.95374	780.918
4.63166	111.552		8.95663	123.574		3.95673	781.242
4.63516	111.48		8.96162	123.574		3.95989	781.459
4.63873	111.623		8.9663	123.458		3.96288	781.567
4.64222	111.839		8.97088	123.227		3.96579	781.783
4.64571	111.839		8.97556	123.458		3.96877	781.999
4.64942	111.767		8.98025	123.458		3.97176	781.891
4.65291	111.91		8.98494	123.69		3.97476	780.107
4.65639	111.982		8.98962	123.806		3.97774	780.323
4.65982	111.982		8.99431	123.69		3.98073	780.863
4.66331	112.126		8.9994	124.153		3.98371	781.295
4.66674	112.341		9.00409	124.269		3.98688	781.403
4.67023	112.413		9.00867	124.384		3.98987	781.727
4.67374	112.485		9.01336	124.616		3.99286	781.727
4.67724	112.485		9.01793	124.847		3.99576	781.943
4.68074	112.556		9.02262	124.963		3.99875	782.159
4.68423	112.772		9.02743	125.079		4.00174	782.483
4.68803	112.915		9.03213	125.426		4.00474	777.916
4.69146	112.915		9.03683	125.542		4.00773	778.456
4.69495	112.987		9.04153	125.773		4.01072	778.456
4.69835	113.059		9.04651	125.889		4.01371	778.888
4.70185	113.131		9.05122	126.236		4.01694	779.104
4.70533	113.274		9.05579	126.583		4.01986	779.428
4.70882	113.274		9.06049	126.583		4.02285	779.86
4.71231	113.418		9.06519	126.583		4.02576	779.86
4.71581	113.561		9.06988	126.815		4.02874	779.968
4.7193	113.705		9.07458	127.046		4.03175	780.076
4.72302	113.848		9.07929	127.278		4.03473	780.184
4.7265	113.992		9.08399	127.278		4.03772	780.508
4.73001	113.992		9.0887	127.625		4.04072	780.832
4.73341	114.207		9.09368	127.856		4.04371	783.157
4.73691	114.351		9.09838	127.856		4.04688	785.265
4.74031	114.423		9.10296	128.088		4.04987	787.265
4.74389	114.566		9.10766	128.204		4.13384	789.373
4.74738	114.71		9.11236	128.204		4.13688	789.589
4.75087	114.781		9.11705	128.319		4.13992	789.589
4.75436	114.925		9.12174	128.435		4.14296	791.589
4.75807	114.997		9.12645	128.551		4.146	791.481
4.76157	115.069		9.13116	128.782		4.14905	792.265
4.76505	115.14		9.13626	128.898		4.2	798
4.76848	115.212		9.14086	129.13		4.3	805
4.77188	115.284		9.14555	128.898		4.4	809
4.77537	115.427		9.15014	129.014		4.5	808
4.77886	115.499		9.15483	129.014		4.6	808
4.78243	115.571		9.15953	129.014		4.7	804
4.78586	115.715		9.16422	129.13		4.75001	793.94
4.78944	115.715		9.16893	129.13		4.75349	790.724
4.79315	115.715		9.17363	129.13		4.75718	789.292
4.79664	115.786		9.17872	129.13		4.76067	787.752
4.80005	115.93		9.18342	129.13		4.76406	787.212
4.80354	116.073		9.18803	129.13		4.76754	787.104
4.80694	116.073		9.19272	129.13		4.77102	786.888
4.81043	116.217		9.19729	129.245		4.7745	786.456
4.81392	116.289		9.20198	129.245		4.77806	790.916
4.81741	116.504		9.20667	129.361		4.78154	788.483
4.82099	116.576		9.21136	129.477		4.78524	787.403
4.82449	116.504		9.21617	129.361		4.78872	783.891
4.8282	116.576		9.22115	129.477		4.79211	781.918
4.8317	116.576		9.22585	129.593		4.79559	781.162
4.8351	116.648		9.23053	129.824		4.79906	781.406
4.83859	116.863		9.23512	130.056		4.80254	778.974
4.842	116.863		9.23982	130.056		4.80601	778.434
4.84551	117.007		9.24439	130.171		4.80949	778.002
4.84899	117.15		9.2491	130.287		4.81327	777.785
4.85251	117.222		9.25382	130.287		4.81675	777.461
4.85601	117.365		9.25852	130.287		4.82015	779.245
4.8595	117.365		9.26333	130.287		4.82363	779.813
4.86299	117.437		9.26832	130.519		4.82705	773.841
4.86679	117.581		9.27302	130.634		4.83052	772.545
4.87022	117.653		9.27771	130.866		4.834	771.356
4.87363	117.796		9.28229	130.981		4.83748	769.52
4.87712	117.796		9.28699	130.981		4.84096	768.439
4.88053	117.796		9.29157	131.097		4.84475	767.467
4.8841	117.94		9.29627	131.097		4.84823	764.711
4.88759	118.083		9.301	131.097		4.8517	763.307
4.89108	118.227		9.30572	130.866		4.85511	762.118
4.89459	118.227		9.31041	130.981		4.85853	761.254
4.89809	118.299		9.31551	130.981		4.86201	755.282
4.90179	118.442		9.32021	130.519		4.86548	753.985
4.90529	118.442		9.32479	130.171		4.86896	752.905
4.90869	118.442		9.32947	129.824		4.87245	751.717
4.9122	118.514		9.33404	129.708		4.87602	750.096
4.91561	118.657		9.33873	129.593		4.87974	748.368
4.91912	118.801		9.34353	129.245		4.88322	747.071
4.92261	118.873		9.34822	129.014		4.88661	745.883
4.92613	118.945		9.35291	129.014		4.89012	744.478
4.92962	119.016		9.35761	128.782		4.89353	743.182
4.93314	119.016		9.36259	129.014		4.89701	736.886
4.93664	119.088		9.36728	129.13		4.90049	735.697
4.94035	119.232		9.37186	129.245		4.90396	734.617
4.94384	119.375		9.37655	129.245		4.90753	733.537
4.94725	119.447		9.38123	129.13		4.91123	732.24
4.95076	119.591		9.38592	129.13		4.9147	731.052
4.95416	119.734		9.39073	131.13		4.91818	729.648
4.95765	119.806		9.39542	131.245		4.92157	728.243
4.96114	119.95		9.4004	131.361		4.92505	727.271
4.96472	119.95		9.4051	131.477		4.92853	726.083
4.96822	120.021		9.40968	131.361		4.93201	724.462
4.97192	120.165		9.41435	131.13		4.93552	721.761
4.97542	120.165		9.41905	131.014		4.93902	718.304
4.9789	120.165		9.42373	131.13		4.94251	715.063
4.9823	120.308		9.42843	130.782		4.9462	711.39
4.98579	120.38		9.43313	130.782		4.94968	707.285
4.98922	120.452		9.43783	130.204		4.95308	703.504
4.99271	120.524		9.44291	129.509		4.95656	699.939
4.99622	120.667		9.44749	129.278		4.96003	695.942
4.99972	120.596		9.45218	129.046		4.96352	690.864
5.00321	120.811		9.45676	129.046		4.96702	684.058
5.00673	120.883		9.46144	130.931		4.97052	674.876
5.01022	120.954		9.46616	130.815		4.97401	658.995
5.01393	121.026		9.47088	130.931		4.9777	634.58
5.01745	121.242		9.47557	130.236		4.98118	607.464
5.02086	121.313		9.48068	130.806
5.02437	121.457		9.48537	131.301
5.02777	121.529		9.49006	131.606
5.03129	121.6		9.49462	131.028
5.03478	121.816		9.49931	131.681
5.0383	121.888		9.50389	134.449
5.04179	121.959		9.50861	134.102
5.04528	122.031		9.51333	133.06
5.04907	122.031		9.51802	134.713
5.0525	122.031		9.52283	134.597
5.056	122.031		9.5278	134.597
5.05942	122.031		9.5325	134.134
5.06292	122.318		9.53707	134.019
5.06634	122.318		9.54176	133.903
5.06983	122.318		9.54636	134.019
5.07332	122.39		9.55109	134.903
5.07684	122.677		9.55577	134.787
5.08033	122.677		9.56058	134.324
5.08412	122.749		9.56527	133.977
5.08761	122.821		9.57026	133.745
5.09102	122.892		9.57495	133.745
5.0945	123.036		9.57964	133.514
5.09791	123.108		9.58421	133.398
5.10139	123.251		9.5889	133.398
5.10489	123.323		9.59358	133.398
5.1084	123.395		9.59828	133.167
5.11188	123.61		9.60296	134.356
5.11538	123.754		9.60806	134.199
5.11888	123.897		9.61275	134.958
5.12267	123.969		9.61743	134.528
5.12608	124.041		9.622	134.718
5.12958	124.184		9.62669	134.602
5.13298	124.328		9.63129	134.486
5.13647	124.4		9.63602	134.718
5.13996	124.543		9.64074	134.833
5.14345	124.615		9.64543	135.065
5.14694	124.687		9.65053	135.181
5.15044	124.83		9.65522	135.296
5.15423	125.117		9.65992	134.412
5.15773	125.261		9.66449	134.412
5.16113	125.404		9.66918	134.528
5.16462	125.476		9.67375	134.875
5.16802	125.476		9.67844	135.106
5.17151	125.548		9.68324	134.991
5.175	125.692		9.68794	134.222
5.17852	125.763		9.69264	134.454
5.18201	125.979		9.69762	134.106
5.1855	126.05		9.70231	135.181
5.18899	126.266		9.70701	134.602
5.19278	126.266		9.71162	135.907
5.1962	126.481		9.71631	135.444
5.19969	126.553		9.721	134.981
5.20309	126.697		9.72569	134.866
5.20658	126.84		9.73039	134.519
5.21007	126.912		9.73508	134.056
5.21356	126.984		9.74018	135.245
5.21705	127.199		9.74488	135.014
5.22084	127.271		9.74945	136.898
5.22433	127.414		9.75414	136.898
5.22781	127.486		9.75872	137.014
5.23122	127.558		9.76341	137.014
5.2347	127.773		9.76815	137.13
5.23811	127.773		9.77284	136.435
5.2416	127.845		9.77765	138.856
5.24509	128.06		9.78266	138.509
5.24858	128.132		9.78735	138.394
5.25207	128.276		9.79193	138.278
5.25587	128.347		9.79661	138.278
5.25936	128.419		9.80119	138.162
5.26285	128.706		9.80588	138.162
5.26625	128.778		9.81059	138.162
5.26974	128.778		9.81531	138.278
5.27314	128.85		9.82	138.394
5.27665	128.85		9.8251	138.509
5.28015	128.993		9.82979	138.741
5.28366	129.137		9.83447	138.972
5.28716	129.352		9.83905	139.204
5.29066	129.352		9.84373	139.088
5.29415	129.496		9.84833	139.088
5.29786	129.496		9.85303	138.972
5.30135	129.568		9.85783	138.972
5.30475	129.783		9.86256	138.856
5.30824	129.855		9.86724	138.972
5.31173	129.927		9.87223	139.088
5.31522	130.07		9.87692	139.204
5.31871	130.142		9.8815	138.972
5.3222	130.214		9.88619	138.394
5.3257	130.357		9.89087	137.583
5.32949	130.429		9.89556	137.005
5.33292	130.501		9.90025	138.889
5.33641	130.572		9.90493	138.657
5.33982	130.716		9.91004	138.194
5.3433	130.716		9.91473	139.269
5.34679	130.86		9.9193	138.806
5.35029	130.86		9.924	138.69
5.35377	132.003		9.92856	138.69
5.35727	132.075		9.93325	138.69
5.36076	132.147		9.93805	142.111
5.36447	132.29		9.94274	141.88
5.36796	132.434		9.94743	141.764
5.37148	132.577		9.95213	141.764
5.37488	132.649		9.95711	141.417
5.37831	132.721		9.96181	141.185
5.38182	132.721		9.96642	141.185
5.3853	132.864		9.97114	141.301
5.38882	133.008		9.97571	141.301
5.39231	133.008		9.98052	141.185
5.3958	133.152		9.98521	141.185
5.3993	133.223		9.9899	141.185
5.4031	133.295		9.9946	141.069
5.40653	133.439		9.99969	141.069
5.41002	133.439		10.0043	140.954
5.41345	133.582		10.009	140.954
5.41686	133.654		10.0135	141.185
5.42035	133.582		10.0182	141.301
5.42383	133.798		10.0229	141.301
5.42741	134.013		10.0277	141.301
5.43084	133.941		10.0324	141.532
5.43442	134.085		10.0374	141.532
5.43813	134.085		10.0421	141.532
5.44162	134.156		10.0468	141.764
5.44502	134.156		10.0513	141.995
5.44851	134.3		10.0559	142.111
5.45192	134.372		10.0607	142.343
5.4554	134.372		10.0654	142.343
5.45889	134.515		10.0701	142.574
5.46238	134.587		10.0748	142.574
5.46596	134.731		10.0799	142.806
5.46946	134.803		10.0846	142.921
5.47316	134.946		10.0893	142.343
5.47666	135.018		10.0938	142.343
5.48006	135.161		10.0985	142.574
5.48355	135.161		10.1031	142.69
5.48696	135.233		10.1078	142.69
5.49047	135.377		10.1125	142.574
5.49395	135.448		10.1173	142.806
5.49745	135.52		10.122	143.037
5.50094	135.52		10.1271	142.806
5.50473	135.592		10.1318	142.921
5.50822	135.736		10.1363	142.806
5.51171	135.807		10.141	142.806
5.51511	135.951		10.1456	142.806
5.5186	136.095		10.1503	142.806
5.522	136.238		10.155	142.921
5.5255	136.31		10.1597	143.037
5.52899	136.453		10.1644	143.153
5.53248	136.382		10.1695	143.269
5.53606	136.597		10.1742	143.269
5.53977	136.74		10.1789	143.384
5.54326	136.884		10.1835	143.616
5.54674	137.028		10.1882	143.731
5.55015	137.028		10.1928	143.847
5.55363	137.171		10.1975	143.847
5.55704	137.243		10.2022	144.079
5.56053	137.387		10.2069	144.194
5.56402	137.458		10.2116	144.426
5.5676	137.53		10.2164	144.426
5.5711	137.745		10.2211	144.657
5.5748	137.817		10.2261	144.773
5.5783	137.817		10.2308	144.773
5.58179	137.889		10.2354	144.773
5.58519	138.032		10.2401	144.889
5.58868	138.104		10.2448	145.005
5.59211	138.176		10.2495	145.12
5.5956	138.391		10.2542	145.12
5.59911	138.535		10.2589	145.236
5.60261	138.75		10.2636	145.468
5.6061	138.822		10.2687	145.468
5.60963	138.894		10.2732	145.699
5.61312	138.965		10.278	145.931
5.61683	139.109		10.2825	146.046
5.62033	139.253		10.2872	146.162
5.62373	139.396		10.2919	146.162
5.62722	139.54		10.2966	146.046
5.63072	139.612		10.3013	145.931
5.6342	139.683		10.306	146.046
5.6377	139.899		10.3111	145.931
5.64119	139.97		10.3158	146.162
5.64469	140.114		10.3204	146.394
5.64818	140.186		10.325	146.394
5.65188	140.329		10.3297	146.394
5.65537	140.401		10.3343	146.394
5.65878	140.616		10.339	146.394
5.66227	140.76		10.3437	146.625
5.66575	140.832		10.3485	146.509
5.66925	140.975		10.3532	146.394
5.67274	141.119		10.3582	146.394
5.67623	141.262		10.3629	146.509
5.67973	141.406		10.3676	146.394
5.68352	141.478		10.3722	146.394
5.68692	141.549		10.3768	146.625
5.69042	141.693		10.3816	146.625
5.69382	141.837		10.3862	146.741
5.69731	142.052		10.3909	146.509
5.70079	141.624		10.3956	146.509
5.70428	141.767		10.4008	146.625
5.70777	142.839		10.4055	146.741
5.71127	142.983		10.4101	146.625
5.71506	143.126		10.4147	146.394
5.71855	142.77		10.4194	146.394
5.72196	142.841		10.424	146.509
5.72544	142.913		10.4287	146.394
5.72885	143.129		10.4335	146.509
5.73234	143.344		10.4382	146.394
5.73583	143.344		10.4428	146.278
5.73934	143.559		10.4478	146.394
5.74284	143.631		10.4525	148.394
5.74633	143.703		10.4572	148.509
5.74982	143.775		10.4618	148.509
5.75361	144.062		10.4665	148.509
5.75703	144.205		10.4712	150.741
5.76052	144.205		10.4759	150.741
5.76392	144.349		10.4807	150.972
5.76741	144.492		10.4857	151.088
5.77091	144.636		10.4903	150.204
5.7744	144.78		10.495	149.856
5.77788	144.923		10.4996	149.741
5.78138	145.067		10.5043	151.741
5.78517	145.067		10.5089	151.394
5.78866	145.282		10.5136	151.162
5.79207	145.354		10.5184	150.815
5.79556	145.497		10.5231	150.468
5.79896	145.713		10.5278	151.31
5.80245	145.356		10.5328	150.384
5.80593	145.428		10.5375	149.921
5.80945	145.5		10.5421	149.574
5.81294	145.787		10.5468	149.458
5.81644	145.859		10.5514	149.343
5.81994	146.002		10.5561	150.648
5.82373	146.074		10.5608	149.491
5.82716	146.218		10.5655	149.028
5.83057	146.361		10.5706	150.102
5.83408	146.361		10.5753	149.292
5.83749	146.505		10.5799	149.176
5.841	146.648		10.5846	148.944
5.84448	146.72		10.5892	148.481
5.84797	146.72		10.5938	150.25
5.85147	146.935		10.5986	150.25
5.85527	147.079		10.6032	150.134
5.85876	147.079		10.6081	150.25
5.86224	147.151		10.6128	150.366
5.86565	147.438		10.6177	150.366
5.86913	147.51		10.6224	150.25
5.87254	147.653		10.6271	150.366
5.87602	147.797		10.6317	150.597
5.87953	147.797		10.6364	150.597
5.88303	147.868		10.641	150.597
5.88653	147.94		10.6458	150.597
5.89002	148.155		10.6505	150.713
5.89381	148.299		10.6552	150.829
5.89731	148.371		10.6599	150.944
5.90072	148.371		10.6649	150.713
5.90421	148.443		10.6696	150.597
5.90762	148.014		10.6741	150.671
5.91111	148.086		10.7055	151.554
5.91459	148.302		10.7114	151.664
5.91812	148.302		10.7172	151.996
5.92161	148.517		10.7233	152.327
5.92513	148.66		10.7293	152.547
5.92862	148.732		10.7353	152.768
5.93233	148.804		10.7412	152.989
5.93582	148.947		10.7477	153.21
5.93923	149.091		10.7537	153.541
5.94272	149.235		10.7595	153.762
5.94612	149.306		10.7655	152.203
5.9497	149.45		10.7713	152.534
5.95318	149.522		10.7773	152.755
5.95667	149.594		10.7833	152.976
5.96016	149.809		10.7893	153.086
5.96366	149.881		10.7953	153.307
5.96736	150.024		10.8013	153.417
5.97086	150.168		10.8078	153.528
5.97429	150.311		10.8138	153.748
5.97778	150.455		10.8196	153.748
5.98118	150.598		10.8256	154.079
5.98467	150.527		10.8314	154.411
5.98825	150.742		10.8374	154.411
5.99174	150.814		10.8434	154.521
5.99523	150.814		10.8494	154.852
5.99894	150.886		10.8555	154.962
6.00243	150.957		10.8619	154.962
6.00592	151.529		10.8678	155.183
6.00932	151.529		10.8738	155.404
6.01284	151.529		10.8796	155.514
6.01624	151.673		10.8856	155.845
6.01975	152.173		10.8914	155.956
6.02324	152.244		10.8974	155.956
6.02676	152.244		10.9034	156.066
6.03025	153.316		10.9094	156.508
6.03374	153.316		10.9156	156.839
6.03754	153.316		10.9214	156.949
6.04097	153.388		10.9279	157.28
6.04447	153.388		10.9338	157.391
6.04787	153.46		10.9398	157.611
6.05136	153.316		10.9456	157.832
6.05485	153.388		10.9516	158.053
6.05833	153.46		10.9576	158.163
6.06183	153.46		10.9636	158.605
6.06531	153.388		10.9695	158.826
6.06881	153.46		10.9755	158.936
6.0726	153.46		10.9815	159.046
6.076	153.46		10.988	159.267
6.07949	153.531		10.9938	159.488
6.08289	153.603		10.9999	159.709
6.08638	153.819		11.0057	159.819
6.08989	153.89		11.0116	160.04
6.09337	153.962		11.0175	160.371
6.09687	154.106		11.0237	160.371
6.10036	154.177		11.0297	160.592
6.10415	154.249		11.0357	160.923
6.10764	154.321		11.0417	161.254
6.11105	154.393		11.048	161.254
6.11454	154.393		11.054	161.475
6.11795	154.464		11.0598	161.475
6.12143	154.752		11.0658	161.695
6.12493	154.823		11.0716	161.806
6.12844	154.967		11.0776	161.806
6.13193	155.111		11.0836	161.916
6.13545	155.182		11.0896	162.137
6.13895	155.326		11.0956	162.358
6.14265	155.398		11.1021	162.578
6.14615	155.541		11.1081	162.689
6.14955	155.685		11.1141	162.799
6.15306	155.685		11.1199	162.909
6.15646	156.328		11.1259	163.13
6.15995	156.472		11.1317	162.689
6.16343	156.544		11.1377	162.578
6.16701	156.615		11.1437	162.799
6.17051	156.615		11.1497	162.909
6.17421	156.759		11.1557	163.02
6.1777	156.759		11.1617	163.241
6.18119	156.831		11.1682	163.572
6.18459	156.903		11.174	163.792
6.18808	156.903		11.18	164.013
6.19151	156.974		11.1859	164.234
6.195	157.046		11.1919	164.344
6.19849	157.118		11.1978	164.565
6.20199	157.118		11.2038	164.786
6.20556	157.261		11.2098	164.896
6.20927	157.333		11.2158	165.007
6.21276	157.477		11.2218	164.896
6.21625	157.477		11.2283	165.117
6.21966	157.62		11.2341	165.117
6.22314	157.836		11.2401	165.007
6.22657	157.907		11.246	165.117
6.23007	157.836		11.2518	165.117
6.23358	157.979		11.2578	165.227
6.23708	158.123		11.2638	165.338
6.24057	159.123		11.2698	165.338
6.24406	159.266		11.2758	165.448
6.24786	159.338		11.2823	165.448
6.25126	159.338		11.2883	165.669
6.25476	159.41		11.2942	165.669
6.25816	159.482		11.3001	165.669
6.26165	159.553		11.3061	166
6.26514	159.625		11.3119	166.221
6.26863	159.697		11.3178	166.11
6.27212	159.697		11.3238	166
6.27561	159.769		11.33	166
6.2794	159.84		11.3359	166.221
6.2829	159.697		11.3423	166.552
6.2863	159.625		11.3482	166.552
6.28978	159.625		11.3542	166.552
6.29318	159.697		11.36	166.662
6.29666	159.769		11.366	166.662
6.30018	159.769		11.372	166.773
6.30369	160.484		11.378	166.993
6.30718	160.628		11.384	167.214
6.31067	160.556		11.3899	167.214
6.31417	161.484		11.3959	166.883
6.31796	161.628		11.4024	165.779
6.32139	161.628		11.4082	165.448
6.3248	161.699		11.4142	165.338
6.32828	161.699		11.42	165.338
6.33177	161.699		11.426	165.448
6.33525	162.699		11.432	165.448
6.33874	162.628		11.4381	165.558
6.34222	162.628		11.4441	165.669
6.34574	162.412		11.4504	165.779
6.34923	162.197		11.4564	165.779
6.35294	162.053		11.4623	165.89
6.35642	162.838		11.4681	165.89
6.35982	163.551		11.4742	165.669
6.3633	163.264		11.48	167.558
6.36678	163.546		11.486	167.669
6.37029	163.039		11.4921	167.669
6.37378	164.177		11.498	167.669
6.37726	164.819		11.5045	167.338
6.38105	164.603		11.5105	166.675
6.38454	164.531		11.5164	165.682
6.38794	164.388		11.5223	168.909
6.39142	164.316		11.5282	168.689
6.39482	164.244		11.5341	168.578
6.39833	164.244		11.5402	168.578
6.40184	164.388		11.5461	168.578
6.40532	164.46		11.5521	168.578
6.40881	164.46		11.5581	168.468
6.41233	164.46		11.5646	169.916
6.41612	164.603		11.5704	169.585
6.41954	164.675		11.5764	169.695
6.42305	164.819		11.5823	169.585
6.42645	165.034		11.5882	169.364
6.42994	165.177		11.5942	169.364
6.43343	165.321		11.6002	169.475
6.43691	165.464		11.6061	169.585
6.4404	165.536		11.6126	169.806
6.44389	165.68		11.6186	170.026
6.44738	165.823		11.6246	170.026
6.45117	165.895		11.6304	169.916
6.45457	166.039		11.6363	170.026
6.45806	166.182		11.6422	170.026
6.46146	166.254		11.6482	170.137
6.46495	166.398		11.6542	170.247
6.46846	166.541		11.6603	170.247
6.47196	166.613		11.6663	170.247
6.47545	166.756		11.6726	170.247
6.47896	166.828		11.6786	170.358
6.48246	167.044		11.6844	170.247
6.48616	167.187		11.6904	170.137
6.48965	167.259		11.6964	169.806
6.49308	167.403		11.7023	170.923
6.49659	167.546		11.7083	170.702
6.49999	167.761		11.7142	170.481
6.5035	167.905		11.7207	170.371
6.50699	168.048		11.7267	170.481
6.5105	168.192		11.7325	170.481
6.514	168.407		11.7385	170.702
6.5175	168.623		11.7443	170.481
6.52099	168.695		11.7503	170.481
6.52472	168.838		11.7563	170.812
6.52821	168.91		11.7623	170.923
6.53164	169.053		11.7684	171.033
6.53512	169.125		11.7748	171.364
6.53855	169.125		11.7807	171.364
6.54204	169.269		11.7867	171.475
6.54554	169.484		11.7925	171.475
6.54905	169.556		11.7985	171.475
6.55254	169.556		11.8044	171.585
6.55633	169.699		11.8104	171.806
6.55982	169.699		11.8164	171.806
6.56322	169.771		11.8224	172.137
6.56671	169.843		11.8289	172.137
6.5701	169.915		11.8349	172.247
6.57359	170.058		11.8408	172.137
6.57708	170.13		11.8467	172.578
6.58059	170.202		11.8526	172.578
6.58409	170.274		11.8585	172.689
6.58757	170.417		11.8644	172.799
6.59107	170.489		11.8704	172.689
6.59487	170.489		11.8764	172.799
6.59828	170.632		11.8824	172.578
6.60177	170.632		11.8889	172.358
6.60518	170.776		11.8949	172.578
6.60867	170.776		11.9008	172.909
6.61215	170.776		11.9067	173.02
6.61565	170.848		11.9126	173.02
6.61914	170.848		11.9185	173.02
6.62264	171.063		11.9245	173.241
6.62643	171.279		11.9305	173.241
6.62993	171.35		11.9365	173.351
6.63333	171.422		11.9426	173.461
6.63682	171.637		11.949	173.241
6.64022	171.781		11.955	173.241
6.64371	171.709		11.9608	173.02
6.6472	171.853		11.9667	172.909
6.65072	171.996		11.9726	172.799
6.65421	172.14		11.9785	172.689
6.65771	172.283		11.9847	172.358
6.6612	172.427		11.9906	172.358
6.66499	172.499		11.9966	172.358
6.66842	172.642		12.0026	171.806
6.67183	172.858		12.0089	170.923
6.67534	173.073		12.0149	169.819
6.67874	173.145		12.0208	169.488
6.68223	173.288		12.0267	169.598
6.68572	173.432		12.0327	169.267
6.6893	173.647		12.0387	168.715
6.69279	173.719		12.0446	168.384
6.69627	173.791		12.0506	168.053
6.69998	173.863		12.0571	167.832
6.70348	174.006		12.0631	167.832
6.70688	174.078		12.0689	167.832
6.71037	174.15		12.0749	168.053
6.71377	174.221		12.0807	168.053
6.71726	174.293		12.0867	168.053
6.72084	174.437		12.0928	168.274
6.72433	174.508		12.0987	168.384
6.72782	174.58		12.1047	168.715
6.73131	174.652		12.111	168.936
6.73502	174.867		12.117	169.157
6.73851	175.011		12.123	169.267
6.74192	175.083		12.1288	169.267
6.74541	175.226		12.1348	169.377
6.74881	175.37		12.1407	169.267
6.75239	175.37		12.1467	167.611
6.75587	175.513		12.1528	164.3
6.75937	175.657		12.1592	162.755
6.76286	175.8		12.1651	162.313
6.76636	175.944		12.1711	162.093
6.77006	176.159		12.1769	161.762
6.77356	176.159		12.1829	161.43
6.77699	176.303		12.1888	161.099
6.78048	176.446		12.1948	160.989
6.78388	176.59		12.2007	160.879
6.78737	176.734		12.2068	160.768
6.79095	176.805		12.2129	160.989
6.79444	176.949		12.2192	161.21
6.79793	177.164		12.2252	161.32
6.80163	177.164		12.231	161.21
6.80513	177.308		12.237	161.21
6.80862	177.451		12.2428	160.989
6.81202	177.595		12.2488	161.099
6.81551	177.667		12.2549	161.32
6.81891	177.882		12.2609	161.099
6.82248	178.026		12.2669	160.768
6.82597	178.097		12.2728	160.658
6.82947	178.097		12.2792	159.996
6.83296	178.241		12.2852	159.444
6.83667	178.313		12.291	159.223
6.84016	178.384		12.297	159.223
6.84365	178.456		12.3029	158.561
6.84708	178.672		12.309	158.119
6.85056	178.743		12.315	158.119
6.854	178.815		12.3209	158.119
6.85749	179.03		12.3269	158.23
6.861	179.03		12.3334	158.34
6.8645	179.246		12.3392	158.009
6.86799	179.317		12.3452	155.801
6.87178	179.461		12.351	153.042
6.87528	179.676		12.357	152.159
6.87868	179.676		12.363	151.717
6.88217	179.748		12.369	151.938
6.88558	179.82		12.375	151.938
6.88906	180.035		12.381	152.159
6.89256	180.179		12.3875	152.269
6.89604	180.322		12.3933	152.38
6.89954	180.322		12.3993	152.49
6.90304	180.466		12.4052	152.6
6.90683	180.538		12.411	152.821
6.91033	180.609		12.417	152.932
6.91373	180.753		12.4231	153.042
6.91722	180.753		12.4291	153.263
6.92063	180.968		12.4351	153.373
6.92411	181.112		12.4411	153.373
6.92761	181.112		12.4474	153.594
6.93112	181.256		12.4534	153.815
6.93461	181.256		12.4592	153.815
6.93811	181.399		12.4652	153.925
6.9416	181.471		12.4711	154.035
6.94539	181.543		12.4771	154.256
6.9488	181.614		12.4831	154.256
6.95229	181.758		12.4891	154.477
6.9557	181.901		12.4956	154.698
6.95919	181.901		12.5015	154.698
6.96268	181.901		12.5074	154.698
6.96618	181.973		12.5133	154.808
6.96967	182.117		12.5192	155.029
6.97316	182.117		12.5251	154.808
6.97694	182.189		12.5311	154.477
6.98044	182.332		12.5372	154.256
6.98385	182.404		12.5432	153.704
6.98734	182.476		12.5492	144.985
6.99074	182.476		12.5555	125.448
6.99423	182.548		12.5606	72.5894
[truncated: 268 more rows]

## Sheet: Fig.3e
rGO/PPy/PUF1-UHP			rGO/PPy/PUF2-UHP
Tensile strain (mm/mm)	Stress (kPa)		Tensile strain (mm/mm)	Stress (kPa)
0	0.07178		0	0.109
0.00076844	0.28711		0.00165	0.43601
0.00284	2.72753		0.00582	4.90517
0.00562	7.53661		0.01151	13.6705
0.00868	12.561		0.01775	21.4548
0.012	16.9394		0.02451	25.777
0.0154	20.5283		0.03146	30.0731
0.01887	23.4712		0.0385	32.6703
0.02237	26.1987		0.0456	33.5044
0.02587	28.5673		0.05273	34.4024
0.02938	30.3618		0.05985	35.7555
0.03288	32.1562		0.067	36.8906
0.0366	33.6635		0.07459	37.3076
0.03981	34.9555		0.08174	37.7886
0.04356	36.1757		0.08871	38.6607
0.04707	37.1806		0.09586	40.0327
0.0505	38.1137		0.10283	40.4687
0.05401	38.975		0.10998	41.1227
0.05743	39.621		0.11696	41.6678
0.06093	40.1952		0.12411	41.8858
0.06443	40.913		0.1312	42.2128
0.06792	41.4872		0.13836	42.5398
0.0714	41.9897		0.14563	42.8668
0.0749	42.4203		0.15319	43.4438
0.07839	42.7792		0.1603	43.5528
0.08209	43.3534		0.1674	43.8798
0.08561	43.6405		0.17433	43.9888
0.08909	43.9276		0.18142	44.7068
0.09252	44.2865		0.18834	45.0339
0.09592	44.6454		0.19545	45.1429
0.09944	45.0043		0.20256	46.0018
0.10292	45.2914		0.20972	46.2199
0.10643	45.5067		0.21681	46.2199
0.10993	45.7939		0.22455	46.4379
0.11342	46.0092		0.23167	46.9379
0.11692	46.2245		0.23876	47.0469
0.12071	46.5116		0.24569	47.3739
0.12412	46.727		0.2528	47.3739
0.13101	47.2294		0.25974	47.7009
0.13101	47.2294		0.26685	47.9509
0.1345	47.4447		0.27396	47.8419
0.13799	47.5883		0.28112	47.9509
0.14148	47.8036		0.28841	48.0599
0.14497	48.0907		0.2954	47.9509
0.14846	48.3061		0.30312	48.5599
0.15225	48.4496		0.31006	49.5279
0.15575	48.5932		0.31722	49.5279
0.15915	48.8085		0.32416	49.6369
0.16265	49.0238		0.33126	49.6369
0.16605	49.2392		0.33837	49.7459
0.16954	49.3827		0.34548	49.8549
0.17303	49.5981		0.3526	49.7459
0.17655	49.8134		0.35971	49.8549
0.18004	50.0287		0.36744	50.0729
0.18353	50.1723		0.37456	50.0729
0.18703	50.244		0.3815	50.1819
0.19082	50.4594		0.3886	50.1819
0.19422	50.6747		0.39553	50.0729
0.19772	50.6747		0.40264	50.5729
0.20113	51.0336		0.40975	50.7909
0.20461	51.1771		0.41686	51.3999
0.2081	51.3207		0.42415	51.6179
0.21159	51.536		0.43171	51.5089
0.21509	51.6796		0.43883	51.5089
0.21857	51.7514		0.44595	51.6179
0.22237	51.9667		0.45286	51.6179
0.22586	52.182		0.45997	51.6179
0.22926	52.182		0.4669	51.6179
0.23275	52.3256		0.47401	51.5089
0.23616	52.6127		0.48116	51.3999
0.23965	52.6845		0.48832	51.5089
0.24314	52.8998		0.49559	51.6179
0.24665	53.0433		0.50319	51.8359
0.25015	53.1151		0.5103	52.3359
0.25366	53.4022		0.51724	52.3359
0.25715	53.5458		0.52434	52.3359
0.26086	53.6176		0.53126	52.2269
0.26435	53.6893		0.53836	52.3359
0.26778	53.9765		0.54546	52.4449
0.27126	54.1918		0.55261	52.4449
0.27466	54.2636		0.55988	52.3359
0.27815	54.4071		0.56742	52.3359
0.28173	54.6225		0.57453	52.3359
0.28522	54.6942		0.58162	52.4449
0.28871	54.8378		0.58855	52.4449
0.29242	54.9813		0.59566	52.554
0.29591	55.0531		0.60264	52.554
0.2994	55.1967		0.60979	52.554
0.3028	55.2685		0.61707	52.554
0.30631	55.412		0.62405	52.554
0.30972	55.6273		0.63134	52.663
0.31323	55.7709		0.63888	52.881
0.31672	55.8427		0.64599	52.772
0.32024	55.9862		0.65292	52.772
0.32374	56.058		0.66002	52.881
0.32723	56.2015		0.66694	52.99
0.33073	56.2733		0.67422	52.99
0.33444	56.3451		0.68133	52.99
0.33793	56.5604		0.68842	52.881
0.34133	56.5604		0.69554	52.663
0.34482	56.7758		0.70326	52.554
0.34831	56.9193		0.71019	53.663
0.3518	57.1347		0.71735	53.772
0.35529	57.1347		0.72432	53.663
0.35878	57.2064		0.7313	53.772
0.36228	57.4218		0.73839	53.772
0.36608	57.5653		0.74567	53.663
0.36948	57.6371		0.75278	53.554
0.37297	57.7089		0.75994	53.663
0.37638	57.8524		0.76704	53.99
0.37987	57.996		0.77459	53.881
0.38335	58.0678		0.78171	53.881
0.38684	58.2831		0.78864	53.881
0.39033	58.4984		0.79575	54.599
0.39383	58.5702		0.80285	54.49
0.39762	58.5702		0.80995	54.49
0.40112	58.7138		0.81707	54.49
0.40452	58.9291		0.82417	54.49
0.40801	58.9291		0.83189	54.49
0.41141	59.0009		0.839	54.49
0.4149	59.1444		0.84598	54.599
0.41839	59.2162		0.85309	54.599
0.42188	59.3597		0.86002	54.49
0.42537	59.4315		0.86712	54.599
0.42887	59.5033		0.87423	54.708
0.43266	59.6469		0.88134	54.49
0.43616	59.7186		0.88862	54.599
0.43956	59.7904		0.89617	54.599
0.44305	59.934		0.90328	54.599
0.44646	59.934		0.91038	55.208
0.44995	60.0775		0.9173	55.208
0.45344	60.1493		0.92441	55.208
0.45693	60.2211		0.93134	55.317
0.46042	60.2929		0.93849	55.426
0.46399	60.3646		0.94564	55.208
0.4677	60.4364		0.95279	55.317
0.47119	60.58		0.96007	55.426
0.4746	60.6517		0.96762	55.426
0.47808	60.7235		0.97473	55.426
0.48149	60.7953		0.98166	55.317
0.48497	60.7953		0.98875	55.208
0.48849	60.7953		0.99568	55.099
0.49198	60.8671		1.00295	55.099
0.49547	61.0106		1.01006	55.208
0.49897	61.0824		1.01715	56.099
0.50276	61.0824		1.02426	55.99
0.50625	61.1542		1.03891	56.099
0.50966	61.2259		1.03891	56.099
0.51315	61.3695		1.04607	55.99
0.51655	61.4413		1.053	55.881
0.52004	61.5131		1.0601	55.99
0.52353	61.5131		1.06721	56.208
0.52704	61.5131		1.0743	56.099
0.53053	61.6566		1.0814	56.099
0.53402	61.6566		1.08911	55.99
0.53782	61.6566		1.09621	56.099
0.54131	61.8719		1.10331	55.99
0.54472	61.9437		1.11023	56.099
0.54821	62.0155		1.11733	56.208
0.55162	62.0873		1.12442	56.208
0.55511	62.0873		1.13153	56.099
0.5586	62.1591		1.13864	56.208
0.56212	62.2308		1.14574	56.317
0.56561	62.2308		1.15347	56.099
0.56913	62.3026		1.16059	56.317
0.57262	62.3744		1.16752	56.426
0.57633	62.4462		1.17464	56.535
0.57982	62.5179		1.18155	56.426
0.58323	62.5897		1.18865	56.317
0.58672	62.6615		1.19576	56.208
0.59012	62.7333		1.20291	56.317
0.59369	62.7333		1.21019	56.317
0.59718	62.7333		1.21773	56.208
0.60067	62.8768		1.22484	56.317
0.60416	62.8768		1.23194	56.426
0.60766	62.9486		1.23886	56.535
0.61137	62.9486		1.24597	56.426
0.61486	63.0204		1.2529	56.426
0.61829	63.0922		1.26019	56.535
0.62178	63.2357		1.26729	56.535
0.62521	63.2357		1.27441	56.644
0.6287	63.2357		1.28152	56.535
0.63219	63.3075		1.28923	56.535
0.63568	63.3075		1.29616	56.535
0.63926	63.3075		1.30313	56.426
0.64297	63.4511		1.31029	57.017
0.64646	63.5946		1.31725	57.126
0.64995	63.6664		1.32453	57.126
0.65336	63.6664		1.33163	57.017
0.65685	63.7382		1.33873	57.126
0.66025	63.6664		1.34584	57.126
0.66376	63.7382		1.35356	57.126
0.66725	63.8817		1.3605	57.126
0.67077	63.8817		1.3676	57.235
0.67426	63.8817		1.37453	57.235
0.67775	64.0253		1.38164	56.735
0.68155	64.0253		1.38874	57.062
0.68498	64.0253		1.39583	56.953
0.68848	63.9535		1.40311	56.735
0.6919	64.0253		1.41066	56.844
0.69532	64.1688		1.41775	56.953
0.69881	64.3124		1.42485	56.953
0.70232	64.3842		1.43177	56.844
0.70581	64.3124		1.43887	56.844
0.7093	64.3842		1.44596	56.844
0.71279	64.5277		1.45307	56.953
0.71659	64.5995		1.46018	56.953
0.72008	64.743		1.46728	57.171
0.72348	64.743		1.47501	57.171
0.72698	64.743		1.48213	57.062
0.73038	64.743		1.48911	56.953
0.73387	64.8148		1.49622	56.953
0.73735	64.8866		1.50315	56.953
0.74084	64.9584		1.51025	57.453
0.74433	64.9584		1.51736	57.453
0.74791	65.0302		1.52448	57.453
0.75162	65.0302		1.53176	57.562
0.75511	64.9584		1.53931	57.562
0.75851	65.1019		1.54642	57.671
0.762	65.2455		1.55352	57.671
0.7654	65.2455		1.56043	57.671
0.76892	65.2455		1.56754	57.78
0.7724	65.389		1.57464	57.562
0.77592	65.1737		1.58176	57.562
0.77941	65.1737		1.58886	57.671
0.7829	65.2455		1.59597	57.671
0.78669	65.3173		1.60309	57.562
0.79018	65.3173		1.61079	57.344
0.79358	65.2455		1.61772	57.235
0.79707	65.389		1.62483	57.517
0.80047	65.4608		1.63177	57.817
0.80396	65.389		1.63887	58.035
0.80745	65.389		1.64597	58.035
0.81094	65.389		1.65312	58.035
0.81451	65.4608		1.66041	58.035
0.81821	65.5326		1.6674	57.926
0.8217	65.5326		1.67512	58.035
0.82519	65.6044		1.68206	58.035
0.82859	65.6044		1.68921	58.035
0.83201	65.6762		1.69619	58.035
0.83552	65.6762		1.70328	58.035
0.839	65.7479		1.71038	58.035
0.84249	65.8197		1.71749	58.035
0.84606	65.7479		1.72459	57.926
0.84955	65.8197		1.7317	58.035
0.85325	65.8197		1.73942	58.253
0.85674	65.9633		1.74653	58.362
0.86014	65.9633		1.75345	58.362
0.86363	66.035		1.76055	58.362
0.86703	65.8915		1.76749	58.253
0.8706	65.9633		1.7746	58.253
0.87408	66.1786		1.78175	58.253
0.87757	66.1068		1.78901	58.253
0.88106	66.035		1.79612	58.253
0.88455	66.1786		1.80371	58.253
0.88828	66.2504		1.81081	58.471
0.89177	66.3221		1.81772	58.58
0.89518	66.3221		1.82484	58.471
0.89867	66.3939		1.83177	58.362
0.90215	66.3939		1.83887	58.253
0.90564	66.3221		1.84614	58.253
0.90913	66.3939		1.85324	58.253
0.91262	66.4657		1.86036	58.362
0.91611	66.5375		1.86746	58.362
0.9199	66.6093		1.87501	58.471
0.9233	66.6093		1.88213	58.58
0.92679	66.6093		1.88911	58.58
0.93019	66.681		1.89622	58.689
0.93368	66.7528		1.9032	58.58
0.93719	66.7528		1.91035	58.58
0.94067	66.7528		1.91762	58.58
0.94416	66.7528		1.92478	58.907
0.94765	66.8964		1.93189	58.798
0.95144	67.0399		1.93944	58.689
0.95493	66.9681		1.94656	58.798
0.95833	67.0399		1.95348	58.907
0.96182	66.8964		1.96057	58.362
0.96522	66.8964		1.96749	58.471
0.96871	67.0399		1.97464	58.471
0.9722	67.1117		1.98178	58.689
0.97577	67.1117		1.98893	58.58
0.97926	67.2552		1.99621	58.471
0.98296	67.2552		2.0038	58.689
0.98646	67.327		2.01091	58.58
0.98994	67.2552		2.01784	58.471
0.99334	67.2552		2.02494	58.58
0.99676	67.327		2.03186	58.58
1.00025	67.327		2.03895	58.58
1.00373	67.327		2.04622	58.689
1.0073	67.2552		2.05333	58.471
1.01073	67.2552		2.06044	59.08
1.0143	67.327		2.06757	59.08
1.018	67.3988		2.07511	59.08
1.02149	67.327		2.08223	58.971
1.02489	67.327		2.08915	58.862
1.02838	67.3988		2.09631	59.08
1.03177	67.4706		2.10323	58.971
1.03535	67.4706		2.11051	59.08
1.03883	67.4706		2.11761	59.08
1.04232	67.3988		2.12472	59.189
1.04581	67.3988		2.13183	59.189
1.0493	67.5423		2.13956	59.407
1.05301	67.5423		2.14651	59.189
1.05649	67.6141		2.15366	59.298
1.0599	67.6859		2.16058	59.189
1.06338	67.6141		2.16769	59.407
1.06687	67.6859		2.1748	59.298
1.07035	67.6859		2.18189	59.407
1.07385	67.7577		2.18917	59.407
1.07742	67.7577		2.19671	59.516
1.08112	67.8295		2.20382	59.298
1.08462	67.8295		2.21091	59.189
1.08801	67.973		2.21783	59.407
1.0915	67.8295		2.22494	59.407
1.09489	67.9012		2.23187	59.407
1.09838	68.0448		2.23915	59.516
1.10186	67.973		2.24625	59.407
1.10543	68.0448		2.25336	59.516
1.10892	68.0448		2.26046	59.516
1.11241	67.973		2.26819	59.734
1.11611	68.0448		2.27513	59.734
1.1196	68.1166		2.28224	59.625
1.12301	68.1883		2.28917	59.734
1.12649	68.1883		2.29627	59.625
1.12997	68.1166		2.30337	59.625
1.13346	68.2601		2.31052	59.734
1.13695	68.1883		2.3178	59.625
1.14044	68.1166		2.32539	59.734
1.14422	68.1166		2.3325	59.734
1.14772	68.1883		2.33944	59.843
1.15111	68.1883		2.34654	59.952
1.1546	68.2601		2.35347	59.734
1.158	68.4037		2.36056	59.734
1.16149	68.3319		2.36767	59.843
1.16497	68.3319		2.37477	59.843
1.16846	68.3319		2.38205	60.061
1.17204	68.3319		2.38917	60.061
1.17553	68.4037		2.39672	59.952
1.17923	68.4755		2.40384	59.952
1.18272	68.5472		2.41077	60.061
1.18612	68.4755		2.41786	60.061
1.1896	68.4037		2.42482	60.061
1.19308	68.3319		2.43198	60.1701
1.19657	68.3319		2.43908	60.061
1.20006	68.4037		2.44638	60.061
1.20355	68.5472		2.45348	60.061
1.20704	68.4037		2.46102	60.061
1.21083	68.3319		2.46813	59.952
1.21423	68.3319		2.47523	60.061
1.21772	68.3319		2.48215	60.061
1.22111	68.2601		2.48914	59.952
1.2246	68.4037		2.49627	60.061
1.22811	68.4037		2.50341	60.061
1.23161	68.3319		2.51056	60.061
1.23511	68.3319		2.51767	60.061
1.23859	68.4037		2.5254	60.061
1.24238	68.3319		2.53249	60.1701
1.24587	68.4755		2.53959	60.061
1.24927	68.4755		2.54652	59.952
1.25276	68.4755		2.55362	59.952
1.25616	68.4755		2.56054	60.061
1.25964	68.5472		2.56782	60.061
1.26313	68.5472		2.57494	60.061
1.2667	68.619		2.58204	60.1701
1.27019	68.6908		2.58916	60.061
1.27389	68.6908		2.59689	60.061
1.27738	68.6908		2.60383	60.1701
1.28087	68.6908		2.61081	60.1701
1.28427	68.7626		2.61792	60.388
1.28775	68.7626		2.62501	60.1701
1.29124	68.7626		2.63211	60.1701
1.29472	68.7626		2.63922	60.1701
1.29821	68.6908		2.64634	60.1701
1.3017	68.7626		2.65349	60.061
1.30519	68.6908		2.6612	60.061
1.30898	68.7626		2.66814	60.061
1.31238	68.7626		2.67524	60.279
1.31587	68.7626		2.68215	60.1701
1.31927	68.8343		2.68926	60.1701
1.32275	68.9061		2.69635	60.279
1.32627	68.8343		2.70363	60.388
1.32975	68.9779		2.71073	60.279
1.33324	68.9779		2.71784	60.388
1.33676	68.8343		2.72538	60.388
1.34054	68.9061		2.73249	60.4971
1.34394	68.7626		2.73941	60.1701
1.34743	68.7626		2.74651	60.279
1.35083	68.7626		2.7536	60.279
1.35431	68.7626		2.7607	60.4971
1.35781	68.8343		2.76781	60.7151
1.3613	68.7626		2.7751	60.4971
1.36479	68.8343		2.78264	60.279
1.36857	68.8343		2.78975	60.388
1.37206	68.8343		2.79667	60.388
1.37554	68.9061		2.80377	60.4971
1.37894	68.9061		2.81068	60.388
1.38243	68.9061		2.81796	60.388
1.38582	68.9061		2.82506	60.4971
1.38931	68.9061		2.83215	60.6061
1.39288	69.0497		2.83926	60.7151
1.39637	69.0497		2.84698	60.7151
1.39986	69.1214		2.85393	60.8241
1.40355	69.1932		2.86109	60.8241
1.40705	69.265		2.86806	60.9331
1.41053	69.1932		2.87516	60.9331
1.41393	69.265		2.88226	60.8241
1.41741	69.265		2.88937	60.9331
1.4209	69.265		2.89649	61.0421
1.42439	69.265		2.90359	61.0421
1.42788	69.3368		2.9113	60.9331
1.43137	69.4086		2.91842	60.9331
1.43516	69.4086		2.92534	60.9331
1.43865	69.4086		2.93245	61.0421
1.44205	69.4086		2.93938	61.0421
1.44554	69.4803		2.94649	61.1511
1.44893	69.6239		2.95364	61.0421
1.45242	69.6239		2.96075	60.9331
1.45591	69.5521		2.96802	60.8241
1.45948	69.4803		2.97561	60.9331
1.46297	69.3368		2.98272	61.1511
1.46666	69.4086		2.98965	61.0421
1.47015	69.1214		2.99675	61.0421
1.47364	69.1214		3.00368	61.0421
1.47706	69.1214		3.01078	61.0421
1.48054	69.0497		3.01792	61.2601
1.48394	69.1214		3.02507	61.2601
1.48751	69.1214		3.03234	61.2601
1.491	69.1214		3.0399	61.2601
1.49449	69.1932		3.04701	61.2601
1.49798	69.265		3.05411	61.2601
1.50168	69.265		3.06104	61.3691
1.5052	69.3368		3.06815	61.2601
1.50859	69.4086		3.07508	61.2601
1.51208	69.4086		3.08224	61.3691
1.51556	69.5521		3.08935	61.4781
1.51905	69.6957		3.09651	61.4781
1.52253	69.6239		3.10379	61.4781
1.52603	69.6957		3.11134	61.3691
1.52954	69.7674		3.11846	61.3691
1.53303	69.8392		3.12539	61.4781
1.53673	69.8392		3.13249	61.2601
1.54022	69.8392		3.13941	61.0421
1.54362	69.911		3.14652	61.2601
1.54711	69.9828		3.15379	61.2601
1.55059	69.9828		3.1609	61.3691
1.55408	69.911		3.16801	61.4781
1.55756	69.9828		3.17514	61.4781
1.56114	70.0546		3.18268	61.5871
1.56484	70.0546		3.1898	61.5871
1.56833	70.1981		3.19672	61.4781
1.57173	70.1981		3.20383	61.4781
1.57522	70.1981		3.21094	61.5871
1.57861	70.2699		3.21804	61.5871
1.5821	70.2699		3.22513	61.8051
1.58559	70.2699		3.23243	61.9141
1.58916	70.2699		3.23998	61.8051
1.59265	70.2699		3.24708	61.6961
1.59613	70.3417		3.25401	61.9141
1.59984	70.3417		3.26111	61.9141
1.60333	70.2699		3.26804	61.9141
1.60673	70.4134		3.27515	62.0231
1.61021	70.4852		3.28241	62.0231
1.61369	70.4134		3.28952	61.9141
1.61718	70.4134		3.29662	61.9141
1.62067	70.4134		3.30373	62.0231
1.62416	70.4852		3.31128	62.0231
1.62795	70.4852		3.31839	61.9141
1.63144	70.4852		3.32537	62.0231
1.63484	70.6288		3.33252	62.2411
1.63833	70.557		3.33961	62.3501
1.64173	70.6288		3.34672	62.2411
1.64521	70.6288		3.35383	62.2411
1.6487	70.7006		3.36095	62.2411
1.65218	70.8441		3.36865	62.2411
1.65576	70.9159		3.37576	62.3501
1.65926	70.7723		3.38274	62.2411
1.66296	70.7723		3.38966	62.2411
1.66645	70.7723		3.39676	62.3501
1.66985	70.8441		3.40385	62.3501
1.67336	70.9159		3.41096	62.4591
1.67676	70.8441		3.41807	62.6771
1.68024	70.7006		3.42536	62.5681
1.68373	70.7723		3.43296	62.5681
1.6873	70.8441		3.44007	62.4591
1.69079	70.8441		3.44704	62.3501
1.69449	70.9159		3.45418	62.3501
1.69798	70.9159		3.46111	62.4591
1.70146	70.8441		3.46821	62.5681
1.70486	70.9159		3.47531	62.4591
1.70835	70.9159		3.48241	62.5681
1.71183	71.0594		3.4897	62.5681
1.71532	70.9877		3.49723	62.5681
1.71881	70.9159		3.50434	62.7861
1.7223	70.8441		3.51144	62.6771
1.72609	70.9159		3.51838	62.6771
1.72958	70.9159		3.52547	62.7861
1.73298	70.9159		3.5324	62.7861
1.73646	70.9159		3.53954	62.8951
1.73986	70.9159		3.5467	62.7861
1.74337	70.9159		3.55398	62.7861
1.74686	71.0594		3.56109	62.7861
1.75034	71.0594		3.56863	62.8951
1.75392	71.0594		3.57574	62.8951
1.75762	71.1312		3.58267	63.0041
1.76111	71.203		3.58976	63.0041
1.76459	71.1312		3.59674	63.0041
1.76799	71.1312		3.60401	63.0041
1.77141	71.0594		3.61111	63.0041
1.7749	71.0594		3.61822	63.1131
1.77838	71.1312		3.62532	63.2221
1.78195	71.203		3.63287	63.3312
1.78546	71.203		3.63998	63.2221
1.78896	71.2748		3.64708	63.3312
1.79265	71.1312		3.654	63.3312
1.79615	71.2748		3.66111	63.4402
1.79954	71.2748		3.66821	63.5492
1.80303	71.2748		3.67531	63.5492
1.80643	71.3465		3.68243	63.5492
1.81	71.3465		3.69015	63.6582
1.81349	71.4901		3.69727	63.6582
1.81698	71.4901		3.70436	63.6582
1.82047	71.4901		3.71128	63.6582
1.82395	71.6337		3.71839	63.4402
1.82766	71.7054		3.72532	63.5492
1.83115	71.7054		3.73247	63.5492
1.83455	71.5619		3.73962	63.6582
1.83804	71.4901		3.74689	63.8762
1.84152	71.6337		3.75401	63.8762
1.84501	71.5619		3.7616	63.8762
1.8485	71.5619		3.76871	63.8762
1.85208	71.5619		3.77565	63.9852
1.85578	71.5619		3.78274	63.8762
1.85927	71.6337		3.78967	63.7672
1.86267	71.7054		3.79678	63.8762
1.86616	71.6337		3.80392	64.0942
1.86955	71.849		3.81107	63.9852
1.87304	71.849		3.81836	63.8762
1.8766	71.7054		3.8259	63.9852
1.88009	71.849		3.83301	63.9852
1.88358	71.9208		3.8401	64.0942
1.88707	72.0643		3.84703	64.0942
1.89077	72.1361		3.85414	64.3122
1.89427	72.0643		3.86107	64.2032
1.89767	72.1361		3.86836	64.3122
1.90115	72.2079		3.87546	64.3122
1.90464	72.1361		3.88257	64.3122
1.90812	72.0643		3.88968	64.3122
1.91161	72.2797		3.89741	64.4212
1.91509	72.2797		3.90434	64.5302
1.91889	72.3514		3.91133	64.5302
1.92238	72.2797		3.91847	64.6392
1.92578	72.3514		3.92557	64.7482
1.92927	72.3514		3.93268	64.6392
1.93266	72.2797		3.9398	64.6392
1.93615	72.3514		3.9469	64.7482
1.93966	72.2079		3.95403	64.8572
1.94316	72.1361		3.96175	65.0752
1.94666	72.3514		3.96869	65.0752
1.95014	72.3514		3.9758	64.8572
1.95393	72.3514		3.98272	65.0752
1.95742	72.495		3.98983	65.0752
1.96083	72.495		3.99693	64.9662
1.96432	72.3514		4.00403	65.0752
1.96772	72.495		4.01132	65.0752
1.97121	72.495		4.01843	65.1842
1.97469	72.5668		4.02598	65.1842
1.97826	72.6385		4.03309	65.2932
1.98176	72.6385		4.04002	65.2932
1.98546	72.7103		4.04712	65.2932
1.98895	72.6385		4.05404	65.4022
1.99243	72.7103		4.06131	65.5112
1.99583	72.7103		4.06841	65.5112
1.99932	72.6385		4.07551	65.5112
2.00272	72.7103		4.08321	65.5112
2.00629	72.9256		4.09032	65.7292
2.00978	72.8539		4.09725	65.8382
2.01327	72.8539		4.10436	65.8382
2.01675	72.8539		4.11127	65.7292
2.02054	72.7821		4.11837	65.7292
2.02397	72.9256		4.12547	65.9472
2.0274	72.9256		4.13274	66.0562
2.03089	72.9256		4.13986	65.9472
2.03428	72.9974		4.14696	66.0562
2.03785	72.9974		4.15449	66.1653
2.04134	73.0692		4.1616	65.9472
2.04483	73.141		4.16853	66.0562
2.04832	73.2127		4.17564	65.8382
2.05181	73.2127		4.18273	65.9472
2.05552	73.2127		4.18982	66.0562
2.05903	73.141		4.19693	66.1653
2.06245	73.141		4.20421	66.0562
2.06594	73.141		4.21175	66.2743
2.06933	73.141		4.21887	66.2743
2.07291	73.141		4.2258	65.9472
2.07639	73.2127		4.2329	66.2743
2.07988	73.2127		4.23982	66.3833
2.08337	73.2845		4.24698	66.2743
2.08707	73.2845		4.25425	66.4923
2.09056	73.3563		4.26136	66.4923
2.09405	73.4281		4.26846	66.4923
2.09745	73.4281		4.276	66.3833
2.10093	73.4281		4.28311	66.4923
2.10441	73.4281		4.29019	66.8193
2.10791	73.5716		4.29716	66.8193
2.11139	73.5716		4.30427	66.8193
2.11517	73.6434		4.31138	66.8193
2.11866	73.7152		4.31849	66.8193
2.12214	73.787		4.32559	67.0373
2.12555	73.787		4.33271	67.0373
2.12904	73.787		4.34043	67.0373
2.13246	73.787		4.34755	67.0373
2.13595	73.8588		4.35453	67.1463
2.13944	73.7152		4.36151	67.3643
2.14295	73.7152		4.36862	67.4733
2.14644	73.787		4.37573	67.2553
2.15023	73.8588		4.38284	67.3643
2.15372	73.9305		4.38995	67.3643
2.15712	73.8588		4.39705	67.2553
2.16061	73.9305		4.40478	67.5283
2.164	74.0741		4.41189	67.5193
2.16751	74.0741		4.41886	67.0373
2.17102	74.0023		4.42596	67.0373
2.17451	74.0023		4.43288	67.0193
2.17799	74.0023		4.43998	67.1283
2.18178	74.0741		4.44708	67.3463
2.18526	74.2176		4.45418	67.0193
2.18875	74.2176		4.46147	67.4743
2.19215	74.0741		4.46901	67.5562
2.19564	74.0741		4.47612	67.5292
2.19904	74.0023		4.4832	67.3112
2.20253	74.1458		4.49013	67.5292
2.20609	74.1458		4.49723	67.4202
2.20959	74.2176		4.50432	67.5292
2.21307	74.2176		4.51143	67.5292
2.21678	74.2176		4.51854	67.5292
2.22026	74.3612		4.52565	67.6382
2.22369	74.3612		4.53337	67.5562
2.22717	74.2894		4.54048	67.6653
2.23057	74.2894		4.5474	67.6653
2.23405	74.433		4.55451	67.8833
2.23762	74.3612		4.56144	68.1013
2.2411	74.433		4.56853	68.1013
2.24462	74.433		4.57581	68.1013
2.2481	74.5047		4.5829	68.2103
2.25181	74.5765		4.59002	68.4283
2.2553	74.5047		4.59758	68.5373
2.25873	74.5765		4.60469	68.5373
2.26223	74.5765		4.61179	68.5373
2.26564	74.5765		4.61871	68.7553
2.26912	74.5765		4.62582	68.8643
2.27261	74.5047		4.63292	68.8643
2.27618	74.5047		4.64004	68.9733
2.27968	74.5765		4.64715	69.0823
2.28338	74.7201		4.65487	69.1913
2.28686	74.7201		4.66199	69.3003
2.29035	74.7201		4.6691	69.1913
2.29375	74.6483		4.67607	69.0003
2.29724	74.5765		4.68304	69.0003
2.30072	74.5047		4.69014	69.2183
2.30421	74.5765		4.69724	69.3273
2.3077	74.5765		4.70436	69.3273
2.31119	74.5765		4.71148	69.3273
2.31497	74.5765		4.71858	69.3273
2.31846	74.6483		4.72575	69.4363
2.32186	74.5765		4.73287	69.4363
2.32535	74.6483		4.7404	69.4363
2.32875	74.7918		4.74752	69.6543
2.33226	74.7918		4.75444	69.6543
2.33577	74.6483		4.76156	69.8723
2.33926	74.6483		4.76867	70.0903
2.34275	74.6483		4.77579	69.8723
2.34653	74.7201		4.78289	69.9813
2.35002	74.7918		4.7902	70.0903
2.35342	74.7918		4.79775	70.0903
2.3569	74.8636		4.80486	69.9813
2.3603	74.7201		4.81178	70.1993
2.36381	74.7201		4.81888	70.4173
2.36729	74.7918		4.82582	70.4173
2.37078	74.8636		4.83293	70.4173
2.37435	74.7918		4.84008	70.5264
2.37805	74.9354		4.8472	70.6354
2.38154	75.0072		4.85448	70.7444
2.38503	74.9354		4.86203	70.8534
2.38843	75.079		4.86915	70.8534
2.39191	75.079		4.87626	70.9624
2.39531	75.0072		4.88318	70.8534
2.3988	75.0072		4.89028	70.9624
2.40237	75.079		4.89721	71.1804
2.40586	75.1507		4.90437	71.1804
2.40934	75.079		4.91164	71.1804
2.41304	75.1507		4.91876	71.1804
2.41655	75.1507		4.92589	71.3984
2.42004	75.2225		4.93344	71.3984
2.42344	75.2225		4.94057	71.3984
2.42693	75.2225		4.94768	71.1804
2.43041	75.2225		4.9546	71.3984
2.4339	75.2225		4.9617	71.6164
2.4374	75.2943		4.96868	71.7254
2.44088	75.4378		4.97584	71.8344
2.44467	75.4378		4.98296	71.7254
2.44816	75.4378		4.99026	71.8344
2.45156	75.4378		4.99737	72.0524
2.45505	75.5814		5.00492	72.0524
2.45845	75.6532		5.01204	72.0524
2.46196	75.5814		5.01898	72.1614
2.46545	75.5814		5.02609	72.3794
2.46896	75.7967		5.03301	72.3794
2.47245	75.9403		5.04029	72.4884
2.47595	75.9403		5.0474	72.3794
2.47974	75.8685		5.0545	72.4884
2.48317	75.7967		5.06161	72.5974
2.48666	75.8685		5.06874	72.4884
2.49006	76.0121		5.07629	72.5974
2.49354	75.9403		5.08341	72.8154
2.49702	75.9403		5.09035	73.0335
2.50052	76.0121		5.09745	73.0335
2.504	76.0121		5.10457	73.1424
2.50749	76.0838		5.11168	73.1424
2.51129	76.1556		5.11881	73.1424
2.51478	76.2992		5.12592	73.2515
2.51818	76.4427		5.13305	73.2515
2.52167	76.4427		5.14078	73.3605
2.52508	76.5145		5.14773	73.2515
2.52856	76.3709		5.15482	73.4695
2.53205	76.2992		5.16175	73.5785
2.53553	76.5145		5.16887	73.5785
2.53902	76.4427		5.17597	73.5785
2.54281	76.4427		5.18309	73.5785
2.5463	76.4427		5.19036	73.4695
2.54978	76.5863		5.19747	73.4695
2.55318	76.6581		5.20502	73.5785
2.55667	76.5863		5.21212	73.5785
2.56009	76.6581		5.21904	73.5785
2.56358	76.7298		5.22614	73.6875
2.5671	76.7298		5.23312	73.9055
2.57061	76.5863		5.24023	73.7965
2.57409	76.5145		5.24739	73.7965
2.58137	76.5145		5.25449	74.1235
2.58137	76.5145		5.26179	74.1235
2.58478	76.5863		5.26935	74.1235
2.58827	76.6581		5.27646	73.9055
2.59167	76.6581		5.28357	74.0145
2.59515	76.6581		5.29049	74.1235
2.59865	76.4427		5.2976	74.0145
2.60214	76.5145		5.30453	74.2325
2.60563	76.6581		5.3117	74.2325
2.60942	76.6581		5.31897	74.2325
2.6129	76.7298		5.32596	74.4505
2.61639	76.7298		5.33326	74.3415
2.61978	76.8016		5.34081	74.4505
2.62327	76.8734		5.34793	74.4505
2.62667	76.8734		5.35486	74.4505
2.63016	76.9452		5.36195	74.4505
2.63373	77.0887		5.36888	74.3415
2.63722	77.0887		5.37599	74.0145
2.64071	77.0169		5.38326	74.0145
2.64441	77.2323		5.39035	74.1235
2.6479	77.3041		5.39746	74.2325
2.65138	77.3758		5.40457	74.2325
2.65479	77.4476		5.41212	74.3415
2.65827	77.4476		5.41923	74.4505
2.66176	77.5194		5.42621	74.7775
2.66525	77.5194		5.43332	74.7775
2.66875	77.5912		5.44043	74.7775
2.67224	77.7347		5.44752	75.1045
2.67573	77.7347		5.45465	75.1045
2.67944	77.8065		5.46176	75.4315
2.68296	77.8783		5.46949	75.5405
2.68645	77.8783		5.47662	75.4315
2.68988	78.0218		5.48356	75.6495
2.69328	77.8783		5.49071	75.6495
2.69679	77.9501		5.49765	75.6495
2.7003	78.0936		5.50476	75.8675
2.70379	78.0936		5.51187	75.8675
2.70728	78.0936		5.51898	76.0855
2.71107	78.1654		5.52609	76.1946
2.71456	78.1654		5.53382	76.1946
2.71805	78.3089		5.54094	76.1946
2.72145	78.3089		5.54806	76.3036
2.72494	78.3089		5.55504	76.1946
2.72834	78.3807		5.56196	76.3036
2.73184	78.4525		5.56912	76.5216
2.73532	78.596		5.57606	76.4125
2.73882	78.6678		5.58333	76.5216
2.74231	78.7396		5.59044	76.7396
2.7461	78.596		5.59754	76.8486
2.74959	78.6678		5.60467	76.9576
2.75307	78.7396		5.6118	76.9576
2.75648	78.8114		5.61937	76.9576
2.75997	78.8832		5.6265	77.1756
2.76337	78.9549		5.63344	77.2846
2.76689	78.9549		5.64059	77.3936
2.77038	79.1703		5.64753	77.3936
2.7739	79.242		5.6547	77.3936
2.77739	79.242		5.66181	77.5026
2.78091	79.1703		5.66898	77.6116
2.78441	79.3138		5.6761	77.8296
2.78812	79.5291		5.68326	77.8296
2.79161	79.4574		5.69098	77.9386
2.79504	79.5291		5.69793	78.2656
2.79853	79.6009		5.7051	78.1566
2.80196	79.6009		5.71204	78.1566
2.80545	79.5291		5.7192	78.1566
2.80896	79.5291		5.72614	78.3746
2.81247	79.6727		5.73331	78.3746
2.81596	79.7445		5.74059	78.2656
2.81946	79.7445		5.74773	78.1566
2.82296	79.6727		5.75485	78.3746
2.82667	79.6009		5.76239	78.4836
2.83015	79.7445		5.7695	78.3746
2.83356	79.7445		5.77642	78.5926
2.83704	79.7445		5.78353	78.7016
2.84052	79.888		5.79046	78.9196
2.84401	79.9598		5.79762	78.7016
2.84749	80.1034		5.80474	78.8106
2.85107	80.0316		5.8119	78.7016
2.85478	80.0316		5.81901	78.7016
2.85827	80.1034		5.82672	78.7016
2.86167	80.2469		5.83383	78.5926
2.86516	80.2469		5.84092	78.8106
2.86856	80.3187		5.84786	78.8106
2.87204	80.3905		5.85497	78.9196
2.87553	80.3905		5.8619	79.0286
2.87903	80.6058		5.86907	79.3557
2.8826	80.534		5.87619	79.3557
2.8861	80.534		5.88335	79.5737
2.88981	80.6776		5.89064	79.9007
2.8933	80.7494		5.89819	79.7917
2.89671	80.6776		5.90531	79.7917
2.90019	80.7494		5.91229	80.0097
2.9036	80.9647		5.91941	80.2277
2.90711	80.9647		5.92635	80.2277
2.91059	80.9647		5.93347	80.4457
2.91411	81.1082		5.94057	80.6637
2.9176	81.18		5.94769	80.7727
2.9211	81.18		5.9548	80.7727
2.92459	81.18		5.96253	80.8817
2.92839	81.3236		5.96964	80.8817
2.9318	81.3953		5.97675	80.9907
2.93529	81.4671		5.98374	80.9907
2.9387	81.3953		5.99085	81.2087
2.94219	81.3953		5.99784	81.3177
2.94568	81.5389		6.00496	81.4267
2.94917	81.5389		6.01208	81.4267
2.95266	81.5389		6.01918	81.4267
2.95615	80.7542		6.02631	81.5357
2.95994	80.7542		6.03348	81.6447
2.96344	80.7542		6.04062	81.5357
2.96685	80.8978		6.04818	81.5357
2.97034	80.8978		6.05529	81.6447
2.97374	80.8978		6.06222	81.7537
2.97723	80.8978		6.06933	81.7537
2.98072	80.9696		6.0763	81.8627
2.98423	80.826		6.08341	82.0807
2.98772	80.826		6.09057	82.1898
2.99123	81.0413		6.09786	82.2988
2.99473	81.1131		6.10496	82.6258
2.99843	81.1849		6.11251	82.6258
3.00195	81.1849		6.11963	82.6258
3.00536	81.2567		6.12674	82.7348
3.00887	81.2567		6.13367	82.7348
3.01227	81.2567		6.14077	82.6258
3.01575	81.2567		6.14771	82.2988
3.01924	81.2567		6.15486	82.2988
3.02281	81.3285		6.16202	82.5168
3.0263	81.4002		6.16929	82.5168
3.03	81.4002		6.17639	82.6258
3.03349	81.4002		6.18394	82.6258
3.03698	81.472		6.19106	82.9528
3.04037	81.472		6.198	83.1708
3.04386	81.5438		6.20511	83.1708
3.04735	81.472		6.21204	83.0618
3.05083	81.3285		6.2192	82.9528
3.05433	81.4002		6.22631	83.2798
3.05781	81.472		6.23347	83.6068
3.0616	81.4002		6.24076	83.8248
3.06509	81.4002		6.24832	83.8248
3.06849	81.472		6.25544	83.8248
3.07197	81.6156		6.26255	83.8248
3.07537	81.7591		6.2695	84.1518
3.07889	81.8309		6.27662	84.1518
3.08237	81.8309		6.28355	84.2608
3.08589	81.8309		6.29066	84.3698
3.08938	81.8309		6.29778	84.4788
3.09287	81.8309		6.30491	84.4788
3.09666	81.6873		6.31221	84.5878
3.10009	81.472		6.31977	84.8058
3.1036	81.3953		6.32688	84.9148
3.107	81.3187		6.33399	85.0238
3.11048	81.8598		6.34092	85.0238
3.11396	81.842		6.34804	85.1329
3.11745	81.8114		6.35498	85.2419
3.12094	81.8114		6.3621	85.4599
3.12442	81.8832		6.36925	85.5689
3.12821	81.8832		6.37654	85.6779
3.1317	81.8114		6.38366	85.5689
3.1351	81.8832		6.39126	85.7869
3.13859	82.0267		6.39838	85.7869
3.14198	82.0267		6.40532	85.8959
3.14547	82.1703		6.41242	85.7869
3.14896	82.3138		6.41935	86.2229
3.15252	82.3856		6.42646	86.4409
3.15602	82.4574		6.43357	86.4409
3.15971	82.4574		6.44067	86.4409
3.1632	82.4574		6.44797	86.3319
3.16668	82.6009		6.45509	86.5499
3.1701	82.5291		6.46264	86.5499
3.1735	82.5291		6.46976	86.6589
3.17699	82.5291		6.4767	86.6589
3.18056	82.6009		6.48382	86.5499
3.18404	82.6009		6.49074	86.5499
3.18755	82.7445		6.49784	86.5499
3.19103	82.888		6.5051	86.5438
3.19474	82.888		6.51221	86.3258
3.19823	82.9598		6.51932	86.5438
3.20165	83.0316		6.52643	86.7618
3.20513	83.1034		6.53397	86.7618
3.20853	83.2469		6.54109	86.9798
3.21211	83.3187		6.54801	87.1978
3.21559	83.3905		6.55511	87.3068
3.21909	83.534		6.56221	87.5248
3.22258	83.6058		6.56931	87.8518
3.22628	83.6776		6.57658	87.7428
3.22977	83.6776		6.58369	87.8518
3.23326	83.8211		6.59124	88.0698
3.23666	83.9647		6.59835	87.9608
3.24015	83.9647		6.60528	88.1788
3.24364	84.0365		6.61237	88.2878
3.24714	84.1082		6.61947	88.5058
3.25063	84.0365		6.62657	88.8328
3.25412	84.18		6.63369	88.6148
3.25762	84.3236		6.64081	88.8328
3.26132	84.3236		6.64853	89.1599
3.26482	84.3953		6.65565	89.2689
3.26833	84.3953		6.66258	89.2689
3.27173	84.4671		6.66968	89.5959
3.27516	84.5389		6.67661	89.9229
3.27865	84.6825		6.68371	90.1409
3.28216	84.6825		6.69081	90.1409
3.28567	84.7542		6.69792	90.1409
3.28917	84.8978		6.70522	89.5769
3.29267	84.9696		6.71234	89.5769
3.29616	85.1131		6.71988	89.9039
3.29995	85.1131		6.727	90.1219
3.30338	85.1131		6.73393	90.1219
3.30688	85.0413		6.74105	90.3399
3.31031	85.1131		6.74798	90.3399
3.31371	85.2567		6.75509	90.4489
3.31722	85.4002		6.76236	90.558
3.32072	85.4002		6.76948	90.885
3.32421	85.6156		6.7766	90.994
3.3277	85.6873		6.78371	91.321
3.33128	85.6156		6.79126	91.43
3.33499	85.6873		6.79838	91.43
3.33848	85.8309		6.80532	91.321
3.34188	85.8309		6.81243	91.43
3.34537	85.9027		6.81954	91.43
3.34878	85.9745		6.82666	91.994
3.35227	86.1898		6.83376	91.776
3.35578	86.1898		6.84088	91.6669
3.35927	86.1898		6.84859	91.1219
3.36276	86.2616		6.8557	91.5058
3.36626	86.4769		6.86268	91.5248
3.37005	86.4769		6.86979	91.1978
3.37354	85.5487		6.87672	91.3068
3.37695	85.6922		6.88382	91.5248
3.38044	85.764		6.89092	91.8518
3.38384	85.9076		6.89804	91.8518
3.38733	85.9076		6.90531	92.0698
3.39082	86.0511		6.91286	92.3968
3.39434	86.1229		6.91997	92.2878
3.39783	86.1229		6.92707	92.2878
3.40132	86.3382		6.93398	92.2878
3.40511	86.41		6.94108	92.1788
3.40861	86.4818		6.94819	92.2878
3.41201	86.4818		6.9553	92.2878
3.4155	86.6971		6.96241	92.2878
3.41891	86.7689		6.96951	92.4988
3.4224	86.9842		6.97723	93.0627
3.42589	86.9842		6.98433	93.1717
3.42941	87.056		6.9913	93.2807
3.4329	87.1995		6.99827	93.2807
3.43642	87.1995		7.00537	93.1717
3.43991	87.2713		7.01247	93.0627
3.44362	87.4149		7.01958	93.4537
3.44711	87.5584		7.02668	93.4537
3.45052	87.6302		7.0338	93.4537
3.45403	87.7738		7.04095	93.6717
3.45743	87.7738		7.04868	93.7807
3.46094	87.7738		7.05562	93.9988
3.46446	87.9173		7.06278	93.9348
3.46795	87.9891		7.0697	94.2618
3.47144	87.9891		7.07681	94.2618
3.47495	88.1326		7.08392	94.4798
3.47845	88.1326		7.09103	94.4158
3.48215	88.2762		7.09814	94.5248
3.48567	88.348		7.10587	94.6338
3.48907	88.348		7.11299	94.6788
3.49259	88.4197		7.1201	94.8968
3.49599	88.4915		7.12704	95.0058
3.49948	88.7069		7.13415	95.2238
3.50297	88.7786		7.14109	95.4419
3.50655	88.7786		7.1482	95.2689
3.51004	88.7786		7.15531	95.4869
3.51374	88.7786		7.16242	95.4869
3.51723	88.8504		7.16971	95.8139
3.52072	88.994		7.17727	95.0319
3.52413	88.994		7.1844	95.1409
3.52762	89.1375		7.19149	95.3589
3.53105	89.1375		7.19843	95.4679
3.53454	89.1375		7.20554	95.6859
3.53805	89.2093		7.21248	95.6219
3.54155	89.3529		7.2196	95.7309
3.54504	89.4246		7.22672	95.9489
3.54883	89.4964		7.23388	96.1669
3.55232	89.4246		7.24099	95.885
3.55573	89.4246		7.24872	96.103
3.55922	89.4964		7.25584	96.321
3.56262	89.64		7.26295	96.648
3.56611	89.7835		7.26989	96.539
3.56959	89.9271		7.277	96.866
3.57308	89.8553		7.28394	97.193
3.57658	89.9271		7.29106	97.411
3.58015	89.9271		7.29818	97.411
3.58386	90.0706		7.30534	97.52
3.58735	90.1424		7.31263	97.411
3.59076	90.2142		7.31963	97.738
3.59425	90.286		7.32737	97.738
3.59765	90.3577		7.33432	97.738
3.60114	89.5013		7.34145	97.738
3.60463	89.5013		7.34837	97.738
3.60815	89.5731		7.35548	97.738
3.61164	89.7166		7.36256	98.103
3.61513	89.7884		7.36967	98.103
3.61892	89.7884		7.37678	98.103
3.62242	89.8602		7.38406	98.103
3.62582	89.932		7.3916	98.103
3.62931	90.1473		7.39871	98.43
3.63272	90.2908		7.40564	98.539
3.6362	90.3626		7.41273	98.648
3.6397	90.4344		7.41965	98.084
3.64321	90.578		7.42694	98.411
3.6467	90.578		7.43405	98.52
3.65019	90.6497		7.44116	98.738
3.65369	90.7933		7.44829	98.956
3.65748	90.8651		7.45542	98.674
3.66089	91.0086		7.46298	98.892
3.66439	91.0086		7.4701	99.219
3.66779	91.1522		7.47705	99.4371
3.67128	91.224		7.48415	99.4551
3.67477	91.224		7.49127	99.3731
3.67826	91.1522		7.49838	99.5911
3.68175	91.3675		7.50551	99.7001
3.68524	91.511		7.51262	99.8091
3.68904	91.511		7.51975	100.027
3.69253	91.5828		7.52687	100.245
3.69594	91.6546		7.53442	100.572
3.69942	91.7982		7.54154	100.572
3.70283	92.0135		7.54852	100.79
3.70632	92.0853		7.55562	100.899
3.70981	92.0853		7.56273	101.117
3.71333	92.2288		7.56985	101.226
3.71681	92.3006		7.57696	101.335
3.72033	92.3006		7.58407	101.771
3.72383	92.4442		7.59119	101.771
3.72754	92.5877		7.59892	101.771
3.73103	92.7313		7.60587	101.989
3.73446	92.7313		7.613	102.316
3.73795	92.803		7.61998	102.207
3.74137	92.9466		7.6271	102.425
3.74486	93.0184		7.63421	102.534
3.74838	93.0901		7.64133	102.752
3.75187	93.1619		7.64843	102.861
3.75536	93.3055		7.65555	102.97
3.75888	93.449		7.66267	102.97
3.76237	93.5208		7.6704	103.079
3.76608	93.6644		7.67735	103.079
3.76959	93.6644		7.68447	103.079
3.773	93.7361		7.69146	103.297
3.77649	93.8079		7.69839	103.297
3.77989	93.9515		7.70555	103.406
3.78346	93.9515		7.71271	103.515
3.78695	94.0233		7.71982	103.733
3.79044	94.095		7.7271	103.733
3.79393	94.1668		7.73465	103.842
3.79763	94.3104		7.74176	104.169
3.80112	94.3821		7.74887	104.278
3.80464	94.4539		7.75579	104.387
3.80804	94.5975		7.7629	104.605
3.81146	94.741		7.76984	104.714
3.81495	94.741		7.77695	105.15
3.81846	94.8128		7.78411	105.041
3.82196	95.0281		7.79122	105.259
3.82544	95.1717		7.7985	105.368
3.82894	95.1717		7.80606	105.477
3.83273	95.2435		7.81318	105.586
3.83623	95.387		7.82028	105.586
3.83963	95.387		7.82722	105.695
3.84312	95.387		7.83433	105.804
3.84652	95.5306		7.84127	105.913
3.85001	95.6024		7.84856	106.131
3.8535	95.6024		7.85566	106.24
3.85702	95.6024		7.86278	106.349
3.86051	94.7459		7.8699	106.567
3.86399	95.033		7.87745	106.458
3.86749	95.033		7.88455	106.458
3.87129	95.1766		7.89166	106.567
3.8747	95.1766		7.8986	106.458
3.8782	95.3201		7.90558	106.676
3.88161	95.3919		7.91287	106.785
3.88509	95.3919		7.91997	106.894
3.88858	95.5355		7.92708	106.785
3.89207	95.4637		7.93425	106.894
3.89557	95.4637		7.94138	107.112
3.89906	95.4637		7.94893	107.439
3.90285	95.4637		7.95605	107.439
3.90635	95.679		7.96299	107.439
3.90975	95.679		7.97009	107.548
3.91324	95.679		7.97705	107.221
3.91664	95.8943		7.97964	106.785
3.92014	95.9661		7.97892	106.567
3.92362	96.0379		7.97482	106.24
3.92714	96.1097		7.96957	96.6863
3.93064	96.1815		7.96336	96.1413
3.93413	95.325		7.95633	95.4873
3.93762	95.4686		7.94972	94.6152
3.94141	95.3968		7.94277	94.1792
3.94482	95.4686		7.93515	93.6342
3.94832	95.6121		7.92856	92.9802
3.95172	95.7557		7.92133	92.5442
3.95521	95.7557		7.91381	91.6721
3.9587	95.8992		7.907	91.1271
3.96219	95.8992		7.89997	90.5821
3.96569	95.971		7.8925	90.0371
3.96918	96.0428		7.88567	89.4921
3.97297	96.0428		7.87864	89.056
3.97646	96.2581		7.87094	88.511
3.97987	96.1863		7.86412	87.966
3.98336	96.2581		7.85712	87.53
3.98677	96.4734		7.84948	87.203
3.99025	96.617		7.8429	86.6579
3.99375	96.6888		7.83569	86.2219
3.99726	96.7605		7.82825	85.6769
4.00075	96.9041		7.82148	85.1319
4.00427	97.0477		7.81427	84.9139
4.00776	97.1195		7.80685	84.4779
4.01146	97.1912		7.80007	84.0419
4.01495	97.263		7.79242	83.7148
4.01838	97.3348		7.78563	83.1698
4.02187	97.4065		7.77863	82.8428
4.02527	97.5501		7.771	82.4068
4.02876	97.7654		7.7642	82.1888
4.03233	97.7654		7.7572	81.7528
4.03582	97.8372		7.74976	81.4258
4.03932	97.909		7.74298	81.0988
4.04301	98.0525		7.73575	80.7717
4.0465	98.1961		7.72828	80.4447
4.04999	98.2679		7.72149	80.0087
4.05342	98.4114		7.71442	79.7907
4.05691	98.4832		7.70699	79.4637
4.06034	98.6268		7.70019	79.2457
4.06383	98.8421		7.69297	79.0277
4.06735	98.8421		7.68554	78.5917
4.07084	98.9857		7.67869	78.1557
4.07433	99.0574		7.67146	77.7196
4.07783	99.201		7.66423	77.5016
4.08163	99.3445		7.65722	77.2836
4.08506	99.4881		7.6502	77.0656
4.08855	99.4881		7.64276	76.7386
4.09195	99.7034		7.63574	76.6296
4.09544	99.7752		7.62824	76.5206
4.09893	99.847		7.62144	76.1936
4.10242	99.9187		7.6144	75.8666
4.10591	100.062		7.60675	75.6486
4.1094	100.278		7.59996	75.3216
4.1129	100.349		7.59296	74.9946
4.11661	100.278		7.5853	74.9946
4.1201	100.349		7.57872	74.7766
4.12361	100.421		7.5715	74.2315
4.12702	100.421		7.56407	74.0135
4.1305	100.493		7.55726	73.9045
4.13391	100.565		7.55005	73.6865
4.13748	100.636		7.5426	73.4685
4.14098	100.636		7.53581	73.2505
4.14446	100.565		7.52814	72.8145
4.14796	100.565		7.52134	72.4875
4.15167	100.708		7.51434	72.2695
4.15516	100.708		7.50668	72.1604
4.15865	100.924		7.49988	72.1604
4.16208	100.924		7.49287	71.8334
4.16548	100.995		7.48543	71.6154
4.169	100.995		7.47864	71.3974
4.17248	101.067		7.47143	71.2884
4.176	101.139		7.464	70.9614
4.17949	101.354		7.45721	70.8524
4.18298	101.57		7.44998	70.5254
4.18648	101.713		7.44271	70.3074
4.19027	101.785		7.43571	70.0894
4.19369	101.785		7.4287	69.9804
4.19718	101.857		7.42127	69.9804
4.20058	101.928		7.41426	69.7624
4.20407	102.144		7.40724	69.5444
4.20756	102.216		7.39996	69.3264
4.21105	102.287		7.39295	69.1083
4.21455	102.431		7.38528	68.9993
4.21804	102.431		7.37849	68.9993
4.22183	102.503		7.37144	68.7813
4.22532	102.575		7.36378	68.6723
4.22873	102.646		7.35721	68.4543
4.23222	102.933		7.34999	68.1273
4.23562	103.077		7.34255	67.9093
4.23912	103.077		7.33576	67.9093
4.2426	103.149		7.32855	67.8003
4.24612	103.364		7.32111	67.4733
4.24961	103.508		7.3143	67.2553
4.2531	103.579		7.30664	67.2553
4.25689	103.651		7.29985	67.1463
4.26038	103.723		7.29285	67.1463
4.26379	103.795		7.2852	66.9283
4.26728	103.795		7.27842	66.6013
4.27068	103.867		7.27142	66.4923
4.27417	103.938		7.26377	66.1653
4.27767	104.154		7.2572	66.1653
4.28116	104.154		7.24997	66.1653
4.28464	104.154		7.24253	65.9472
4.28844	104.297		7.23574	65.8382
4.29193	104.513		7.22852	65.7292
4.29542	104.513		7.22109	65.5112
4.29882	104.584		7.21429	65.4022
4.30231	104.728		7.20664	65.2932
4.30572	104.871		7.19984	65.2932
4.30921	104.871		7.19285	65.1842
4.3127	105.015		7.1852	65.0752
4.31622	105.159		7.17841	65.0752
4.31971	105.302		7.17139	64.7482
4.32323	105.302		7.16374	64.5302
4.32672	105.374		7.15716	64.4212
4.33043	105.446		7.14992	64.2032
4.33392	105.446		7.14248	64.0942
4.33735	105.446		7.13569	64.2032
4.34084	105.589		7.12845	63.9852
4.34427	105.661		7.12101	63.7672
4.34776	105.733		7.11422	63.6582
4.35128	105.805		7.10657	63.5492
4.35477	105.948		7.09977	63.5492
4.35827	106.163		7.09278	63.4402
4.36178	106.163		7.08513	63.3312
4.36527	106.307		7.07834	63.2221
4.36898	106.379		7.07134	63.0041
4.37249	106.451		7.06389	62.8951
4.3759	106.594		7.05709	62.8951
4.37941	105.594		7.04988	62.7861
4.38281	105.809		7.04243	62.6771
4.38633	105.881		7.03564	62.5681
4.38982	105.953		7.02842	62.6771
4.39334	106.025		7.02092	62.6771
4.39683	106.025		7.01413	62.5681
4.40032	106.168		7.00706	62.1321
4.40411	106.312		6.9996	62.2411
4.40755	106.384		6.99275	62.0231
4.41104	106.312		6.98551	61.9141
4.41446	106.527		6.97829	61.8051
4.41795	106.671		6.97128	61.6961
4.42138	106.814		6.96362	61.5871
4.42487	106.886		6.95683	61.5871
4.42836	107.03		6.94983	61.3691
4.43187	107.101		6.94283	61.2601
4.43537	107.173		6.93559	61.2601
4.43915	107.317		6.92837	61.2601
4.44264	107.388		6.92093	61.1511
4.44605	107.388		6.91415	61.2601
4.44953	107.532		6.90694	61.0421
4.45293	107.604		6.8995	60.9331
4.45642	107.676		6.8927	60.9331
4.45991	107.747		6.88547	60.7151
4.46343	107.747		6.87824	60.6061
4.46692	107.963		6.87123	60.7151
4.47041	108.106		6.86423	60.6061
4.4742	108.106		6.85678	60.4971
4.4777	108.178		6.84977	60.279
4.4811	108.322		6.84276	60.388
4.48459	108.393		6.83552	60.279
4.488	108.465		6.82829	60.1701
4.49149	108.609		6.8208	60.061
4.49498	108.68		6.814	60.061
4.49847	108.752		6.80694	59.843
4.50196	108.824		6.79928	59.843
4.50575	108.896		6.7927	59.734
4.50924	108.896		6.78548	59.625
4.51273	109.111		6.77804	59.625
4.51614	109.183		6.77123	59.407
4.51963	109.183		6.76401	59.407
4.52303	109.326		6.75673	59.407
4.52652	109.398		6.74974	59.407
4.53001	109.47		6.74273	59.298
4.5335	109.542		6.7353	59.407
4.53699	109.685		6.72828	59.298
4.54078	109.757		6.72128	59.08
4.54427	109.829		6.714	59.189
4.54777	109.829		6.707	59.189
4.55117	109.972		6.69935	58.971
4.55466	110.044		6.69257	58.753
4.55806	110.188		6.68558	58.862
4.56158	110.188		6.67791	58.971
4.56507	110.26		6.67113	58.862
4.56859	110.403		6.66407	58.862
4.57208	110.547		6.65663	58.644
4.57561	110.618		6.64985	58.644
4.5791	110.69		6.64264	58.535
4.58281	110.762		6.63521	58.535
4.5863	110.762		6.62842	58.317
4.58971	110.906		6.62075	58.208
4.5932	110.977		6.61396	58.317
4.5966	111.193		6.60696	58.208
4.60017	111.264		6.5993	58.208
4.60366	111.264		6.59252	58.208
4.60716	111.264		6.58547	58.099
4.61065	111.193		6.57782	57.99
4.61414	111.264		6.57125	57.99
4.61785	111.264		6.56405	57.881
4.62134	111.264		6.55661	57.663
4.62477	111.336		6.54981	57.663
4.62826	111.48		6.54259	57.772
4.63166	111.552		6.53516	57.881
4.63516	111.48		6.52833	57.663
4.63873	111.623		6.52067	57.554
4.64222	111.839		6.51389	57.3359
4.64571	111.839		6.50689	57.4449
4.64942	111.767		6.49925	57.3359
4.65291	111.91		6.49261	57.2269
4.65639	111.982		6.48541	57.3359
4.65982	111.982		6.47799	57.1179
4.66331	112.126		6.47119	57.1179
4.66674	112.341		6.46398	57.1179
4.67023	112.413		6.45655	57.2269
4.67374	112.485		6.44977	57.0089
4.67724	112.485		6.44256	56.8999
4.68074	112.556		6.43532	57.0089
4.68423	112.772		6.42832	57.1179
4.68803	112.915		6.42067	57.0089
4.69146	112.915		6.41388	56.8999
4.69495	112.987		6.40688	56.8999
4.69835	113.059		6.39923	56.7909
4.70185	113.131		6.39266	56.7909
4.70533	113.274		6.38544	56.7909
4.70882	113.274		6.37801	56.4639
4.71231	113.418		6.37122	56.4639
4.71581	113.561		6.364	56.5729
4.7193	113.705		6.35658	56.4639
4.72302	113.848		6.34978	56.4639
4.7265	113.992		6.34256	56.4639
4.73001	113.992		6.33534	56.3549
4.73341	114.207		6.32833	56.2459
4.73691	114.351		6.32068	56.2459
4.74031	114.423		6.31389	56.1369
4.74389	114.566		6.30689	56.1369
4.74738	114.71		6.29923	56.1369
4.75087	114.781		6.29245	56.2459
4.75436	114.925		6.28545	56.1369
4.75807	114.997		6.27802	56.1369
4.76157	115.069		6.27103	56.0279
4.76505	115.14		6.26401	55.9189
4.76848	115.212		6.25658	55.8099
4.77188	115.284		6.24958	55.9189
4.77537	115.427		6.24258	55.9189
4.77886	115.499		6.23536	55.8099
4.78243	115.571		6.22815	55.9189
4.78586	115.715		6.22072	55.8099
4.78944	115.715		6.21395	55.8099
4.79315	115.715		6.20674	55.8099
4.79664	115.786		6.19931	55.7009
4.80005	115.93		6.19248	55.8099
4.80354	116.073		6.18483	55.5919
4.80694	116.073		6.17805	55.3739
4.81043	116.217		6.17106	55.3739
4.81392	116.289		6.16342	55.4829
4.81741	116.504		6.15664	55.3739
4.82099	116.576		6.14966	55.3739
4.82449	116.504		6.14201	55.2649
4.8282	116.576		6.13521	55.2649
4.8317	116.576		6.12821	55.3739
4.8351	116.648		6.12076	55.3739
4.83859	116.863		6.11397	55.2649
4.842	116.863		6.10676	55.1559
4.84551	117.007		6.09933	55.1559
4.84899	117.15		6.09233	55.2649
4.85251	117.222		6.08483	55.1559
4.85601	117.365		6.07804	55.1559
4.8595	117.365		6.07099	55.1559
4.86299	117.437		6.06336	55.0469
4.86679	117.581		6.05674	54.9379
4.87022	117.653		6.04211	55.0469
4.87363	117.796		6.04211	55.0469
4.87712	117.796		6.03533	54.9379
4.88053	117.796		6.02812	54.8289
4.8841	117.94		6.0207	54.9379
4.88759	118.083		6.01386	54.9379
4.89108	118.227		6.00622	54.6109
4.89459	118.227		5.99944	54.7199
4.89809	118.299		5.99245	54.8289
4.90179	118.442		5.9848	54.7199
4.90529	118.442		5.97802	54.7199
4.90869	118.442		5.97102	54.6109
4.9122	118.514		5.96337	54.6109
4.91561	118.657		5.95678	54.6109
4.91912	118.801		5.94956	54.6109
4.92261	118.873		5.94213	54.7199
4.92613	118.945		5.93535	54.5018
4.92962	119.016		5.92813	54.5018
4.93314	119.016		5.9207	54.7199
4.93664	119.088		5.91391	54.7199
4.94035	119.232		5.90626	54.3929
4.94384	119.375		5.89946	54.3929
4.94725	119.447		5.89247	54.5018
4.95076	119.591		5.88483	54.2839
4.95416	119.734		5.87805	54.1748
4.95765	119.806		5.87105	54.2839
4.96114	119.95		5.8634	54.6109
4.96472	119.95		5.85661	54.3929
4.96822	120.021		5.8496	54.2839
4.97192	120.165		5.84216	54.3929
4.97542	120.165		5.83516	54.3929
4.9789	120.165		5.82815	54.2839
4.9823	120.308		5.82072	54.2839
4.98579	120.38		5.81372	54.2839
4.98922	120.452		5.80627	54.1748
4.99271	120.524		5.79948	54.0658
4.99622	120.667		5.79228	54.0658
4.99972	120.596		5.78486	54.0658
5.00321	120.811		5.77807	54.0658
5.00673	120.883		5.77086	54.0658
5.01022	120.954		5.76343	54.1748
5.01393	121.026		5.75665	54.0658
5.01745	121.242		5.74899	54.0658
5.02086	121.313		5.74221	54.0658
5.02437	121.457		5.73523	54.0658
5.02777	121.529		5.72759	54.0658
5.03129	121.6		5.72079	53.9568
5.03478	121.816		5.71375	53.8478
5.0383	121.888		5.70611	53.9568
5.04179	121.959		5.69954	53.8478
5.04528	122.031		5.69231	53.7388
5.04907	122.031		5.68488	53.7388
5.0525	122.031		5.67809	53.7388
5.056	122.031		5.67088	53.7388
5.05942	122.031		5.66344	53.6298
5.06292	122.318		5.65665	53.6298
5.06634	122.318		5.64901	53.6298
5.06983	122.318		5.64223	53.7388
5.07332	122.39		5.63522	53.7388
5.07684	122.677		5.62758	53.7388
5.08033	122.677		5.6208	53.7388
5.08412	122.749		5.6138	53.6298
5.08761	122.821		5.60615	53.7388
5.09102	122.892		5.59936	53.7388
5.0945	123.036		5.59236	53.7388
5.09791	123.108		5.58493	53.6298
5.10139	123.251		5.57792	53.6298
5.10489	123.323		5.57028	53.5208
5.1084	123.395		5.5635	53.4118
5.11188	123.61		5.55651	53.1938
5.11538	123.754		5.54885	53.4118
5.11888	123.897		5.54227	53.3028
5.12267	123.969		5.53506	53.3028
5.12608	124.041		5.52763	53.3028
5.12958	124.184		5.52086	53.3028
5.13298	124.328		5.51365	53.3028
5.13647	124.4		5.50621	53.1938
5.13996	124.543		5.49943	53.4118
5.14345	124.615		5.49179	53.3028
5.14694	124.687		5.48501	53.3028
5.15044	124.83		5.47802	53.3028
5.15423	125.117		5.47038	53.1938
5.15773	125.261		5.4636	53.1938
5.16113	125.404		5.4564	53.1938
5.16462	125.476		5.44912	53.3028
5.16802	125.476		5.44212	53.3028
5.17151	125.548		5.43507	53.4118
5.175	125.692		5.42763	53.4118
5.17852	125.763		5.42084	53.4118
5.18201	125.979		5.41362	53.3028
5.1855	126.05		5.40642	53.3028
5.18899	126.266		5.3994	53.1938
5.19278	126.266		5.39177	53.1938
5.1962	126.481		5.38498	53.0848
5.19969	126.553		5.37799	53.1938
5.20309	126.697		5.37033	52.9758
5.20658	126.84		5.36354	53.0848
5.21007	126.912		5.35654	53.0848
5.21356	126.984		5.34911	53.1938
5.21705	127.199		5.34211	53.1938
5.22084	127.271		5.3351	53.0848
5.22433	127.414		5.32767	53.1938
5.22781	127.486		5.32068	53.0848
5.23122	127.558		5.31367	52.8668
5.2347	127.773		5.30646	52.9758
5.23811	127.773		5.29924	52.8668
5.2416	127.845		5.29181	52.7578
5.24509	128.06		5.28503	52.8668
5.24858	128.132		5.27782	52.9758
5.25207	128.276		5.2704	52.9758
5.25587	128.347		5.26357	52.8668
5.25936	128.419		5.25591	52.7578
5.26285	128.706		5.24913	52.7578
5.26625	128.778		5.24214	52.9758
5.26974	128.778		5.2345	52.8668
5.27314	128.85		5.22772	52.7578
5.27665	128.85		5.22072	52.7578
5.28015	128.993		5.21308	52.8668
5.28366	129.137		5.20651	52.7578
5.28716	129.352		5.1993	52.7578
5.29066	129.352		5.19186	52.7578
5.29415	129.496		5.18509	52.7578
5.29786	129.496		5.17788	52.7578
5.30135	129.568		5.17046	52.6488
5.30475	129.783		5.16346	52.7578
5.30824	129.855		5.15602	52.6488
5.31173	129.927		5.14924	52.8668
5.31522	130.07		5.14204	52.7578
5.31871	130.142		5.13455	52.8668
5.3222	130.214		5.12777	52.7578
5.3257	130.357		5.12078	52.6488
5.32949	130.429		5.11313	52.7578
5.33292	130.501		5.10635	52.6488
5.33641	130.572		5.09934	52.4308
5.33982	130.716		5.0919	52.6488
5.3433	130.716		5.0849	52.5398
5.34679	130.86		5.07791	52.6488
5.35029	130.86		5.07048	52.7578
5.35377	132.003		5.06348	52.7578
5.35727	132.075		5.05583	52.6488
5.36076	132.147		5.04926	52.5398
5.36447	132.29		5.04204	52.5398
5.36796	132.434		5.03462	52.5398
5.37148	132.577		5.02784	52.4308
5.37488	132.649		5.02063	52.4308
5.37831	132.721		5.0132	52.3218
5.38182	132.721		5.0064	52.3218
5.3853	132.864		4.99875	52.3218
5.38882	133.008		4.99197	52.3218
5.39231	133.008		4.98491	52.4308
5.3958	133.152		4.97728	52.3218
5.3993	133.223		4.97065	52.2128
5.4031	133.295		4.96343	52.3218
5.40653	133.439		4.956	52.2128
5.41002	133.439		4.94922	52.3218
5.41345	133.582		4.94201	52.2128
5.41686	133.654		4.93459	52.1038
5.42035	133.582		4.92779	52.1038
5.42383	133.798		4.92058	52.2128
5.42741	134.013		4.91337	52.2128
5.43084	133.941		4.90637	52.2128
5.43442	134.085		4.89872	52.1038
5.43813	134.085		4.89194	52.2128
5.44162	134.156		4.88491	52.2128
5.44502	134.156		4.87727	52.2128
5.44851	134.3		4.87069	52.1038
5.45192	134.372		4.86348	51.9948
5.4554	134.372		4.85605	51.9948
5.45889	134.515		4.84926	51.9948
5.46238	134.587		4.84204	51.9948
5.46596	134.731		4.8346	51.9948
5.46946	134.803		4.82781	51.9948
5.47316	134.946		4.82017	52.1038
5.47666	135.018		4.81337	52.2128
5.48006	135.161		4.80638	52.1038
5.48355	135.161		4.79875	52.1038
5.48696	135.233		4.79197	52.2128
5.49047	135.377		4.78498	52.3218
5.49395	135.448		4.77733	51.9948
5.49745	135.52		4.77054	52.1038
5.50094	135.52		4.7629	52.2128
5.50473	135.592		4.75612	52.1038
5.50822	135.736		4.74913	51.9948
5.51171	135.807		4.7415	51.9948
5.51511	135.951		4.73471	51.8858
5.5186	136.095		4.72772	52.1038
5.522	136.238		4.72008	51.9948
5.5255	136.31		4.7135	51.9948
5.52899	136.453		4.70629	51.9948
5.53248	136.382		4.69886	51.8858
5.53606	136.597		4.69208	51.4948
5.53977	136.74		4.68485	51.4948
5.54326	136.884		4.67742	51.7128
5.54674	137.028		4.67063	51.3858
5.55015	137.028		4.66299	51.3858
5.55363	137.171		4.6562	51.3858
5.55704	137.243		4.64921	51.2768
5.56053	137.387		4.64157	51.3858
5.56402	137.458		4.6348	51.3858
5.5676	137.53		4.62759	51.3858
5.5711	137.745		4.6201	51.4948
5.5748	137.817		4.61331	51.3858
5.5783	137.817		4.60625	51.4948
5.58179	137.889		4.5988	51.4948
5.58519	138.032		4.59202	51.6038
5.58868	138.104		4.58481	51.3858
5.59211	138.176		4.57754	51.2768
5.5956	138.391		4.57049	51.2768
5.59911	138.535		4.56284	51.3858
5.60261	138.75		4.55606	51.3858
5.6061	138.822		4.54907	51.4948
5.60963	138.894		4.54143	51.3858
5.61312	138.965		4.53486	51.3858
5.61683	139.109		4.52766	51.2768
5.62033	139.253		4.52022	51.2768
5.62373	139.396		4.51323	51.2768
5.62722	139.54		4.50619	51.1678
5.63072	139.612		4.49875	50.6678
5.6342	139.683		4.49196	50.7768
5.6377	139.899		4.48432	50.7768
5.64119	139.97		4.47754	50.6678
5.64469	140.114		4.47055	50.7768
5.64818	140.186		4.46291	50.7768
5.65188	140.329		4.45613	50.7768
5.65537	140.401		4.44892	50.8858
5.65878	140.616		4.44165	50.7768
5.66227	140.76		4.43465	50.7768
5.66575	140.832		4.4276	50.8858
5.66925	140.975		4.42015	50.6678
5.67274	141.119		4.41336	50.7768
5.67623	141.262		4.40614	50.5588
5.67973	141.406		4.39893	50.7768
5.68352	141.478		4.39192	50.8858
5.68692	141.549		4.38428	50.9948
5.69042	141.693		4.37751	50.9948
5.69382	141.837		4.37052	50.8858
5.69731	142.052		4.36287	50.6678
5.70079	141.624		4.35609	50.6678
5.70428	141.767		4.34888	50.6678
5.70777	142.839		4.34167	50.6678
5.71127	142.983		4.33467	50.7768
5.71506	143.126		4.32702	50.6678
5.71855	142.77		4.32024	50.7768
5.72196	142.841		4.31324	50.7768
5.72544	142.913		4.3056	50.6678
5.72885	143.129		4.29903	50.6678
5.73234	143.344		4.29182	50.6678
5.73583	143.344		4.2844	50.3858
5.73934	143.559		4.27761	50.3858
5.74284	143.631		4.27041	50.1678
5.74633	143.703		4.26297	50.0588
5.74982	143.775		4.25618	50.1678
5.75361	144.062		4.24896	50.0588
5.75703	144.205		4.24175	50.1678
5.76052	144.205		4.23476	50.2768
5.76392	144.349		4.2271	50.1678
5.76741	144.492		4.22032	50.2768
5.77091	144.636		4.21333	50.1678
5.7744	144.78		4.20568	50.1678
5.77788	144.923		4.19888	50.1678
5.78138	145.067		4.19189	50.0588
5.78517	145.067		4.18446	50.1678
5.78866	145.282		4.17746	50.3858
5.79207	145.354		4.16982	50.2768
5.79556	145.497		4.16303	50.1678
5.79896	145.713		4.15604	50.2768
5.80245	145.356		4.1484	50.2768
5.80593	145.428		4.14184	50.2768
5.80945	145.5		4.13463	50.2768
5.81294	145.787		4.1272	50.0588
5.81644	145.859		4.12042	50.2768
5.81994	146.002		4.11323	50.3858
5.82373	146.074		4.10579	50.3858
5.82716	146.218		4.09901	50.2768
5.83057	146.361		4.0918	50.1678
5.83408	146.361		4.08457	50.2768
5.83749	146.505		4.07757	50.2768
5.841	146.648		4.06992	50.2768
5.84448	146.72		4.06313	50.1678
5.84797	146.72		4.05613	50.2768
5.85147	146.935		4.04849	50.1678
5.85527	147.079		4.04169	50.1678
5.85876	147.079		4.03469	50.3858
5.86224	147.151		4.02725	50.2768
5.86565	147.438		4.02025	50.0588
5.86913	147.51		4.01324	50.0588
5.87254	147.653		4.0058	49.7768
5.87602	147.797		3.9988	49.5588
5.87953	147.797		3.99179	49.5588
5.88303	147.868		3.98456	49.3407
5.88653	147.94		3.97735	49.6678
5.89002	148.155		3.96992	49.6678
5.89381	148.299		3.96314	49.5588
5.89731	148.371		3.95592	49.5588
5.90072	148.371		3.94849	49.5588
5.90421	148.443		3.94171	49.6678
5.90762	148.014		3.9345	49.5588
5.91111	148.086		3.92728	49.7768
5.91459	148.302		3.92028	49.7768
5.91812	148.302		3.91265	49.6678
5.92161	148.517		3.90587	49.6678
5.92513	148.66		3.89882	49.5588
5.92862	148.732		3.89117	49.5588
5.93233	148.804		3.8846	49.5588
5.93582	148.947		3.87739	49.6678
5.93923	149.091		3.86995	49.6678
5.94272	149.235		3.86317	49.5588
5.94612	149.306		3.85597	49.0588
5.9497	149.45		3.84854	49.0588
5.95318	149.522		3.84177	49.0588
5.95667	149.594		3.83412	49.1678
5.96016	149.809		3.82734	49.0588
5.96366	149.881		3.82013	48.9498
5.96736	150.024		3.81264	49.1678
5.97086	150.168		3.80586	49.1678
5.97429	150.311		3.79881	49.0588
5.97778	150.455		3.79139	49.0588
5.98118	150.598		3.7846	49.0588
5.98467	150.527		3.7774	49.0588
5.98825	150.742		3.76997	48.9498
5.99174	150.814		3.76318	49.1678
5.99523	150.814		3.75597	49.0588
5.99894	150.886		3.74871	49.0588
6.00243	150.957		3.74166	49.1678
6.00592	151.529		3.73401	48.9498
6.00932	151.529		3.72722	49.0588
6.01284	151.529		3.72023	49.0588
6.01624	151.673		3.71258	48.9498
6.01975	152.173		3.706	48.9498
6.02324	152.244		3.69879	48.8407
6.02676	152.244		3.69137	48.9498
6.03025	153.316		3.68438	49.1678
6.03374	153.316		3.67731	49.1678
6.03754	153.316		3.66988	49.0588
6.04097	153.388		3.66303	49.0588
6.04447	153.388		3.65538	48.9498
6.04787	153.46		3.6486	48.9498
6.05136	153.316		3.64161	49.0588
6.05485	153.388		3.63396	49.0588
6.05833	153.46		3.62734	49.0588
6.06183	153.46		3.62013	49.0588
6.06531	153.388		3.61271	49.0588
6.06881	153.46		3.60593	49.1678
6.0726	153.46		3.59871	49.1678
6.076	153.46		3.59128	49.0588
6.07949	153.531		3.58444	49.0588
6.08289	153.603		3.57678	49.0588
6.08638	153.819		3.56999	48.8407
6.08989	153.89		3.563	49.0588
6.09337	153.962		3.55537	48.9498
6.09687	154.106		3.54858	48.9498
6.10036	154.177		3.5416	48.9498
6.10415	154.249		3.53395	49.0588
6.10764	154.321		3.52738	49.0588
6.11105	154.393		3.52017	48.9498
6.11454	154.393		3.51273	49.1678
6.11795	154.464		3.50595	48.9498
6.12143	154.752		3.49875	48.9498
6.12493	154.823		3.49131	49.0588
6.12844	154.967		3.48452	49.1678
6.13193	155.111		3.47687	49.1678
6.13545	155.182		3.47008	49.1678
6.13895	155.326		3.46288	49.0588
6.14265	155.398		3.4554	49.0588
6.14615	155.541		3.44862	49.1678
6.14955	155.685		3.44157	49.0588
6.15306	155.685		3.43412	48.9498
6.15646	156.328		3.42734	48.9498
6.15995	156.472		3.42012	48.9498
6.16343	156.544		3.41269	48.9498
6.16701	156.615		3.40591	49.0588
6.17051	156.615		3.3987	49.0588
6.17421	156.759		3.39144	48.9498
6.1777	156.759		3.38438	49.1678
6.18119	156.831		3.37674	48.8088
6.18459	156.903		3.36996	48.8088
6.18808	156.903		3.36297	49.0268
6.19151	156.974		3.35532	48.8088
6.195	157.046		3.34875	48.8088
6.19849	157.118		3.34154	48.8088
6.20199	157.118		3.33411	48.8088
6.20556	157.261		3.32732	48.9178
6.20927	157.333		3.32011	48.8088
6.21276	157.477		3.31269	48.8088
6.21625	157.477		3.30569	48.6998
6.21966	157.62		3.29819	48.9178
6.22314	157.836		3.29141	48.8088
6.22657	157.907		3.28435	48.8088
6.23007	157.836		3.27671	48.6998
6.23358	157.979		3.27009	48.6998
6.23708	158.123		3.26288	48.6998
6.24057	159.123		3.25544	48.6998
6.24406	159.266		3.24867	48.8088
6.24786	159.338		3.24146	48.9178
6.25126	159.338		3.23403	48.8088
6.25476	159.41		3.22719	48.8088
6.25816	159.482		3.21954	48.9178
6.26165	159.553		3.21276	48.9178
6.26514	159.625		3.20577	48.8088
6.26863	159.697		3.19813	48.5588
6.27212	159.697		3.19135	48.4498
6.27561	159.769		3.18437	48.4498
6.2794	159.84		3.17672	48.5588
6.2829	159.697		3.17016	48.4498
6.2863	159.625		3.16294	48.3407
6.28978	159.625		3.15551	48.3407
6.29318	159.697		3.14852	48.4498
6.29666	159.769		3.14146	48.3407
6.30018	159.769		3.13402	48.4498
6.30369	160.484		3.12717	48.5588
6.30718	160.628		3.11951	48.4498
6.31067	160.556		3.11273	48.9498
6.31417	161.484		3.10573	48.8407
6.31796	161.628		3.09808	48.8407
6.32139	161.628		3.09145	48.9498
6.3248	161.699		3.08424	48.9498
6.32828	161.699		3.07681	49.0588
6.33177	161.699		3.07002	48.9498
6.33525	162.699		3.06281	48.9498
6.33874	162.628		3.05539	48.9498
6.34222	162.628		3.04861	48.7317
6.34574	162.412		3.04139	48.9498
6.34923	162.197		3.03417	48.9498
6.35294	162.053		3.02712	49.0588
6.35642	162.838		3.01946	49.1678
6.35982	163.551		3.01267	48.7317
6.3633	163.264		3.00568	48.2317
6.36678	163.546		2.99804	48.4498
6.37029	163.039		2.99147	48.5588
6.37378	164.177		2.98426	48.5588
6.37726	164.819		2.97683	48.4498
6.38105	164.603		2.97005	48.5588
6.38454	164.531		2.96284	48.4498
6.38794	164.388		2.95541	48.4498
6.39142	164.316		2.94841	48.6678
6.39482	164.244		2.94093	48.4498
6.39833	164.244		2.93416	48.4498
6.40184	164.388		2.92717	48.3407
6.40532	164.46		2.91953	48.3407
6.40881	164.46		2.91275	48.3407
6.41233	164.46		2.90576	48.4498
6.41612	164.603		2.89812	48.3407
6.41954	164.675		2.89132	48.3407
6.42305	164.819		2.88431	48.3407
6.42645	165.034		2.87689	48.4498
6.42994	165.177		2.86989	48.5588
6.43343	165.321		2.86223	48.4498
6.43691	165.464		2.85545	48.3407
6.4404	165.536		2.84845	48.5588
6.44389	165.68		2.8408	47.8407
6.44738	165.823		2.83422	47.8407
6.45117	165.895		2.82701	47.8407
6.45457	166.039		2.81958	47.9498
6.45806	166.182		2.81279	47.7317
6.46146	166.254		2.80557	47.8407
6.46495	166.398		2.79813	47.8407
6.46846	166.541		2.7913	48.0588
6.47196	166.613		2.78363	48.0588
6.47545	166.756		2.77685	48.0588
6.47896	166.828		2.76986	47.9498
6.48246	167.044		2.76222	47.9498
6.48616	167.187		2.75559	47.9498
6.48965	167.259		2.74838	48.0588
6.49308	167.403		2.74096	47.9498
6.49659	167.546		2.73418	47.9498
6.49999	167.761		2.72697	48.0588
6.5035	167.905		2.71955	48.0588
6.50699	168.048		2.71277	47.9498
6.5105	168.192		2.70556	48.0588
6.514	168.407		2.69834	47.9498
6.5175	168.623		2.69129	48.0588
6.52099	168.695		2.68365	47.9498
6.52472	168.838		2.67686	47.8407
6.52821	168.91		2.66985	47.9498
6.53164	169.053		2.66221	47.9498
6.53512	169.125		2.65564	47.9498
6.53855	169.125		2.64842	47.9498
6.54204	169.269		2.64099	47.9498
6.54554	169.484		2.63422	48.0588
6.54905	169.556		2.62701	48.0588
6.55254	169.556		2.61959	47.9498
6.55633	169.699		2.61259	48.0588
6.55982	169.699		2.60509	48.0588
6.56322	169.771		2.59831	47.9498
6.56671	169.843		2.59126	47.8407
6.5701	169.915		2.58363	48.0588
6.57359	170.058		2.57701	47.8407
6.57708	170.13		2.5698	47.9498
6.58059	170.202		2.56238	47.9498
6.58409	170.274		2.5556	47.7317
6.58757	170.417		2.54839	47.9498
6.59107	170.489		2.54097	47.9498
6.59487	170.489		2.53419	47.9498
6.59828	170.632		2.52697	48.0588
6.60177	170.632		2.51974	47.8407
6.60518	170.776		2.51275	47.8407
6.60867	170.776		2.50509	48.0588
6.61215	170.776		2.4983	47.4498
6.61565	170.848		2.49131	47.5588
6.61914	170.848		2.48366	47.5588
6.62264	171.063		2.47687	47.5588
6.62643	171.279		2.46986	47.5588
6.62993	171.35		2.46242	47.4498
6.63333	171.422		2.45542	47.3407
6.63682	171.637		2.44843	47.3407
6.64022	171.781		2.44098	47.5588
6.64371	171.709		2.43399	47.4498
6.6472	171.853		2.42699	47.2317
6.65072	171.996		2.41979	47.3407
6.65421	172.14		2.41256	47.3407
6.65771	172.283		2.40513	47.4498
6.6612	172.427		2.39834	47.4498
6.66499	172.499		2.39114	47.3407
6.66842	172.642		2.38371	47.2317
6.67183	172.858		2.37688	47.3407
6.67534	173.073		2.36925	47.4498
6.67874	173.145		2.36248	47.4498
6.68223	173.288		2.35548	47.4498
6.68572	173.432		2.34784	47.3407
6.6893	173.647		2.34106	47.2317
6.69279	173.719		2.33406	47.3407
6.69627	173.791		2.32641	47.4498
6.69998	173.863		2.31984	47.3407
6.70348	174.006		2.31262	47.4498
6.70688	174.078		2.30519	47.4498
6.71037	174.15		2.2984	47.4498
6.71377	174.221		2.29118	47.3407
6.71726	174.293		2.28376	47.3407
6.72084	174.437		2.27698	47.4498
6.72433	174.508		2.26933	47.3407
6.72782	174.58		2.26254	47.3407
6.73131	174.652		2.25534	47.3407
6.73502	174.867		2.24788	47.4498
6.73851	175.011		2.2411	47.5588
6.74192	175.083		2.23411	47.4498
6.74541	175.226		2.22646	47.3407
6.74881	175.37		2.21966	47.3407
6.75239	175.37		2.21266	47.2317
6.75587	175.513		2.20523	47.2317
6.75937	175.657		2.19823	47.5588
6.76286	175.8		2.19059	47.4498
6.76636	175.944		2.1838	47.1227
6.77006	176.159		2.17681	47.2317
6.77356	176.159		2.16915	47.3407
6.77699	176.303		2.16258	47.4498
6.78048	176.446		2.15538	47.3407
6.78388	176.59		2.14795	47.2317
6.78737	176.734		2.14117	47.3407
6.79095	176.805		2.13395	47.3407
6.79444	176.949		2.12652	47.3407
6.79793	177.164		2.11973	47.4498
6.80163	177.164		2.11208	47.4498
6.80513	177.308		2.1053	47.3407
6.80862	177.451		2.09831	47.5588
6.81202	177.595		2.09066	47.4498
6.81551	177.667		2.08388	47.4498
6.81891	177.882		2.07687	47.2317
6.82248	178.026		2.06923	47.2317
6.82597	178.097		2.06244	47.3407
6.82947	178.097		2.05544	47.3407
6.83296	178.241		2.048	47.2317
6.83667	178.313		2.04101	47.2317
6.84016	178.384		2.03337	47.3407
6.84365	178.456		2.02659	47.4498
6.84708	178.672		2.01961	47.3407
6.85056	178.743		2.01195	47.2317
6.854	178.815		2.00538	47.2317
6.85749	179.03		1.99818	47.3407
6.861	179.03		1.99076	47.3407
6.8645	179.246		1.98398	47.3407
6.86799	179.317		1.97676	47.2317
6.87178	179.461		1.96934	47.3407
6.87528	179.676		1.96255	47.2317
6.87868	179.676		1.95491	47.2317
6.88217	179.748		1.94811	47.3407
6.88558	179.82		1.9409	47.4498
6.88906	180.035		1.93348	47.3407
6.89256	180.179		1.92669	47.2317
6.89604	180.322		1.91969	47.2317
6.89954	180.322		1.91204	47.3407
6.90304	180.466		1.90526	47.2317
6.90683	180.538		1.89761	47.2317
6.91033	180.609		1.89083	47.3407
6.91373	180.753		1.88384	47.4498
6.91722	180.753		1.8762	47.2317
6.92063	180.968		1.86942	47.3407
6.92411	181.112		1.86243	47.3407
6.92761	181.112		1.85477	47.3407
6.93112	181.256		1.84819	47.2317
6.93461	181.256		1.84099	47.4498
6.93811	181.399		1.83356	47.3407
6.9416	181.471		1.82679	47.0588
6.94539	181.543		1.81957	47.0588
6.9488	181.614		1.81214	46.9498
6.95229	181.758		1.80536	46.8407
6.9557	181.901		1.79771	46.8407
6.95919	181.901		1.79092	46.7317
6.96268	181.901		1.78372	46.8407
6.96618	181.973		1.77624	46.8407
6.96967	182.117		1.76962	46.7317
6.97316	182.117		1.76242	46.7317
6.97694	182.189		1.75499	46.7317
6.98044	182.332		1.74821	46.6227
6.98385	182.404		1.741	46.7317
6.98734	182.476		1.73356	46.7317
6.99074	182.476		1.72677	46.8407
6.99423	182.548		1.71955	46.7317
[truncated: 2,012 more rows]

## Sheet: Fig.3f
1 st			200 th			400 th			600 th			800 th			1000 th
Strain (%)	Stress (kPa)		Strain (%)	Stress (kPa)		Strain (%)	Stress (kPa)		Strain (%)	Stress (kPa)		Strain (%)	Stress (kPa)		Strain (%)	Stress (kPa)
0	0		0	0		0	0		0	0		0	0		0	0
5.3165	45.2155		2.5063	7.2364		5.3165	9.21646		5.3165	4.85855		5.3165	5.06695		5.3165	4.3092
10.2247	52.3021		5.3165	15.654		10.2247	14.3113		10.2247	8.45985		10.2247	7.71076		10.2247	7.69999
15.6246	56.6985		10.2247	29.2654		15.6246	20.7546		15.6246	13.3163		15.6246	11.067		15.6246	10.239
18.3265	58.2365		15.6246	40.2654		18.9186	23.9591		18.9186	15.3774		18.9186	13.0059		18.9186	11.267
20.0316	59.0365		18.3265	42.2654		20.0316	24.5698		20.0316	16.1855		20.0316	13.2059		20.0316	12.0113
22.6006	60.0083		20.0316	44.2654		22.6006	27.2165		22.6006	18.9859		22.6006	15.0778		22.6006	13.2418
48.0502	66.6497		22.6006	46.5648		32.0981	35.2546		48.0502	29.8274		48.0502	24.7846		48.0502	20.4797
73.5054	70.0648		32.0981	52.1284		48.0502	41.2165		63.7122	33.9279		66.3533	28.172		59.2129	22.6525
98.9429	72.3949		48.0502	56.6514		73.5054	46.2654		100.384	39.5275		100.335	31.3856		68.2653	24.1026
124.468	74.0547		73.3996	60.2654		98.9429	48.5484		191.037	42.1957		193.757	34.7285		100.431	26.0754
149.894	74.8666		187.981	67.7628		133.567	50.3125		318.458	49.4371		321.073	40.5963		176.54	27.5958
175.419	75.8892		302.637	73.7721		248.146	54.6407		360.483	53.3851		360.422	44.5871		303.881	32.0957
200.853	77.593		368.216	80.2654		362.797	62.6122		410.361	59.5423		410.254	50.5518		360.361	35.5324
226.304	79.0552		417.27	88.7908		417.27	71.3368		445.777	66.4216		460.259	60.7346		410.26	41.5671
251.801	80.9137		491.572	106.64		450.655	78.5685		497.864	79.7653		496.421	68.1526		460.369	51.3487
277.235	82.908		460.856	87.2658		497.445	92.725		455.568	60.8364		450.587	49.654		491.256	59.0765
302.743	84.9476		418.231	73.664		455.524	68.6513		410.684	50.1501		405.265	40.2		450.284	42.0384
328.19	87.923		387.395	69.3869		430.358	62.3683		360.754	43.2569		350.268	34.0024		420.265	34.237
353.659	91.989		356.96	65.6495		411.39	56.9612		302.936	39.4032		300.245	31.3228		360.365	27.1456
379.129	95.9323		242.354	60.027		350.336	50.1264		175.607	33.5166		172.875	26.6625		317.501	25.1523
404.652	100.47		178.561	58.4984		296.776	47.5369		100.306	31.1992		100.125	24.0321		190.171	21.7562
430.094	105.376		127.703	56.1541		182.116	43.1219		70.3654	28.2864		73.5623	22.2465		100.025	20.5647
455.539	111.017		78.2165	53.7265		115.615	41.5143		48.2198	23.3742		45.5496	18.0109		62.8015	19.1554
481.008	117.026		72.1216	52.5217		67.5412	37.0546		42.9887	20.8518		42.9887	16.6778		42.9887	15.0418
496.942	121.216		66.2546	51.9845		59.3022	35.2542		35.9894	19.0821		35.9894	14.6783		35.9894	13.5813
471.485	103.857		59.3022	50.9875		42.9887	32.0556		27.2135	15.2826		27.2135	11.0059		27.2135	10.9359
446.019	92.4135		42.9887	47.9815		35.9894	28.9816		19.8716	10.9185		19.8716	8.67789		19.8716	8.28089
420.532	85.5457		35.9894	45.6599		27.2135	24.3245		8.97164	4.88985		8.97164	5.637		8.97164	4.4214
395.059	80.8855		27.2135	41.3265		19.8716	20.2656		5.12245	3.41877		5.12245	2.80587		5.12245	3.20886
369.589	77.3289		19.8716	32.2354		8.97164	12.0321		0	0		0	0		0	0
344.128	74.6309		8.97164	16.9875		5.12245	5.32165
318.669	72.3007		5.12245	9.654		0	0
293.21	70.9385		0	0
267.752	69.8668
242.233	68.7631
216.786	67.9819
191.345	66.8008
165.817	65.8197
140.391	65.0839
114.933	63.8575
89.4485	62.7537
83.2654	62.2165
78.2165	62.2164
72.1216	62.0265
66.2546	60.9654
59.3022	59.9887
42.9887	58.2123
35.9894	56.2123
27.2135	53.2137
19.8716	50.1135
8.97164	39.9815
5.12245	30.2325
0	0

## Sheet: Fig.3g
rGO/PPy/PU-UHP
Strain (%)	Stress (kPa)
0	0.12498
0	0
0	0
0.05736	1.37483
0.23343	6.3742
0.46862	13.4983
1.01181	27.6215
1.01181	27.6215
1.30348	32.371
1.59913	36.1205
1.89698	38.9951
2.19615	41.1199
2.49533	43.2446
2.81348	44.9944
3.11353	45.6868
3.41403	47.4016
3.70659	48.8714
4.00665	52.3412
4.29964	53.9335
4.5997	55.1584
4.8927	56.6282
5.19319	58.2205
5.49193	61.6903
5.79066	62.9151
6.08984	64.2625
6.41416	65.6098
6.7129	66.9571
7.01119	68.4269
7.30198	69.8968
7.60027	71.3666
7.8915	72.7139
8.1898	73.9388
8.48853	75.4086
8.79432	76.7559
9.09306	78.2257
9.41032	79.4506
9.70906	80.6754
10.0078	80.1452
10.3008	81.615
10.592	82.7174
10.8903	84.0647
11.1886	85.5345
11.4873	84.7594
11.7927	86.2292
12.0919	87.5766
12.4113	88.9239
12.7101	90.0263
13.0009	91.3736
13.2996	92.5984
13.593	93.9458
13.8913	95.1706
14.1918	96.3954
14.4901	97.6203
14.7889	98.9677
15.0876	100.315
15.3868	101.54
15.7115	102.52
16.0032	103.745
16.3019	104.969
16.5932	106.194
16.8914	107.419
17.1898	103.399
17.4885	104.624
17.7868	105.726
18.1111	106.706
18.4098	107.931
18.7081	109.033
18.9993	110.013
19.2977	111.361
19.5911	112.463
19.8898	113.565
20.1885	114.545
20.4873	115.525
20.786	116.627
21.087	115.155
21.3857	116.235
21.7025	117.196
22.0017	118.276
22.2929	119.116
22.5912	119.956
22.8895	120.917
23.19	121.877
23.4901	122.837
23.7892	123.798
24.088	124.758
24.4048	125.718
24.704	126.678
25.0023	122.519
25.2935	123.599
25.5918	124.559
25.8901	125.279
26.1884	126.24
26.4893	127.2
26.788	128.16
27.0863	129.001
27.4054	129.841
27.7041	130.921
27.9971	131.881
28.2958	132.722
28.5893	133.442
28.8876	134.162
29.1885	135.122
29.4872	133.562
29.7855	134.282
30.0869	135.362
30.3861	136.202
30.7029	137.043
31.0016	138.003
31.2929	138.723
31.5912	139.563
31.882	140.404
32.1882	141.244
32.4865	142.204
32.7874	142.924
33.0862	143.765
33.403	144.485
33.7017	145.445
34.0005	146.045
34.2912	146.765
34.59	147.486
34.8808	148.206
35.1866	146.645
35.4849	147.605
35.7836	148.085
36.0823	149.046
36.3991	150.126
36.6979	150.966
36.9962	151.566
37.287	152.167
37.5853	153.007
37.8835	153.607
38.1845	154.207
38.4837	155.168
38.7846	156.008
39.0838	156.608
39.4028	157.328
39.7015	158.288
39.9928	159.129
40.2915	159.849
40.5845	160.569
40.8832	161.169
41.1815	161.769
41.4807	162.49
41.7794	163.09
42.1038	163.81
42.4025	164.65
42.7012	165.491
42.9925	166.211
43.2908	162.811
43.582	163.651
43.8825	164.251
44.1808	164.852
44.4795	165.572
44.7787	166.172
45.0774	166.892
45.4022	167.492
45.7013	168.093
45.993	168.933
46.2918	169.653
46.583	170.373
46.8817	170.853
47.1822	171.453
47.4832	172.294
47.7819	173.014
48.0802	173.374
48.3794	173.854
48.6966	174.574
48.9954	175.415
49.2866	176.255
49.5849	176.855
49.8832	177.335
50.1815	178.296
50.4824	178.896
50.7811	179.736
51.0794	180.456
51.3967	181.056
51.6954	181.776
51.9933	182.137
52.2845	182.857
52.5828	183.457
52.8815	184.057
53.1798	184.897
53.4808	185.738
53.7799	186.338
54.0791	187.058
54.3964	184.897
54.6947	185.617
54.9934	181.217
55.2838	181.938
55.5825	182.658
55.8808	183.258
56.1791	183.978
56.48	184.818
56.7792	185.539
57.0779	186.019
57.3965	186.859
57.6953	187.579
57.9878	188.299
58.2861	189.02
58.5769	189.98
58.8752	190.58
59.1739	191.18
59.4802	191.781
59.7789	192.501
60.0962	193.101
60.3949	193.941
60.6932	191.66
60.9866	192.5
61.2854	193.101
61.5779	193.941
61.8766	194.661
62.1749	195.381
62.4741	195.981
62.7733	196.702
63.0747	197.422
63.3738	198.142
63.6911	198.862
63.9898	199.822
64.2811	200.543
64.5798	201.263
64.8781	201.983
65.1764	202.823
65.4773	203.664
65.7765	204.384
66.0757	205.224
66.3925	205.944
66.6912	206.544
66.9891	207.145
67.2799	207.985
67.5786	208.945
67.8769	209.665
68.1756	204.265
68.4757	204.949
68.7766	205.747
69.0754	206.545
69.3944	207.457
69.6927	208.256
69.9839	208.826
70.2822	209.396
70.573	210.194
70.8709	210.878
71.1692	211.563
71.475	212.589
71.7737	213.273
72.0724	213.729
72.3897	214.528
72.6884	215.326
72.9801	216.124
73.2788	216.694
73.5696	217.378
73.8683	218.177
74.1741	218.633
74.4729	219.203
74.7716	220.001
75.0703	220.685
75.3876	221.255
75.6863	221.94
75.9771	222.624
76.2754	223.308
76.5742	223.992
76.8724	224.676
77.1734	225.247
77.4725	220.817
77.7717	221.387
78.089	220.036
78.3877	220.607
78.6865	220.835
78.9772	221.519
79.2755	222.317
79.5668	222.887
79.8726	223.685
80.1713	224.37
80.4722	224.94
80.7714	225.51
81.0887	225.966
81.3874	226.422
81.6861	227.106
81.9792	227.448
82.2704	227.448
82.5713	227.905
82.8696	228.361
83.1684	230.852
83.4666	231.422
83.7658	231.878
84.091	232.22
84.3893	232.676
84.6805	228.206
84.9788	228.746
85.2696	229.286
85.5697	229.934
85.8684	230.367
86.1667	231.015
86.4654	231.555
86.7893	232.311
87.0881	232.851
87.3868	233.608
87.6776	234.472
87.9759	235.012
88.2689	235.444
88.5672	236.092
88.8677	236.74
89.1686	237.497
89.4678	238.253
89.7665	238.901
90.0653	239.441
90.3821	239.873
90.6808	240.522
90.972	241.278
91.2703	242.142
91.5686	243.006
91.8691	239.705
92.1674	240.245
92.4684	240.785
92.7675	241.325
93.0844	241.865
93.3831	242.514
93.6814	243.378
93.9726	244.134
94.2709	244.782
94.5692	245.539
94.8679	246.187
95.1689	246.835
95.468	247.591
95.7668	248.131
96.0858	248.888
96.3845	249.536
96.6758	250.4
96.9745	251.156
97.2653	251.804
97.5636	252.453
97.8623	251.048
98.1611	251.912
98.4668	252.56
98.7656	253.425
99.0824	254.289
99.3811	254.937
99.6746	255.693
99.9729	256.666
100.264	257.422
100.562	258.286
100.861	259.15
101.166	259.799
101.465	260.447
101.782	261.203
102.081	261.959
102.379	258.021
102.67	258.886
102.969	259.534
103.26	260.182
103.559	261.154
103.864	261.802
104.163	262.235
104.462	262.883
104.779	263.531
105.078	259.287
105.377	260.26
105.667	261.016
105.966	261.556
106.264	262.42
106.563	263.284
106.864	263.824
107.162	262.312
107.461	263.176
107.778	264.256
108.078	265.013
108.376	265.661
108.667	266.417
108.965	267.281
109.264	267.929
109.562	268.578
109.863	269.226
110.162	269.874
110.461	270.306
110.78	270.954
111.079	271.819
111.371	272.575
111.671	273.439
111.962	274.087
112.26	270.149
112.558	270.906
112.857	271.662
113.163	272.31
113.48	273.174
113.779	273.931
114.077	274.579
114.37	275.335
114.668	276.091
114.961	276.955
115.262	273.126
115.56	273.882
115.861	274.53
116.162	275.394
116.461	276.151
116.778	276.907
117.077	277.663
117.375	274.578
117.669	275.334
117.96	280.892
118.258	281.432
118.557	282.08
118.855	282.729
119.161	283.269
119.46	284.025
119.779	284.889
120.078	281.324
120.368	281.972
120.667	282.836
120.96	283.592
121.258	284.349
121.557	284.781
121.855	285.537
122.155	286.293
122.454	287.049
122.778	287.914
123.077	288.67
123.368	289.426
123.666	290.29
123.959	290.831
124.258	291.695
124.556	292.451
124.855	292.991
125.154	293.531
125.479	294.288
125.777	295.044
126.075	295.8
126.366	296.448
126.665	293.704
126.958	294.353
127.257	294.893
127.557	295.649
127.858	296.297
128.157	296.729
128.456	292.594
128.773	293.134
129.071	293.782
129.37	294.538
129.66	295.294
129.959	295.942
130.257	296.591
130.556	297.023
130.855	297.779
131.153	298.535
131.452	299.291
131.777	300.048
132.068	300.696
132.367	301.344
132.658	301.884
132.957	302.64
133.258	303.505
133.556	304.261
133.857	304.909
134.157	305.665
134.456	306.638
134.773	307.394
135.072	301.632
135.362	302.28
135.661	302.928
135.952	303.469
136.25	304.117
136.556	304.765
136.854	305.305
137.153	306.277
137.452	307.034
137.769	307.79
138.068	308.222
138.359	308.978
138.658	309.734
138.956	310.383
139.254	310.923
139.553	311.463
139.851	312.219
140.15	312.543
140.474	312.111
140.766	312.219
141.064	312.975
141.355	313.623
141.654	314.272
141.953	314.92
142.254	315.46
142.553	316.216
142.851	316.756
143.15	317.405
143.468	318.269
143.767	319.133
144.065	319.889
144.356	320.645
144.655	321.402
144.953	322.158
145.252	323.022
145.553	321.858
145.852	322.722
146.151	323.37
146.471	324.234
146.769	324.991
147.061	325.855
147.359	326.611
147.652	327.475
147.952	323.448
148.251	324.096
148.551	324.96
148.851	325.824
149.15	326.796
149.449	327.661
149.766	328.417
150.064	328.957
150.355	329.713
150.653	330.686
150.952	329.629
151.25	330.385
151.55	331.25
151.851	332.006
152.15	332.87
152.467	333.518
152.766	334.49
153.065	331.033
153.355	331.789
153.654	332.653
153.945	333.302
154.251	334.274
154.549	335.03
154.85	336.002
155.149	336.867
155.468	337.623
155.767	338.595
156.058	339.567
156.356	340.216
156.649	340.864
156.948	341.62
157.246	340.456
157.545	341.32
157.843	342.292
158.167	343.156
158.466	344.237
158.764	345.209
159.055	345.857
159.355	346.505
159.646	347.369
159.945	348.234
160.244	343.99
160.543	344.962
160.842	345.61
161.166	346.367
161.466	347.015
161.764	347.879
162.056	348.635
162.354	349.175
162.647	349.824
162.946	350.58
163.244	346.444
163.543	347.308
163.842	347.957
164.143	348.605
164.442	349.361
164.759	350.117
165.058	350.657
165.35	351.306
165.648	351.954
165.946	352.71
166.247	353.682
166.547	354.547
166.845	355.411
167.144	356.275
167.462	357.031
167.76	357.679
168.059	358.22
168.349	358.976
168.648	359.732
168.946	360.596
169.245	361.461
169.546	362.325
169.844	363.081
170.143	363.945
170.462	364.593
170.761	365.134
171.054	362.048
171.352	362.804
171.645	363.345
171.944	363.993
172.244	364.749
172.543	360.397
172.844	361.153
173.144	361.802
173.442	362.342
173.759	362.99
174.057	363.746
174.348	364.502
174.647	365.043
174.945	365.583
175.243	366.015
175.544	366.555
175.844	367.203
176.143	367.527
176.46	367.959
176.758	367.959
177.056	367.635
177.347	367.095
177.646	367.851
177.937	369.148
178.243	370.552
178.542	371.74
178.843	372.713
179.141	373.685
179.46	374.765
179.758	375.738
180.05	376.71
180.349	377.574
180.642	378.438
180.94	379.303
181.238	380.059
181.537	381.031
181.835	381.679
182.16	382.219
182.459	382.868
182.756	383.408
183.048	384.056
183.348	380.704
183.639	381.569
183.94	382.217
184.239	382.865
184.537	383.513
184.836	384.377
185.137	385.026
185.436	385.674
185.753	386.322
186.052	387.186
186.343	387.834
186.642	388.699
186.94	389.455
187.24	390.427
187.54	391.075
187.841	391.831
188.14	388.588
188.457	389.236
188.755	390.208
189.054	390.856
189.345	391.505
189.643	392.261
189.934	393.017
190.239	393.557
190.538	394.313
190.839	394.421
191.138	395.07
191.457	395.61
191.756	396.366
192.047	396.906
192.345	397.446
192.638	398.203
192.937	399.067
193.235	399.715
193.533	400.147
193.833	400.795
194.157	401.335
194.456	401.984
194.754	402.632
195.045	403.496
195.343	402.223
195.636	402.872
195.935	403.52
196.236	404.384
196.534	405.032
196.833	405.572
197.134	405.897
197.433	406.545
197.75	407.193
198.049	407.841
198.34	408.489
198.638	408.921
198.937	409.462
199.235	410.11
199.536	410.758
199.835	411.514
200.134	411.946
200.451	412.378
200.749	412.919
201.047	413.351
201.338	413.891
201.637	414.647
201.935	415.079
202.234	415.511
202.532	416.052
202.831	416.484
203.155	416.916
203.454	421.406
203.745	421.946
204.043	422.378
204.334	423.026
204.635	423.566
204.933	423.998
205.232	424.647
205.53	425.295
205.854	425.943
206.153	426.267
206.452	427.023
206.743	427.779
207.041	428.32
207.334	428.752
207.632	429.292
207.933	424.724
208.233	425.372
208.534	425.696
208.833	426.344
209.15	426.993
209.449	427.425
209.748	427.965
210.041	428.505
210.332	429.153
210.63	434.477
210.929	434.693
211.227	434.909
211.533	435.342
211.832	435.45
212.151	435.99
212.449	436.53
212.74	437.178
213.039	437.934
213.33	438.366
213.629	433.907
213.927	434.555
214.226	435.467
214.532	435.899
214.831	436.223
215.147	436.656
215.446	437.196
215.738	437.628
216.038	438.276
216.329	438.6
216.63	439.032
216.929	439.464
217.227	439.896
217.526	440.329
217.824	440.761
218.149	441.085
218.448	441.409
218.739	441.625
219.038	443.87
219.329	444.086
219.63	444.518
219.93	444.842
220.229	445.166
220.53	451.253
220.828	451.685
221.145	452.225
221.444	452.441
221.742	452.981
222.033	453.305
222.331	449.464
222.63	449.68
222.928	449.896
223.228	450.328
223.529	450.76
223.828	451.192
224.148	451.732
224.446	452.164
224.738	452.597
225.036	453.029
225.327	453.353
225.625	457.999
225.924	458.323
226.222	458.431
226.528	458.863
226.827	459.295
227.145	459.943
227.444	460.051
227.735	460.483
228.034	460.808
228.327	460.916
228.627	461.132
228.925	461.132
229.226	461.24
229.525	461.456
229.826	461.564
230.125	465.513
230.442	465.729
230.74	465.405
231.032	469.403
231.33	469.079
231.62	468.647
231.926	467.999
232.224	467.566
232.523	467.783
232.821	468.215
233.145	468.971
233.437	469.727
233.736	470.267
234.027	470.916
234.326	471.456
234.624	471.996
234.923	472.644
235.221	473.292
235.52	473.832
235.845	474.373
236.144	474.913
236.435	475.345
236.733	475.777
237.024	476.317
237.324	476.749
237.623	477.289
237.923	477.938
238.222	478.478
238.521	479.126
238.82	479.882
239.137	480.638
239.435	481.395
239.734	481.935
240.025	482.367
240.323	483.015
240.624	483.663
240.922	484.42
241.224	485.284
241.523	486.364
241.822	487.444
242.139	488.093
242.438	488.957
242.731	489.713
243.031	490.577
243.322	491.442
243.62	492.09
243.919	487.63
244.217	488.386
244.523	489.25
244.84	490.007
245.139	490.763
245.438	491.519
245.729	492.167
246.022	492.815
246.322	493.464
246.62	494.112
246.921	494.652
247.22	494.976
247.519	495.408
247.817	495.948
248.135	496.38
248.433	496.813
248.731	497.353
249.022	497.785
249.32	498.325
249.621	498.757
249.919	499.405
250.218	500.053
250.516	500.702
250.815	501.134
251.139	501.566
251.431	501.89
251.729	502.214
252.02	502.538
252.321	503.078
252.619	503.618
252.918	504.267
253.217	505.023
253.517	505.887
253.817	506.535
254.133	507.075
254.432	507.4
254.723	508.048
255.022	508.48
255.32	508.804
255.618	509.452
255.917	512.6
256.215	513.357
256.514	514.113
256.837	514.761
257.129	515.409
257.427	516.165
257.719	516.814
258.019	517.138
258.317	517.786
258.615	518.326
258.914	518.866
259.214	519.406
259.513	520.163
259.837	520.595
260.129	521.027
260.428	521.675
260.719	522.215
261.018	522.863
261.318	525.904
261.617	526.336
261.918	526.984
262.216	527.416
262.516	527.848
262.834	528.064
263.133	528.388
263.424	528.496
263.722	528.712
264.013	529.144
264.311	529.469
264.617	530.009
264.915	530.441
265.214	530.981
265.512	531.413
265.829	531.737
266.128	531.953
266.419	532.277
266.717	532.709
267.016	533.142
267.314	533.682
267.613	534.006
267.912	534.33
268.211	538.712
268.534	539.252
268.826	539.684
269.124	540.008
269.415	540.224
269.714	540.332
270.012	540.656
270.311	541.197
270.609	541.629
270.915	541.953
271.231	542.169
271.53	542.493
271.821	543.033
272.121	543.249
272.413	543.573
272.714	544.005
273.012	544.221
273.313	548.495
273.611	549.035
273.913	549.575
274.211	549.791
274.529	550.116
274.827	550.332
275.118	550.548
275.416	555.782
275.707	556.214
276.013	556.538
276.311	556.862
276.612	557.078
276.911	557.294
277.228	557.618
277.527	557.618
277.826	557.618
278.116	557.51
278.415	557.51
278.706	557.834
279.012	563.05
279.31	563.375
279.611	563.807
279.909	564.239
280.226	564.347
280.526	564.671
280.824	565.103
281.115	565.427
281.414	566.075
281.705	566.508
282.011	567.156
282.31	568.02
282.608	568.668
282.907	569.208
283.224	569.856
283.523	570.181
283.821	570.505
284.112	571.045
284.411	571.477
284.71	572.125
285.009	572.665
285.31	573.205
285.608	573.638
285.907	574.07
286.226	574.61
286.525	574.934
286.818	575.366
287.116	575.798
287.409	576.554
287.709	577.095
288.008	577.635
288.306	578.391
288.605	579.147
288.905	579.579
289.204	580.119
289.521	580.768
289.82	581.632
290.111	582.064
290.409	588.78
290.708	589.428
291.009	589.752
291.307	589.968
291.606	590.293
291.905	590.617
292.221	591.157
292.52	591.373
292.818	591.481
293.109	591.697
293.407	591.805
293.705	592.021
294.004	592.129
294.303	592.561
294.601	592.777
294.925	592.993
295.224	593.426
295.516	593.75
295.814	594.182
296.105	594.614
296.404	595.154
296.702	595.802
297.001	596.342
297.307	599.707
297.624	600.139
297.923	600.571
298.221	601.111
298.512	601.651
298.813	602.191
299.104	602.84
299.404	603.596
299.705	604.136
300.004	604.784
300.305	610.324
300.604	610.972
300.921	611.513
301.219	611.945
301.517	612.485
301.808	612.917
302.106	613.673
302.405	614.321
302.703	614.753
303.004	615.294
303.303	615.51
303.601	615.834
303.918	616.482
304.216	617.238
304.515	617.886
304.806	618.318
305.104	618.967
305.403	619.615
305.704	620.155
306.005	620.587
306.304	621.343
306.603	622.1
306.92	622.748
307.219	623.288
307.512	623.936
307.81	624.476
308.104	625.233
308.402	625.773
308.703	626.313
309.002	626.745
309.3	627.177
309.601	627.717
309.9	628.257
310.218	628.798
310.516	629.446
310.807	630.094
311.106	630.85
311.404	631.498
311.702	632.147
312.002	632.687
312.301	633.119
312.6	633.659
312.916	634.091
313.215	634.415
313.513	639.955
313.804	640.604
314.103	641.36
314.401	641.792
314.7	642.332
315	642.98
315.301	643.412
315.6	643.736
315.919	644.277
316.218	644.493
316.509	644.709
316.807	645.141
317.1	645.681
317.399	646.221
317.697	646.653
317.996	647.085
318.295	647.518
318.594	647.95
318.918	648.49
319.217	648.922
319.509	649.354
319.808	649.786
320.099	650.11
320.399	650.651
320.698	651.083
320.996	651.623
321.295	652.055
321.619	652.379
321.917	652.811
322.216	653.135
322.506	653.675
322.805	654.215
323.098	659.648
323.397	660.08
323.697	660.404
323.998	660.62
324.297	660.944
324.596	661.268
324.913	661.592
325.212	662.24
325.51	662.565
325.801	663.105
326.099	663.645
326.397	664.077
326.696	664.293
326.995	664.509
327.293	664.833
327.592	665.265
327.917	665.913
328.208	666.454
328.507	666.778
328.799	667.318
329.097	670.466
329.397	670.79
329.696	671.438
329.997	671.762
330.297	671.762
330.596	671.979
330.912	672.303
331.211	677.519
331.504	677.735
331.803	677.843
332.096	678.059
332.396	678.275
332.695	678.707
332.995	678.707
333.294	679.355
333.592	679.571
333.892	680.111
334.209	680.327
334.507	680.544
334.798	680.868
335.097	681.192
335.395	681.408
335.693	681.84
335.992	682.056
336.29	682.164
336.589	682.488
336.913	685.312
337.204	685.528
337.503	685.636
337.794	685.636
338.092	685.636
338.39	685.636
338.689	685.636
338.995	685.852
339.294	686.176
339.611	686.176
339.91	691.411
340.201	691.735
340.501	691.843
340.792	692.059
341.09	692.167
341.389	692.383
341.687	692.275
341.993	692.059
342.31	691.951
342.609	691.951
342.907	692.059
343.198	691.735
343.498	695.78
343.791	695.348
344.09	694.808
344.388	694.052
344.686	693.62
344.992	693.08
345.311	692.432
345.609	691.999
345.9	700.891
346.198	700.783
346.491	700.999
346.791	701.107
347.089	701.215
347.387	701.54
347.685	701.54
348.009	701.54
348.307	701.756
348.605	701.972
348.896	702.188
349.194	702.512
349.485	707.944
349.79	708.376
350.089	708.916
350.39	709.132
350.689	709.456
351.008	709.672
351.307	709.997
351.598	710.429
351.897	710.969
352.19	711.293
352.488	711.725
352.788	711.941
353.087	712.265
353.386	712.697
353.684	713.129
353.983	713.67
354.307	714.21
354.599	714.75
354.898	715.182
355.19	715.398
355.488	718.966
355.789	719.074
356.088	719.29
356.386	719.29
356.688	719.506
356.987	719.938
357.304	720.154
357.603	720.586
357.894	720.803
358.192	721.019
358.483	726.451
358.788	726.667
359.087	726.667
359.388	726.883
359.687	726.775
360.003	726.667
360.302	731.559
360.6	731.667
360.891	731.343
361.189	731.343
361.48	731.451
361.786	731.667
362.085	731.991
362.383	732.315
362.681	732.423
362.999	732.747
363.297	732.963
363.596	733.287
363.886	733.719
364.185	734.043
364.484	734.151
364.784	734.476
365.085	735.016
365.384	735.448
365.683	735.772
366.003	736.204
366.302	736.852
366.593	737.068
366.892	742.284
367.185	742.717
367.483	742.933
367.782	743.149
368.081	743.581
368.379	743.905
368.703	744.445
369.002	744.985
369.3	745.309
369.591	745.85
369.889	746.282
370.18	746.606
370.478	746.93
370.777	747.146
371.082	747.578
371.381	748.01
371.699	748.55
371.998	748.982
372.296	749.307
372.586	749.739
372.885	750.279
373.176	750.711
373.482	751.035
373.78	751.359
374.079	751.467
374.378	751.791
374.695	752.007
374.994	752.439
375.293	752.764
375.584	753.304
375.882	753.628
376.181	753.736
376.479	753.952
376.781	754.492
377.08	754.816
377.379	755.14
377.696	755.356
377.995	755.572
378.293	755.896
378.585	756.004
378.883	756.112
379.182	756.328
379.48	756.437
379.781	756.545
380.081	756.653
380.38	756.977
380.699	757.193
380.998	757.517
381.289	761.517
381.588	761.625
381.88	761.625
382.179	761.625
382.478	761.625
382.777	761.409
383.075	760.977
383.374	760.761
383.698	762.328
383.997	761.788
384.288	761.356
384.586	761.14
384.876	760.924
385.174	763.032
385.479	763.14
385.779	763.356
386.077	763.788
386.394	764.221
386.693	762.545
386.991	762.869
387.283	763.301
387.581	763.841
387.88	764.165
388.178	764.381
388.479	764.489
388.779	764.597
389.078	764.921
389.396	765.137
389.694	765.461
389.986	765.678
390.286	765.785
390.577	766.002
390.877	766.218
391.178	766.65
391.477	766.866
391.778	767.082
392.077	767.298
392.376	767.406
392.694	767.838
392.992	768.162
393.285	768.594
393.584	768.81
393.877	768.702
394.177	768.486
394.476	768.594
394.776	773.81
395.075	773.918
395.374	773.918
395.673	774.242
395.989	774.459
396.288	774.567
396.579	774.783
396.877	774.999
397.175	774.891
397.476	773.107
397.774	773.323
398.073	773.863
398.371	774.295
398.688	774.403
398.987	774.727
399.286	774.727
399.576	774.943
399.875	775.159
400.173	775.483
400.142	772.771
400.27	769.399
400.09	764.831
399.774	757.13
399.393	745.985
398.97	735.892
398.537	723.623
398.085	712.765
397.628	702.027
397.155	691.336
396.692	682.368
396.201	672.514
395.738	668.522
395.274	664.673
394.822	660.752
394.366	653.314
393.901	649.752
393.438	642.051
392.971	634.756
392.507	626.936
392.047	620.096
391.546	613.256
391.086	606.487
390.636	599.982
390.174	603.381
389.72	597.283
389.26	591.28
388.788	590.444
388.327	589.25
387.866	588.581
387.365	588.152
386.915	582.676
386.454	577.438
386.003	572.2
385.531	566.843
385.069	561.964
384.609	556.942
384.107	552.135
383.645	547.351
383.196	547.401
382.734	543.215
382.285	538.599
381.813	534.39
381.351	530.181
380.85	525.78
380.388	521.786
379.927	517.553
379.478	513.607
379.017	509.972
378.556	516.193
378.094	512.247
377.631	508.731
377.132	505.167
376.67	501.484
376.208	498.016
375.755	494.381
375.306	491.033
374.833	492.732
374.372	489.552
373.91	486.371
373.446	488.19
372.945	484.985
372.494	481.876
372.033	478.958
371.582	475.969
371.11	473.338
370.65	465.037
370.188	462.502
369.687	464.632
369.225	461.93
368.775	459.395
368.31	456.477
367.86	453.846
367.387	451.335
366.926	448.919
366.463	446.576
365.962	443.873
365.5	446.625
365.05	444.09
364.588	441.842
364.139	439.402
363.666	437.082
363.203	434.978
362.742	437.634
362.241	435.577
361.779	433.329
361.329	426.32
360.867	424.024
360.406	422.015
359.944	420.245
359.482	418.093
358.981	416.156
358.52	414.123
358.058	412.185
357.608	410.248
357.146	408.502
356.686	411.708
356.224	409.628
355.752	402.882
355.263	401.184
354.8	399.414
354.34	397.883
353.889	396.09
353.429	394.2
352.965	392.622
352.503	386.019
352.031	384.393
351.541	382.767
351.079	381.284
350.626	389.514
350.161	388.127
349.708	386.764
349.243	385.233
348.781	383.559
348.308	382.052
347.846	380.761
347.355	379.182
346.894	378.106
346.432	376.671
345.98	375.14
345.519	373.682
345.057	372.175
344.585	371.075
344.123	369.712
343.633	368.372
343.169	362.009
342.719	360.646
342.258	359.593
341.796	358.35
341.336	362.202
340.871	360.934
340.397	354.595
339.908	353.638
339.445	352.538
338.996	351.175
338.534	350.027
338.074	348.903
337.613	347.731
337.14	346.679
336.677	345.65
336.187	344.55
335.721	343.474
335.271	342.398
334.81	341.345
334.349	340.149
333.887	339.193
333.414	338.069
332.925	337.256
332.462	336.132
332.002	335.127
331.551	334.362
331.091	333.214
330.627	332.281
330.161	326.468
329.699	325.439
329.234	324.65
328.734	323.598
328.283	322.617
327.822	321.852
327.371	320.68
326.9	319.963
326.439	319.054
325.966	318.121
325.477	317.236
325.014	311.423
324.565	310.753
324.104	309.916
323.643	309.007
323.182	308.242
322.72	307.501
322.248	306.592
321.758	305.898
321.295	304.966
320.844	304.176
320.383	303.244
319.921	302.813
319.457	301.88
318.995	301.163
318.494	300.517
318.032	299.537
317.571	299.13
317.119	298.197
316.666	297.504
316.204	296.81
315.732	295.901
315.27	295.495
314.804	289.61
314.342	288.892
313.849	288.39
313.383	287.457
312.93	286.979
312.479	286.333
312.007	285.52
311.546	284.97
311.085	284.3
310.619	283.583
310.118	282.985
309.667	282.22
309.204	281.813
308.751	281.239
308.287	280.426
307.823	274.852
307.357	274.35
306.897	273.776
306.396	273.058
305.934	272.341
305.485	271.743
305.023	271.217
304.563	270.619
304.098	270.38
303.636	269.758
303.135	269.064
302.673	268.49
302.212	268.036
301.762	267.366
301.3	266.72
300.838	266.194
300.377	265.596
299.915	265.19
299.414	264.568
298.951	264.233
298.489	263.683
298.04	262.99
297.579	262.559
297.117	257.129
296.656	256.746
296.193	256.004
295.691	250.502
295.228	250.096
294.767	249.45
294.318	249.091
293.856	248.709
293.395	248.158
292.933	247.871
292.47	247.106
291.969	246.676
291.507	246.413
291.046	245.575
290.594	240.241
290.132	239.906
289.671	239.356
289.209	238.997
288.748	238.59
288.248	238.064
287.785	237.706
287.325	237.06
286.874	236.797
286.413	236.39
285.951	235.697
285.49	235.457
285.017	235.194
284.527	234.596
284.065	234.333
283.605	233.831
283.155	233.425
282.693	233.09
282.232	232.444
281.759	227.181
281.298	226.87
280.796	226.248
280.346	225.961
279.884	225.65
279.432	225.244
278.971	225.004
278.498	224.55
278.037	224.096
277.575	223.617
277.074	223.235
276.623	222.996
276.162	222.589
275.709	217.206
275.243	216.848
274.783	216.537
274.309	216.202
273.847	215.843
273.357	215.484
272.892	215.006
272.438	214.695
271.985	214.169
271.521	213.93
271.056	213.643
270.595	213.332
270.122	213.045
269.633	207.59
269.172	207.327
268.712	207.112
268.263	206.706
267.801	206.419
267.339	205.797
266.867	205.51
266.405	205.294
265.915	205.055
265.454	204.673
264.992	204.314
264.542	204.051
264.077	203.668
263.613	203.453
263.149	203.238
262.686	202.879
262.185	202.592
261.723	202.114
261.274	201.779
260.812	201.611
260.351	201.277
259.891	200.942
259.428	195.655
258.954	195.296
258.465	195.176
258.002	194.961
257.549	194.674
257.089	194.244
256.627	193.789
256.166	193.478
255.704	193.215
255.203	193.072
254.741	192.857
254.28	192.522
253.828	192.378
253.366	191.948
252.905	191.924
252.443	191.637
251.98	191.039
251.479	190.824
251.017	190.68
250.556	190.226
250.107	190.034
249.644	189.867
249.184	189.58
248.721	189.269
248.259	189.006
247.757	188.767
247.295	188.552
246.834	188.169
246.38	187.906
245.927	187.762
245.465	187.428
244.993	182.284
244.531	181.973
244.07	181.782
243.567	181.495
243.117	181.232
242.657	181.208
242.203	180.729
241.739	180.538
241.277	180.395
240.805	180.179
240.343	179.845
239.853	179.438
239.389	179.342
238.94	179.103
238.478	179.007
238.017	178.649
237.555	178.601
237.091	178.266
236.618	177.931
236.128	177.74
235.665	177.62
235.216	177.333
234.754	177.046
234.294	176.999
233.833	176.52
233.36	171.448
232.899	171.209
232.408	171.114
231.947	170.946
231.498	170.444
231.036	170.42
230.565	175.253
230.103	169.99
229.642	169.703
229.141	169.511
228.69	169.368
228.229	164.081
227.775	163.77
227.311	163.746
226.849	163.602
226.377	163.244
225.915	163.172
225.427	158.004
224.961	157.694
224.512	157.478
224.05	157.191
223.589	157.12
223.128	156.809
222.664	156.402
222.19	156.426
221.7	156.139
221.239	155.972
220.785	156.091
220.322	155.828
219.861	155.493
219.399	155.254
218.938	155.087
218.438	154.991
217.976	154.632
217.515	154.465
217.061	154.25
216.608	154.178
216.144	153.891
215.682	158.747
215.21	158.843
214.748	158.532
214.285	153.197
213.794	153.054
213.328	152.91
212.879	152.695
212.417	152.408
211.956	152.36
211.494	151.954
211.02	151.834
210.53	151.882
210.069	151.691
209.609	151.38
209.158	156.236
208.696	150.949
208.235	150.949
207.761	150.949
207.299	150.375
206.809	150.399
206.348	150.327
205.886	149.969
205.436	149.849
204.974	149.706
204.514	149.466
204.04	149.299
203.578	149.227
203.079	148.94
202.628	148.868
202.167	148.629
201.716	148.462
201.254	143.462
200.782	143.031
200.32	142.84
199.819	142.888
199.356	142.649
198.906	142.529
198.444	142.457
197.995	142.242
197.522	142.051
197.061	136.931
196.601	136.525
196.1	136.453
195.638	136.429
195.187	136.07
194.726	136.166
194.264	141.07
193.803	140.807
193.34	140.688
192.839	140.496
192.377	140.305
191.916	140.042
191.465	139.803
191.004	139.827
190.542	139.635
190.08	134.3
189.619	129.3
189.118	134.109
188.655	133.942
188.195	134.013
187.744	133.607
187.284	133.607
186.821	133.439
186.359	133.152
185.898	133.152
185.395	132.961
184.934	132.65
184.474	132.507
184.02	132.483
183.57	132.268
183.097	132.268
182.636	132.004
182.173	131.789
181.709	131.67
181.206	131.454
180.755	135.478
180.294	135.191
179.843	135.024
179.383	134.856
178.911	134.546
178.449	134.737
177.986	134.498
177.485	134.163
177.034	133.996
176.573	133.972
176.12	133.756
175.659	133.709
175.186	133.374
174.725	128.254
174.262	128.254
173.763	128.039
173.312	128.039
172.85	127.919
172.4	127.584
171.927	132.321
171.466	132.321
171.004	132.274
170.503	131.939
170.042	131.939
169.591	131.723
169.127	131.58
168.673	131.365
168.212	126.293
167.739	131.173
167.275	131.102
166.814	130.862
166.325	130.791
165.863	130.695
165.413	125.432
164.948	125.384
164.484	125.193
164.018	124.954
163.557	124.834
163.093	124.906
162.59	124.691
162.141	124.451
161.679	124.26
161.226	124.308
160.766	124.141
160.292	123.877
159.83	123.734
159.369	123.638
158.868	123.351
158.417	123.351
157.954	123.184
157.505	123.016
157.043	122.801
156.571	122.897
156.109	122.729
155.646	117.562
155.145	117.347
154.695	118.06
154.232	118.203
153.78	122.988
153.314	122.845
152.849	122.701
152.387	122.438
151.915	122.39
151.424	122.127
150.963	122.127
150.512	122.151
150.052	121.816
149.59	121.744
149.13	121.744
148.656	121.505
148.195	121.386
147.705	121.266
147.242	121.099
146.793	121.003
146.331	120.525
145.869	120.74
145.405	120.764
144.944	120.405
144.442	120.214
143.981	120.214
143.519	120.166
143.066	119.903
142.613	119.712
142.153	119.664
141.68	119.448
141.219	114.329
140.754	114.281
140.291	114.281
139.798	113.97
139.335	113.827
138.886	113.851
138.425	113.635
137.963	113.42
137.491	113.277
137.029	113.181
136.54	113.037
136.079	112.774
135.617	117.631
135.168	117.631
134.706	117.511
134.234	117.416
133.774	117.392
133.273	117.033
132.81	117.057
132.36	116.818
131.899	116.602
131.448	116.555
130.976	116.363
130.514	116.172
130.053	116.076
129.552	116.076
129.089	110.957
128.638	110.909
128.174	110.813
127.721	110.646
127.255	110.574
126.793	110.215
126.319	110
125.858	109.952
125.368	109.689
124.903	109.57
124.45	109.665
123.997	109.522
123.531	109.474
123.071	109.33
122.598	109.115
122.137	108.972
121.675	103.828
121.185	103.685
120.724	103.517
120.273	103.398
119.809	103.302
119.347	103.182
118.875	102.991
118.415	103.015
117.924	102.776
117.463	102.656
117.001	102.561
116.552	102.489
116.091	102.297
115.619	102.058
115.158	102.034
114.695	101.7
114.194	101.556
113.743	106.58
113.28	106.508
112.827	106.293
112.363	106.03
111.901	106.126
111.435	106.078
110.963	105.91
110.473	105.695
110.011	100.432
109.557	100.336
109.092	100.217
108.639	100.073
108.175	100.001
107.712	99.9058
107.239	99.6428
106.776	99.5949
106.286	99.5949
105.825	99.3079
105.374	99.1644
104.912	98.997
104.452	98.8774
103.989	103.83
103.517	103.83
103.054	103.638
102.565	103.375
102.099	103.303
101.646	103.064
101.193	103.088
100.731	102.849
100.259	102.777
99.7973	102.562
99.333	102.466
98.8715	102.442
98.3812	102.132
97.9196	102.108
97.4704	101.868
97.0048	101.701
96.5446	101.773
96.0708	101.534
95.6106	101.366
95.1204	101.342
[truncated: 204 more rows]

## Sheet: Fig.3h
rGO/PPy/PUF1-BHP-x direction			rGO/PPy/PUF1-BHP-y direction
Tensile strain (mm/mm)	Stress (kPa)		Tensile strain (mm/mm)	Stress (kPa)
0	0.1878		0	0.17073
0.00173	0.46951		0.00172	0.42683
0.00628	4.88293		0.00623	4.43902
0.01253	14.0854		0.01243	12.8049
0.0196	23.9451		0.01945	21.7683
0.02709	32.9597		0.02688	29.9634
0.03477	40.7537		0.0345	37.0488
0.04259	47.6085		0.04226	43.2805
0.05044	53.7122		0.05005	48.8293
0.05833	59.0646		0.05788	53.6951
0.0667	64.0415		0.06619	58.2195
0.07461	68.361		0.07404	62.1463
0.08233	70.4188		0.0817	64.017
0.09025	73.9871		0.08956	67.261
0.09796	77.3675		0.09721	70.3341
0.10588	78.2986		0.10507	71.1805
0.11359	81.3034		0.11272	73.9122
0.1215	84.0266		0.12057	76.3878
0.12943	86.4681		0.12843	78.6073
0.14522	91.1632		0.1441	82.8756
0.14522	91.1632		0.1441	82.8756
0.15328	91.1551		0.1521	82.8683
0.16163	93.3149		0.16039	84.8317
0.16955	95.193		0.16825	86.5391
0.17722	97.071		0.17586	88.2464
0.18507	98.8551		0.18365	89.8683
0.19273	100.451		0.19125	91.3195
0.20058	100.964		0.19904	91.7854
0.20845	102.466		0.20685	93.1512
0.2163	104.063		0.21464	94.6024
0.22418	105.377		0.22246	95.7976
0.23271	106.692		0.23092	96.9927
0.24059	107.913		0.23874	98.1025
0.2485	109.227		0.24659	99.2976
0.25617	110.354		0.2542	100.322
0.26405	111.387		0.26202	101.261
0.27173	112.608		0.26964	102.371
0.27959	113.547		0.27744	103.224
0.28746	114.298		0.28525	103.907
0.29532	114.153		0.29305	103.776
0.30321	115.092		0.30088	104.629
0.31177	116.927		0.30937	106.298
0.31964	117.679		0.31718	106.98
0.32738	118.336		0.32486	107.578
0.33524	118.993		0.33266	108.176
0.34296	119.744		0.34032	108.859
0.35082	120.308		0.34812	109.371
0.35869	120.871		0.35593	109.883
0.36656	122.237		0.36374	111.124
0.37451	122.706		0.37163	111.551
0.38239	123.176		0.37945	111.978
0.39032	123.645		0.38732	112.405
0.39869	124.021		0.39562	112.746
0.40658	124.49		0.40345	113.173
0.41444	124.772		0.41125	113.429
0.42212	125.148		0.41887	113.771
0.43	125.43		0.42669	114.027
0.43767	125.805		0.4343	114.368
0.44555	127.171		0.44212	115.61
0.45361	127.359		0.45012	115.78
0.46149	127.922		0.45794	116.293
0.46941	128.204		0.4658	116.549
0.47778	128.391		0.47411	116.719
0.48564	128.673		0.48191	116.976
0.49338	128.955		0.48959	117.232
0.50126	129.237		0.49741	117.488
0.50894	130.602		0.50503	118.729
0.51681	130.79		0.51284	118.9
0.52467	130.978		0.52064	119.071
0.53254	131.26		0.52844	119.327
0.54061	131.447		0.53645	119.498
0.54849	131.823		0.54427	119.839
0.55689	132.011		0.55261	120.01
0.56477	132.105		0.56043	120.095
0.57245	132.292		0.56805	120.266
0.58031	132.48		0.57585	120.437
0.58798	132.762		0.58346	120.693
0.59585	133.138		0.59127	121.034
0.60373	133.325		0.59909	121.205
0.61179	134.503		0.60709	122.276
0.61967	134.785		0.6149	122.532
0.62808	134.973		0.62325	122.702
0.63596	135.254		0.63107	122.959
0.64369	135.632		0.63874	123.301
0.65154	135.64		0.64653	123.315
0.65927	135.818		0.6542	123.471
0.66713	136.1		0.662	123.727
0.67501	136.381		0.66982	123.983
0.68288	136.475		0.67763	124.068
0.69075	136.663		0.68544	124.239
0.69863	136.851		0.69326	124.41
0.70718	137.226		0.70174	124.751
0.71506	137.414		0.70956	124.472
0.72274	139.488		0.71718	125.457
0.73062	139.676		0.725	125.628
0.7383	139.864		0.73262	125.799
0.74618	140.051		0.74044	125.969
0.75409	140.239		0.74829	126.14
0.76195	140.427		0.75609	126.311
0.76984	140.709		0.76392	127.017
0.77772	140.897		0.77174	127.188
0.78626	141.084		0.78021	126.909
0.79415	141.178		0.78804	126.994
0.80183	141.554		0.79566	127.335
0.80971	142.826		0.80348	128.491
0.81739	142.92		0.8111	128.577
0.82527	143.107		0.81892	128.748
0.83319	143.201		0.82678	128.833
0.84111	143.577		0.83464	129.174
0.84898	143.859		0.84245	129.881
0.85687	143.952		0.85028	129.516
0.86476	144.14		0.85811	129.687
0.87313	144.328		0.86642	129.407
0.881	144.61		0.87423	130.113
0.88873	144.891		0.8819	130.37
0.8966	144.891		0.88971	130.37
0.90428	145.079		0.89733	130.54
0.91234	145.267		0.90532	130.711
0.92021	145.643		0.91313	131.052
0.92809	145.83		0.92095	130.773
0.93603	146.018		0.92883	131.394
0.94438	146.206		0.93712	131.565
0.95226	146.488		0.94494	131.821
0.96013	146.676		0.95275	131.991
0.96781	146.957		0.96037	132.248
0.97567	147.145		0.96817	132.418
0.98334	147.239		0.97578	132.954
0.99139	147.615		0.98377	133.295
0.99927	147.896		0.99159	133.551
1.00715	147.99		0.99941	133.637
1.01509	148.178		1.00728	133.807
1.02346	148.46		1.01559	134.513
1.03134	148.648		1.02341	134.684
1.03922	148.835		1.03123	134.855
1.05477	149.399		1.04666	135.367
1.05477	149.399		1.04666	135.367
1.06246	149.587		1.05429	135.538
1.07032	149.774		1.06209	135.709
1.07839	150.15		1.0701	136.05
1.08626	150.432		1.07791	136.306
1.0942	150.713		1.08579	136.562
1.10255	150.901		1.09407	136.733
1.11044	151.183		1.1019	136.989
1.11818	151.371		1.10958	137.16
1.12605	151.652		1.11739	137.416
1.13372	151.934		1.125	137.672
1.14159	152.122		1.13281	137.843
1.14946	152.404		1.14062	138.099
1.15732	152.591		1.14842	138.27
1.1654	152.873		1.15644	138.526
1.17329	153.155		1.16427	138.782
1.18166	153.624		1.17257	139.209
1.18959	153.718		1.18044	139.294
1.19727	154.188		1.18806	139.721
1.20515	154.469		1.19588	140.427
1.21282	154.657		1.20349	140.598
1.22071	155.033		1.21132	140.939
1.22863	155.315		1.21918	141.195
1.2365	155.69		1.22699	141.537
1.24439	155.972		1.23482	141.793
1.25228	156.254		1.24265	142.049
1.26017	156.535		1.25048	142.305
1.26853	157.005		1.25878	142.732
1.27642	157.287		1.2666	142.988
1.28429	157.568		1.27441	143.244
1.29197	157.944		1.28203	143.585
1.29984	158.226		1.28984	143.841
1.31563	158.977		1.30551	144.524
1.31563	158.977		1.30551	144.524
1.32357	159.352		1.31339	144.866
1.33146	159.54		1.32122	145.037
1.33988	160.01		1.32958	145.463
1.34776	160.291		1.3374	145.72
1.35569	160.761		1.34526	146.146
1.36335	161.137		1.35287	146.488
1.37123	161.606		1.36069	146.915
1.37891	161.888		1.36831	147.171
1.38679	162.357		1.37613	147.598
1.39471	162.733		1.38398	147.939
1.40258	163.109		1.39179	148.281
1.41047	163.578		1.39962	148.707
1.41835	163.86		1.40744	148.963
1.4269	164.329		1.41593	149.39
1.43458	164.799		1.42355	149.817
1.44246	165.268		1.43137	150.244
1.45019	165.832		1.43904	150.756
1.45806	166.207		1.44685	151.098
1.46593	166.583		1.45466	151.439
1.4738	167.052		1.46247	151.866
1.48173	167.71		1.47034	152.463
1.48961	168.179		1.47815	152.89
1.49754	168.461		1.48602	153.146
1.50598	169.024		1.4944	153.659
1.51386	169.494		1.50222	154.085
1.52159	169.963		1.50989	154.512
1.52946	170.621		1.5177	155.11
1.53714	171.09		1.52532	155.537
1.54501	171.56		1.53313	155.963
1.55286	172.123		1.54092	156.476
1.56078	172.78		1.54878	157.073
1.56872	173.344		1.55666	157.585
1.5766	174.001		1.56448	158.183
1.58446	174.565		1.57228	158.695
1.59283	175.034		1.58058	159.122
1.60071	175.598		1.5884	159.634
1.60857	175.374		1.5962	159.431
1.61625	176.028		1.60382	160.025
1.62413	176.588		1.61164	160.535
1.63201	177.149		1.61946	161.044
1.63989	177.896		1.62728	161.724
1.64781	178.644		1.63514	162.403
1.6557	179.204		1.64297	162.913
1.66358	179.952		1.65079	163.593
1.67192	179.698		1.65906	163.362
1.6798	180.349		1.66688	163.954
1.68752	181		1.67454	164.545
1.6954	181.836		1.68236	165.306
1.70307	182.394		1.68997	165.363
1.71095	183.138		1.69779	166.039
1.71901	183.789		1.70579	166.631
1.72689	184.625		1.71361	166.941
1.73475	185.276		1.72141	167.533
1.74263	186.299		1.72923	168.462
1.75099	187.042		1.73752	169.139
1.75888	187.693		1.74535	169.73
1.76656	188.623		1.75298	170.575
1.77442	189.367		1.76077	170.801
1.78228	188.282		1.76857	171.615
1.79015	189.202		1.77638	172.902
1.80596	190.951		1.79207	173.591
1.80596	190.951		1.79207	173.591
1.81382	191.871		1.79987	174.428
1.82218	192.699		1.80817	175.181
1.83005	193.711		1.81598	176.101
1.83792	194.632		1.82379	176.938
1.84559	195.552		1.8314	177.774
1.85347	196.472		1.83922	178.611
1.86133	197.3		1.84702	179.364
1.86921	198.497		1.85484	180.451
1.87708	199.601		1.86265	181.455
1.88495	200.613		1.87045	182.376
1.89351	201.717		1.87895	183.38
1.90139	201.604		1.88677	183.276
1.90908	202.702		1.8944	184.275
1.91694	203.801		1.9022	185.274
1.92462	204.991		1.90982	186.356
1.93249	206.09		1.91763	187.355
1.94035	207.097		1.92543	188.27
1.94823	207.322		1.93325	188.475
1.95611	206.337		1.94107	188.479
1.96466	207.605		1.94955	189.632
1.97253	208.784		1.95736	190.703
1.98045	209.962		1.96522	190.875
1.98812	211.14		1.97283	191.946
1.99598	212.5		1.98063	193.182
2.00366	213.678		1.98825	194.253
2.01153	215.129		1.99606	193.771
2.01941	213.157		2.00388	194.679
2.02727	214.228		2.01168	195.652
2.03535	215.566		2.0197	196.869
2.04372	217.082		2.028	197.347
2.0516	218.509		2.03582	198.645
2.05947	219.758		2.04363	199.78
2.06714	221.186		2.05124	201.078
2.07502	222.791		2.05906	202.538
2.0827	223.278		2.06668	202.98
2.09059	223.765		2.07451	203.423
2.09846	225.46		2.08232	204.964
2.10653	226.887		2.09033	206.261
2.11441	228.493		2.09815	207.721
2.12282	229.247		2.1065	208.407
2.1307	230.853		2.11431	209.867
2.13842	232.459		2.12198	211.326
2.1463	234.154		2.12979	211.967
2.15396	235.087		2.1374	212.815
2.16182	236.871		2.1452	213.537
2.16975	235.337		2.15306	213.943
2.17767	237.28		2.16092	215.709
2.18554	238.292		2.16873	216.629
2.19343	239.039		2.17656	217.308
2.2013	240.051		2.18437	218.228
2.20966	241.906		2.19267	219.914
2.21754	243.006		2.20049	220.914
2.2254	245.125		2.20829	222.841
2.23307	245.206		2.2159	222.915
2.24096	247.326		2.22373	224.841
2.24883	249.445		2.23154	226.768
2.25676	250.634		2.23941	227.849
2.26464	249.31		2.24722	229.346
2.27253	251.671		2.25505	228.792
2.28042	253.944		2.26288	230.858
2.28878	255.208		2.27118	232.007
2.29666	257.482		2.279	234.074
2.30439	258.086		2.28667	234.624
2.31225	259.612		2.29447	236.011
2.31992	261.139		2.30208	237.399
2.32797	262.49		2.31007	238.628
2.33584	265.026		2.31788	240.033
2.34375	267.387		2.32573	242.179
2.35163	269		2.33355	243.646
2.35999	268.024		2.34184	242.758
2.36786	269.637		2.34965	244.225
2.37574	272.086		2.35747	246.451
2.38342	274.534		2.36509	248.676
2.39129	273.299		2.3729	247.554
2.39897	273.985		2.38052	248.177
2.40704	276.322		2.38853	250.301
2.41491	278.745		2.39634	252.505
2.4228	278.258		2.40417	252.962
2.43074	279.683		2.41205	254.257
2.43911	281.107		2.42035	255.552
2.44705	283.185		2.42823	257.441
2.45473	284.523		2.43585	257.307
2.4626	288.598		2.44366	261.012
2.47033	289.85		2.45133	262.15
2.4782	290.015		2.45914	262.3
2.48607	293.658		2.46695	265.612
2.49394	293.564		2.47476	265.527
2.50189	294.47		2.48265	266.35
2.50983	298.026		2.49053	269.583
2.51772	297.759		2.49836	269.34
2.52615	300.229		2.50672	271.586
2.53403	302.44		2.51454	273.596
2.54176	301.827		2.52221	274.388
2.54963	302.866		2.53002	275.333
2.5573	305.384		2.53763	277.621
2.56516	307.162		2.54543	279.238
2.57309	309.026		2.5533	280.933
2.58095	310.805		2.5611	282.55
2.58884	311.757		2.56893	283.415
2.59673	313.448		2.57676	284.953
2.60462	316.792		2.58459	287.993
2.61317	318.397		2.59307	289.452
2.62088	319.743		2.60073	290.675
2.62876	321.001		2.60854	291.819
2.63644	322.606		2.61617	293.279
2.64431	321.647		2.62398	292.406
2.65219	324.165		2.63179	294.695
2.6601	327.028		2.63964	297.299
2.66804	326.895		2.64752	297.177
2.67592	330.325		2.65534	300.296
2.68381	331.844		2.66317	301.676
2.69215	332.276		2.67145	302.07
2.70003	334.794		2.67927	304.358
2.70775	336.313		2.68693	305.739
2.71562	339.003		2.69474	308.185
2.72329	339.609		2.70235	308.736
2.73134	341.387		2.71034	310.352
2.73921	343.252		2.71815	312.048
2.74706	346.509		2.72594	315.009
2.75494	346.856		2.73375	315.323
2.76281	348.374		2.74156	316.704
2.77118	349.058		2.74987	317.325
2.77907	350.663		2.7577	318.784
2.78675	353.267		2.76532	321.152
2.79463	353.959		2.77314	321.781
2.80249	355.478		2.78094	323.162
2.81037	355.997		2.78876	323.634
2.81828	360.293		2.79661	327.539
2.82616	361.08		2.80443	328.254
2.83405	362.581		2.81226	329.619
2.84242	367.277		2.82056	333.888
2.85028	367.17		2.82836	333.791
2.85816	370.206		2.83618	336.55
2.86583	372.69		2.84379	338.809
2.8737	373.573		2.8516	339.612
2.88156	374.192		2.8594	341.074
2.88943	374.545		2.86721	341.395
2.89736	374.987		2.87508	345.397
2.90525	379.399		2.88291	346.708
2.9132	379.488		2.8908	347.689
2.92077	381.974		2.89831	350.849
3.02379	401.876		3.00054	371.641
2.98299	376.246		2.96005	349.241
2.95877	365.039		2.93602	333.49
2.93223	349.656		2.90968	319.568
2.9255	347.933		2.903	317.939
2.9084	337.118		2.88603	308.107
2.89084	332.619		2.86861	304.017
2.88261	324.535		2.86044	296.668
2.8751	324.935		2.85299	297.032
2.86711	317.602		2.84506	290.366
2.85903	314.324		2.83704	287.385
2.85149	309.347		2.82956	282.861
2.84364	306.538		2.82177	280.307
2.83507	304.011		2.81327	278.01
2.82777	299.691		2.80602	274.083
2.81974	297.727		2.79806	272.298
2.81148	293.877		2.78986	268.798
2.80393	290.121		2.78237	265.383
2.79614	286.365		2.77464	261.968
2.78769	285.767		2.76625	261.424
2.78017	282.574		2.75879	255.822
2.77243	279.194		2.75111	255.449
2.7642	275.907		2.74294	252.461
2.75645	272.714		2.73525	249.559
2.74864	269.709		2.7275	246.827
2.74042	266.799		2.71935	244.18
2.7329	265.961		2.71188	241.619
2.72443	263.238		2.70348	239.144
2.71691	260.515		2.69602	238.468
2.70917	257.792		2.68834	235.993
2.70071	255.444		2.67994	233.859
2.6932	252.815		2.67249	231.468
2.68545	250.28		2.6648	229.163
2.67699	247.932		2.6564	227.029
2.6697	245.679		2.64917	224.98
2.66172	243.425		2.64125	222.932
2.65349	241.359		2.63308	221.054
2.64599	239.105		2.62564	219.005
2.63799	237.04		2.6177	217.127
2.62977	234.88		2.60955	215.163
2.62225	232.814		2.60208	213.285
2.61378	230.842		2.59368	211.493
2.60626	228.964		2.58622	209.785
2.59851	226.992		2.57853	207.993
2.59004	225.208		2.57012	206.371
2.58253	223.33		2.56267	204.663
2.57477	221.452		2.55497	202.956
2.56629	219.668		2.54656	201.334
2.55895	218.071		2.53927	199.883
2.55113	216.475		2.53151	198.432
2.54266	214.972		2.52311	197.066
2.53513	213.188		2.51563	195.444
2.52738	211.498		2.50794	193.907
2.51914	210.089		2.49977	192.627
2.51138	208.493		2.49207	191.176
2.50356	206.991		2.48431	189.81
2.49532	205.582		2.47613	188.529
2.4878	204.08		2.46867	187.163
2.47931	202.671		2.46024	185.883
2.4718	201.263		2.45279	184.602
2.46405	199.854		2.4451	183.322
2.45559	198.446		2.43671	182.041
2.44806	197.225		2.42923	180.932
2.44032	195.816		2.42155	179.651
2.43184	194.408		2.41314	178.371
2.42449	193.375		2.40585	177.432
2.4165	192.342		2.39792	176.493
2.40826	191.121		2.38974	175.383
2.40073	189.807		2.38227	174.188
2.39297	188.586		2.37457	173.078
2.38449	187.553		2.36615	172.139
2.37697	186.426		2.35869	171.115
2.36922	185.299		2.351	170.09
2.36099	184.172		2.34283	169.066
2.35324	182.858		2.33514	167.871
2.34542	182.013		2.32738	167.102
2.33742	181.074		2.31945	166.249
2.32967	179.853		2.31175	165.139
2.3212	178.726		2.30335	164.115
2.31369	177.787		2.2959	163.261
2.30588	176.942		2.28815	162.493
2.29741	175.909		2.27974	161.554
2.29006	174.876		2.27245	160.615
2.28207	174.125		2.26452	159.932
2.27379	173.092		2.2563	158.993
2.26626	172.153		2.24883	158.139
2.25849	171.402		2.24112	157.456
2.25002	170.744		2.23272	156.859
2.23475	168.679		2.21756	154.98
2.23475	168.679		2.21756	154.98
2.22651	167.646		2.20939	154.041
2.21898	166.8		2.20192	153.273
2.21099	166.143		2.19399	152.676
2.20275	165.298		2.18581	151.907
2.19523	164.547		2.17835	151.224
2.18676	163.702		2.16994	150.456
2.17924	163.044		2.16248	149.859
2.17148	162.293		2.15478	149.176
2.16302	161.448		2.14639	148.407
2.15549	160.791		2.13891	147.81
2.14774	160.133		2.13122	147.212
2.13926	159.382		2.12281	146.529
2.13191	158.725		2.11552	145.932
2.12409	157.974		2.10776	145.249
2.1156	157.41		2.09933	144.737
2.10807	156.753		2.09186	144.139
2.10033	156.096		2.08418	143.541
2.09209	155.344		2.076	142.859
2.08433	154.593		2.0683	142.176
2.07658	154.03		2.06061	141.663
2.06835	153.372		2.05244	141.066
2.06083	152.809		2.04498	140.554
2.05284	152.152		2.03705	139.956
2.04485	151.682		2.02913	139.529
2.03708	151.119		2.02141	139.017
2.02861	150.555		2.01301	138.505
2.02109	149.804		2.00555	137.822
2.01333	149.335		1.99785	137.395
2.00486	148.771		1.98944	136.883
1.99735	148.208		1.98199	136.371
1.9896	147.644		1.9743	135.859
1.98138	147.269		1.96614	135.517
1.97362	146.705		1.95844	135.005
1.96587	146.33		1.95075	134.663
1.95764	145.766		1.94259	134.151
1.95013	145.203		1.93513	133.639
1.94212	144.733		1.92719	133.212
1.93412	144.452		1.91925	132.956
1.92635	144.076		1.91154	132.615
1.91788	143.607		1.90313	132.188
1.91037	143.137		1.89568	131.761
1.90262	142.574		1.88799	131.249
1.89413	142.104		1.87956	130.822
1.88685	141.822		1.87234	130.566
1.87887	141.165		1.86442	129.968
1.87064	140.977		1.85625	129.798
1.86312	140.508		1.84879	129.371
1.85514	140.038		1.84087	128.944
1.83938	139.287		1.82524	128.261
1.83938	139.287		1.82524	128.261
1.83139	138.911		1.81731	127.92
1.82339	138.442		1.80937	127.493
1.81564	138.16		1.80168	127.237
1.80717	137.785		1.79327	126.895
1.79964	137.409		1.7858	126.554
1.79189	137.033		1.77811	126.212
1.78342	136.658		1.76971	125.871
1.77614	136.282		1.76248	125.529
1.76815	136.094		1.75455	125.359
1.75992	135.625		1.74639	124.932
1.75241	135.437		1.73893	124.761
1.74442	135.061		1.73101	124.42
1.7362	134.686		1.72285	124.078
1.72868	134.404		1.71539	123.822
1.72069	134.216		1.70746	123.651
1.71267	133.841		1.6995	123.31
1.70491	133.465		1.6918	122.968
1.69644	133.277		1.68339	122.798
1.68892	132.902		1.67593	122.456
1.68116	132.62		1.66823	122.2
1.67269	132.338		1.65983	121.944
1.66535	132.057		1.65254	121.688
1.65734	131.775		1.6446	121.432
1.64904	131.493		1.63636	121.176
1.64152	131.305		1.6289	121.005
1.63375	130.93		1.62119	120.663
1.62528	130.648		1.61278	120.407
1.61799	130.554		1.60555	120.322
1.60999	130.179		1.59761	119.981
1.60174	129.991		1.58942	119.81
1.59423	129.803		1.58197	119.639
1.58623	129.521		1.57403	119.383
1.57801	129.333		1.56588	119.212
1.57048	129.052		1.5584	118.956
1.56199	128.77		1.54998	118.7
1.55448	128.582		1.54253	118.529
1.54673	128.488		1.53484	118.444
1.53826	128.207		1.52643	118.188
1.53075	127.925		1.51898	117.932
1.52299	127.831		1.51128	117.846
1.51452	127.365		1.50287	118.405
1.50723	126.911		1.49564	117.419
1.49924	126.274		1.48771	117.249
1.491	126.078		1.47953	118.707
1.48341	125.8		1.472	117.637
1.47542	125.519		1.46407	117.38
1.46736	125.425		1.45608	117.295
1.4596	125.143		1.44838	117.039
1.45179	124.955		1.44063	116.868
1.44354	124.767		1.43244	116.698
1.43602	124.58		1.42498	116.527
1.42754	124.392		1.41656	116.356
1.42001	124.298		1.40909	116.271
1.41227	124.016		1.40141	116.015
1.4038	122.838		1.393	114.944
1.39623	122.744		1.38549	114.859
1.38848	122.557		1.3778	114.688
1.38024	122.275		1.36963	114.432
1.37273	122.087		1.36217	114.261
1.36474	121.993		1.35425	114.176
1.35644	121.899		1.34601	114.09
1.34892	121.711		1.33855	113.92
1.34116	121.524		1.33085	113.749
1.33291	122.326		1.32266	114.478
1.3254	122.044		1.31521	114.222
1.31735	122.044		1.30722	114.222
1.30911	120.96		1.29904	113.237
1.30158	120.772		1.29157	113.066
1.29357	120.585		1.28362	112.895
1.28557	120.303		1.27568	112.639
1.27781	120.115		1.26798	112.468
1.26933	120.021		1.25957	112.383
1.26182	119.927		1.25212	112.298
1.25407	119.646		1.24443	112.041
1.24632	119.458		1.23674	111.871
1.23832	119.364		1.2288	111.785
1.23033	119.27		1.22087	111.7
1.2221	119.082		1.2127	111.529
1.21459	118.894		1.20525	111.359
1.2066	118.8		1.19732	111.273
1.19838	118.707		1.18916	111.188
1.19085	118.519		1.18169	111.017
1.18287	118.331		1.17377	110.846
1.17486	118.237		1.16583	110.761
1.1671	118.143		1.15813	110.676
1.15863	118.049		1.14972	110.59
1.15105	117.955		1.1422	110.505
1.14329	117.674		1.1345	110.249
1.135	117.392		1.12627	109.993
1.12748	117.392		1.11881	109.993
1.11972	117.298		1.11111	109.907
1.11126	117.204		1.10271	109.822
1.10374	116.026		1.09525	108.751
1.09599	115.932		1.08756	108.666
1.08751	115.651		1.07915	108.41
1.08023	115.557		1.07192	108.324
1.07222	115.463		1.06397	108.239
1.06399	115.275		1.05581	108.068
1.05642	115.087		1.0483	107.898
1.04842	114.9		1.04036	107.727
1.04043	114.712		1.03243	107.556
1.03267	114.712		1.02473	107.556
1.02418	114.618		1.0163	107.471
1.0166	114.43		1.00878	107.3
1.00885	114.242		1.00109	107.129
1.0011	114.054		0.9934	106.959
0.99311	113.96		0.98547	106.873
0.98536	113.679		0.97778	106.617
0.97687	113.491		0.96936	106.446
0.96936	113.397		0.96191	106.361
0.96161	113.491		0.95422	106.446
0.95312	113.303		0.94579	106.276
0.94559	113.021		0.93832	106.02
0.93783	112.834		0.93062	105.849
0.92958	112.646		0.92243	105.678
0.92207	112.458		0.91498	105.507
0.91407	112.27		0.90704	105.337
0.90585	112.082		0.89888	105.166
0.89833	111.895		0.89142	104.995
0.89035	111.707		0.8835	104.824
0.88234	111.519		0.87555	104.654
0.87459	111.425		0.86786	104.568
0.86613	111.143		0.85947	104.312
0.85862	111.049		0.85202	104.227
0.85087	110.768		0.84433	103.971
0.84238	110.674		0.8359	103.885
0.83487	110.486		0.82845	103.715
0.8271	110.017		0.82074	103.288
0.81887	109.923		0.81257	103.202
0.81135	109.829		0.80511	103.117
0.80337	109.735		0.79719	103.032
0.79513	109.359		0.78902	102.69
0.78761	109.171		0.78155	102.519
0.77963	108.89		0.77363	102.263
0.77162	108.608		0.76569	102.007
0.76387	108.42		0.758	101.837
0.7554	108.326		0.74959	101.751
0.74789	108.139		0.74214	101.58
0.74015	107.857		0.73446	101.324
0.73168	107.665		0.72605	101.968
0.72416	107.196		0.71859	101.541
0.71641	106.726		0.7109	101.115
0.70817	106.538		0.70272	100.944
0.70064	106.257		0.69525	100.688
0.69265	106.069		0.68732	100.517
0.68441	105.693		0.67915	100.176
0.67689	105.224		0.67168	99.7488
0.6689	104.942		0.66376	99.4927
0.66089	104.472		0.65581	99.0658
0.65315	104.191		0.64813	98.8098
0.64467	104.805		0.63971	99.3683
0.63716	103.342		0.63226	98.8561
0.62941	102.872		0.62457	98.4293
0.62095	103.393		0.61617	98.9024
0.61344	103.823		0.60872	98.4756
0.60569	102.544		0.60103	98.9488
0.59745	102.074		0.59286	98.522
0.58993	102.505		0.58539	98.0951
0.58194	101.847		0.57746	97.4976
0.57372	101.378		0.56931	97.0708
0.5662	101.711		0.56185	97.3732
0.55819	101.053		0.5539	96.7756
0.5502	100.396		0.54597	96.1781
0.54245	98.7446		0.53828	95.4951
0.53398	99.0734		0.52987	96.6122
0.52646	99.4061		0.52241	96.9146
0.51871	98.4671		0.51472	96.061
0.51023	98.5181		0.50631	96.1073
0.50271	97.7669		0.49884	95.4244
0.49496	98.8117		0.49115	95.5561
0.48673	96.8787		0.48299	94.6171
0.47921	97.8297		0.47552	94.6634
0.47123	96.7968		0.46761	93.7244
0.463	95.7639		0.45944	92.7854
0.45547	97.6071		0.45197	94.461
0.44749	95.5803		0.44405	93.4366
0.43948	95.4395		0.4361	94.1268
0.43173	96.2027		0.42841	94.0024
0.42326	95.788		0.42001	92.8073
0.41576	94.3795		0.41256	91.5268
0.40801	94.2388		0.40487	92.2171
0.39954	93.0181		0.39647	91.1073
0.39203	92.5995		0.38902	90.7268
0.38427	91.191		0.38131	89.4463
0.37602	91.7624		0.37313	89.9659
0.36849	92.3339		0.36566	90.4854
0.3605	90.9253		0.35773	89.2048
0.35226	89.5168		0.34955	87.9244
0.34474	89.9944		0.34209	88.3585
0.33676	88.7737		0.33417	87.2488
0.32875	87.2712		0.32622	85.8829
0.321	85.9566		0.31853	84.6878
0.31253	85.4441		0.31013	84.2219
0.30502	85.0256		0.30267	83.8414
0.29727	84.6071		0.29498	83.461
0.28881	84.0947		0.28659	82.9951
0.28129	82.6861		0.27913	81.7146
0.27353	81.2775		0.27143	80.4341
0.26529	80.859		0.26325	80.0537
0.25777	80.4405		0.25579	79.6732
0.24979	80.022		0.24787	79.2927
0.24157	77.7173		0.23971	77.1976
0.23405	76.4966		0.23225	76.0878
0.22605	76.2659		0.22431	75.8781
0.21807	75.139		0.21639	74.8537
0.2103	73.9183		0.20868	73.7439
0.20183	73.1671		0.20028	73.061
0.19431	72.5098		0.19282	72.4634
0.18656	69.0702		0.18513	69.3366
0.1781	69.0702		0.17673	69.3366
0.17059	66.8702		0.16928	65.7047
0.16282	64.8936		0.16157	63.9314
0.1546	62.9125		0.15341	62.1048
0.14124	59.7624		0.14015	57.6321
0.13425	55.8314		0.13322	54.0054
0.12236	53.8221		0.12142	52.2032
0.11561	51.8445		0.11472	50.4036
0.12654	47.8808		0.12557	46.8321
0.09012	45.7218		0.08943	43.2031
0.08302	40.772		0.08238	38.7743
0.07412	37.8102		0.07355	36.0036
0.06154	33.8405		0.06107	32.4345
0.05254	31.6853		0.05214	28.8021
0.04361	25.7425		0.04327	23.4364
0.0333	20.796		0.03304	18.9321
0.02024	13.8683		0.02008	12.6025
0.01026	7.92543		0.01018	7.26541
0	0		0	0

## Sheet: Fig.3k
rGO/PPy/PUF1-BHP (x direction)			rGO/PPy/PUF1-BHP (y direction)			rGO/PPy/PUF1-THP (x direction)			rGO/PPy/PUF1-THP (y direction)			rGO/PPy/PUF1-THP (z direction)
Tensile strain (mm/mm)	Poisson's ratio		Tensile strain (mm/mm)	Poisson's ratio		Tensile strain (mm/mm)	Poisson's ratio		Tensile strain (mm/mm)	Poisson's ratio		Tensile strain (mm/mm)	Poisson's ratio
0	0		0	0		0	0		0	0		0	0
0.5	-0.174		0.5	-0.12		0.5	-0.106		0.5	-0.125		0.5	-0.086
1	-0.159		1	-0.096		1	-0.158		1	-0.15		1	-0.118
1.5	-0.154		1.5	-0.089		1.5	-0.105		1.5	-0.133		1.5	-0.093
2	-0.116		2	-0.054		2	-0.074		2	-0.1		2	-0.07
2.5	-0.087		2.5	-0.043		2.5	-0.05		2.5	-0.07		2.5	-0.056
3	-0.072		3	-0.032		3	-0.042		3	-0.058		3	-0.039

## Sheet: Fig.5b
rGO/PPy/PUF1-UHP			rGO/PPy/PUF2-UHP			rGO/PPy/PU-UHP			rGO/PPy/PUF1-BHP (x axis)			rGO/PPy/PUF1-BHP (y axis)			rGO/PPy/PUF1-THP (x axis)			rGO/PPy/PUF1-THP (y axis)			rGO/PPy/PUF1-THP (z axis)
Tensile strain (%)	(R-R0)/R0		Tensile strain (%)	(R-R0)/R0		Tensile strain (%)	(R-R0)/R0		Tensile strain (%)	(R-R0)/R0		Tensile strain (%)	(R-R0)/R0		Tensile strain (%)	(R-R0)/R0		Tensile strain (%)	(R-R0)/R0		Tensile strain (%)	(R-R0)/R0
0	0		0	0.000168654		0	0		0	0.00102		0.81818	-0.00216		8.13885e-15	0.2002		0	0.5036		0	0.5251
1.00541	0.13412		1.68691	0.11588		5.05687	0.441		1.71429	0.0811		3.09091	0.10928		2.25564	0.82718		2.5035	0.8025		2.58621	1.09474
3.21451	0.25025		3.37382	0.19942		10.1102	0.588		3.42857	0.14772		5.36364	0.17533		4.51128	0.9444		5.0214	1.00005		5.17241	1.1529
5.30145	0.30078		5.06073	0.26456		15.0214	0.73948		5.14286	0.19648		7.63636	0.24317		6.76692	1.0319		7.08333	1.13602		7.75862	1.18082
5.78534	0.32002		6.74764	0.32483		15.573	0.74788		6.85714	0.22826		9.90909	0.28627		9.02256	1.08641		9.16667	1.2258		10.3448	1.20533
6.57068	0.35783		8.43455	0.37364		16.1461	0.7604		8.57143	0.25027		12.1818	0.34242		11.2782	1.1151		11.2504	1.29349		12.931	1.22546
7.35602	0.363		10.1215	0.41764		16.7191	0.77085		10.2857	0.26705		14.4545	0.35965		13.5338	1.12767		13.3333	1.33097		15.5172	1.25763
8.14136	0.36608		11.8084	0.45652		17.2921	0.77357		12.1575	0.28543		16.7273	0.37774		15.7895	1.14277		15.4167	1.35803		18.1034	1.26984
8.9267	0.37583		13.4953	0.48598		17.8651	0.78657		13.7143	0.30286		19.0217	0.40451		18.0451	1.15711		17.5084	1.37407		20.6897	1.29295
9.71204	0.38714		15.1822	0.51415		18.4382	0.7904		15.4286	0.31505		21.2727	0.41878		20.3008	1.18036		19.5833	1.38342		23.2759	1.33104
10.4974	0.38894		16.8691	0.54232		19.0112	0.80774		17.1429	0.32466		23.5454	0.43409		22.5564	1.19512		21.6667	1.40652		25.8621	1.34742
11.2827	0.39838		18.556	0.56893		19.5842	0.81181		18.8571	0.33445		25.8182	0.45076		24.812	1.21688		23.7504	1.43297		28.4483	1.39356
12.0681	0.40177		20.2429	0.59067		20.1573	0.8233		20.5714	0.34816		28.0909	0.47114		27.0677	1.22663		25.8333	1.45015		31.0345	1.44349
12.8534	0.40444		21.9298	0.61457		20.7303	0.82238		22.2857	0.36235		30.3636	0.50498		29.3233	1.25402		27.9167	1.4753		33.6207	1.48571
13.6387	0.41668		23.6167	0.63594		21.3033	0.82443		24.1426	0.3665		32.6364	0.54477		31.5789	1.2786		30.1452	1.50357		36.2069	1.52231
14.4241	0.4263		25.3036	0.65372		21.8763	0.83243		25.7143	0.38124		34.9091	0.53489		33.8346	1.30689		32.0833	1.52434		38.7931	1.56719
15.2094	0.4352		26.9905	0.67235		22.4494	0.83853		27.4286	0.39408		37.1818	0.55954		36.0902	1.33949		34.1667	1.56047		41.3793	1.60697
15.9948	0.44585		28.6775	0.69255		23.0224	0.84354		29.1429	0.4147		39.4545	0.58368		38.3459	1.37453		36.2502	1.58271		43.9655	1.63141
16.7801	0.44406		30.3644	0.71064		23.5954	0.84973		30.8571	0.4294		41.7273	0.61707		40.6015	1.40678		38.3333	1.61636		46.5517	1.68069
17.5654	0.44399		32.0513	0.72698		24.1685	0.85217		32.5714	0.4411		44.4754	0.69466		42.8571	1.43652		40.4167	1.64995		49.1379	1.73043
18.3508	0.44298		33.7382	0.74243		24.7415	0.84982		34.2857	0.45643		46.2727	0.75876		45.1128	1.47314		42.5321	1.68319		51.7241	1.77836
19.1361	0.44457		35.4251	0.75694		25.3145	0.85295		36.0964	0.48441		48.5455	0.76287		47.3684	1.5126		44.5833	1.72093		54.3103	1.82932
19.9215	0.44116		37.112	0.76892		25.8876	0.85935		37.7143	0.50892		50.8182	0.79991		49.6241	1.55		46.6667	1.74932		56.8965	1.88341
20.7068	0.44725		38.7989	0.78291		26.4606	0.86111		39.4286	0.53604		53.0909	0.83246		51.8797	1.59746		48.7533	1.7877		59.4828	1.93466
21.4921	0.45174		40.4858	0.79862		27.0336	0.8565		41.1429	0.55557		55.3636	0.8858		54.1353	1.63664		50.8333	1.81951		62.069	1.98998
22.2775	0.45385		42.1727	0.80804		27.6066	0.86642		42.8571	0.57357		57.6364	0.91593		56.391	1.68336		52.9167	1.86223		64.6552	2.04264
23.0628	0.45745		43.8597	0.81936		28.1797	0.86684		44.5714	0.58891		59.9091	0.95125		58.6466	1.73348		55.0021	1.90163		67.2414	2.0799
23.8482	0.46		45.5466	0.83221		28.7527	0.86589		46.2857	0.61075		62.1818	0.97572		60.9023	1.77989		57.0833	1.93409		69.8276	2.13635
24.6335	0.45725		47.2335	0.84433		29.3257	0.87625		48.1856	0.63674		64.4545	1.00689		63.1579	1.82092		59.1667	1.96935		72.4138	2.19915
25.4188	0.45984		48.9204	0.85599		29.8988	0.87894		49.7143	0.6622		66.7273	1.03334		65.4135	1.87629		61.2502	1.99772		75.0055	2.24118
26.2042	0.45964		50.6073	0.86566		30.4718	0.88028		51.4286	0.68967		69.2471	1.08943		67.6692	1.9423		63.3333	2.02885		77.5862	2.3194
26.9895	0.46257		52.2942	0.8764		31.0448	0.87675		53.1429	0.71765		71.2727	1.10292		69.9248	1.99537		65.4167	2.0736		80.1724	2.36788
27.7749	0.46275		53.9811	0.88713		31.6178	0.87412		54.8571	0.75045		73.5455	1.12067		72.1804	2.06371		67.5001	2.12726		82.7586	2.43939
28.5602	0.46663		55.668	0.89732		32.1909	0.8836		56.5714	0.78497		75.8182	1.14304		74.4361	2.135		69.5833	2.1763		85.3448	2.53423
29.3455	0.46872		57.3549	0.91282		32.7639	0.88637		58.2857	0.81354		78.0909	1.18512		76.6917	2.19761		71.6667	2.22236		87.931	2.61043
30.1309	0.47081		59.0418	0.92513		33.3369	0.88837		60.0571	0.84157		80.3636	1.21715		78.9474	2.27281		73.7501	2.26366		90.5172	2.67386
30.9162	0.47447		60.7287	0.93217		33.91	0.88728		61.7143	0.87241		82.6364	1.25277		81.203	2.33983		75.8333	2.31604		93.1034	2.75201
31.7016	0.4753		62.4156	0.94219		34.483	0.89676		63.4286	0.90265		84.9091	1.2904		83.4587	2.40549		77.9167	2.36405		95.6897	2.85418
32.4869	0.4757		64.1026	0.95189		35.056	0.89601		65.1429	0.93545		87.1818	1.3297		85.7143	2.49099		80.3314	2.41103		98.2759	2.92986
33.2722	0.47816		65.7895	0.95726		35.629	0.89663		66.8571	0.9712		89.4545	1.40445		87.9699	2.5711		82.0833	2.45292		100.862	3.02203
34.0576	0.48184		67.4764	0.9637		36.2021	0.89451		68.5714	1.00852		91.7273	1.4476		90.2256	2.655		84.1667	2.49274		103.448	3.12534
34.8429	0.48237		69.1633	0.97288		36.7751	0.91503		70.2857	1.03434		94.2357	1.50723		92.4812	2.73717		86.2505	2.54685		106.034	3.23619
35.6283	0.48246		70.8502	0.98042		37.3481	0.91346		72.0315	1.07618		96.2727	1.52918		94.7368	2.82937		88.3333	2.59512		108.621	3.35497
36.4136	0.53689		72.5371	0.98881		37.9212	0.9085		73.7143	1.11223		98.5455	1.60056		96.9925	2.92728		90.4167	2.66315		111.207	3.48079
37.199	0.53895		74.224	0.9941		38.4942	0.918		75.4286	1.15283		100.818	1.64707		99.2481	3.01002		92.5654	2.72675		113.793	3.59138
37.9843	0.54297		75.9109	1.00174		39.0672	0.91336		77.1429	1.19125		103.091	1.67125		101.504	3.1057		94.5833	2.78704		116.379	3.70153
38.7696	0.54535		77.5978	1.00429		39.6403	0.90921		78.8571	1.2277		105.364	1.72037		103.759	3.21525		96.6667	2.84644		118.966	3.86011
39.555	0.54865		79.2848	1.00915		40.2133	0.90909		80.5714	1.27792		107.636	1.77918		106.015	3.30743		98.7533	2.90895		121.552	3.99381
40.3403	0.55161		80.9717	1.02062		40.7863	0.91838		82.2857	1.32545		109.909	1.86876		108.271	3.42529		100.833	2.98437		124.138	4.1491
41.1257	0.56026		82.6586	1.02888		41.3593	0.91064		84.1471	1.38143		112.182	1.91219		110.526	3.5489		102.917	3.03298		126.724	4.27845
41.911	0.55882		84.3455	1.0346		41.9324	0.92081		85.7143	1.43312		114.455	1.97965		112.782	3.66671		105.147	3.10637		129.31	4.44133
42.6963	0.56171		86.0324	1.04152		42.5054	0.92579		87.4286	1.48515		116.727	2.1168		115.038	3.80455		107.083	3.1794		131.897	4.61277
43.4817	0.56805		87.7193	1.04663		43.0784	0.9281		89.1429	1.54459		119.187	2.25553		117.293	3.97208		109.167	3.26423		134.483	4.82282
44.267	0.5707		89.4062	1.05863		43.6514	0.93898		90.8571	1.59328		121.273	2.32756		119.549	4.10672		111.25	3.34272		137.069	5.05257
45.0524	0.57159		91.0931	1.06051		44.2245	0.94298		92.5714	1.65235		123.545	2.45851		121.805	4.25116		113.333	3.42405		139.655	5.2004
45.8377	0.57608		92.78	1.06191		44.7975	0.94146		94.2857	1.70362		125.818	2.59498		124.06	4.4079		115.417	3.52821		142.241	5.44749
46.623	0.57664		94.4669	1.06654		45.3705	0.94227		96.0342	1.76145		128.091	2.65971		126.316	4.5767		117.502	3.62147		144.828	5.71042
47.4084	0.58224		96.1539	1.073		45.9436	0.94515		97.7143	1.81003		130.364	2.7648		128.571	4.78095		119.583	3.74381		147.414	5.94638
48.1937	0.58285		97.8408	1.07638		46.5166	0.95399		99.4286	1.87665		132.636	2.83981		130.827	4.96518		121.667	3.84472		150.007	6.22788
48.9791	0.58439		99.5277	1.08479		47.0896	0.97336		101.143	1.94363		134.909	2.97102		133.083	5.1438		123.75	3.9454		152.586	6.5235
49.7644	0.59034		101.215	1.09067		47.6627	0.97745		102.857	2.00285		137.182	3.11635		135.338	5.32658		125.833	4.04837		155.172	6.82556
50.5497	0.59364		102.901	1.09292		48.2357	0.97445		104.571	2.0649		139.455	3.20877		137.594	5.5276		127.917	4.17854		157.759	7.11167
51.3351	0.5943		104.588	1.09933		48.8087	0.97624		106.286	2.14006		141.727	3.30709		139.85	5.73469		130.021	4.29876		160.345	7.47466
52.1204	0.59454		106.275	1.10646		49.3817	0.96256		108.18	2.21583		144.124	3.44292		142.105	5.95763		132.083	4.43382		162.931	7.85678
52.9058	0.59712		107.962	1.11195		49.9548	0.96389		109.714	2.29617		146.273	3.55961		144.361	6.21178		134.167	4.57166		165.517	8.20737
53.6911	0.60125		109.649	1.11542		50.5278	0.9762		111.429	2.38477		148.545	3.72653		146.617	6.44089		136.25	4.70522		168.103	8.68404
54.4764	0.65172		111.336	1.12275		51.1008	0.99035		113.143	2.47199		150.818	3.8307		148.872	6.7359		138.333	4.85886		170.69	9.00963
55.2618	0.65371		113.023	1.12473		51.6739	0.98502		114.857	2.57806		153.091	3.9741		151.128	6.97733		140.417	5.02317		173.276	9.44158
56.0471	0.6545		114.71	1.13009		52.2469	0.99119		116.571	2.66476		155.364	4.14264		153.383	7.28981		142.565	5.21758		175.862	9.97599
56.8325	0.65874		116.397	1.13789		52.8199	0.98118		118.286	2.76943		157.636	4.27643		155.639	7.60858		144.583	5.36915		178.448	10.3697
57.6178	0.66035		118.084	1.14543		53.3929	0.96483		120.011	2.87335		159.909	4.44964		157.895	7.92024		146.667	5.54412		181.034	10.9248
58.4031	0.6615		119.771	1.15315		53.966	0.97248		121.714	2.98055		162.182	4.58843		160.15	8.28646		148.753	5.75294		183.621	11.4483
59.1885	0.66572		121.457	1.15769		54.539	0.98262		123.429	3.08408		164.455	4.72733		162.406	8.6079		150.833	5.98982		186.207	12.0066
59.9738	0.66585		123.144	1.1624		55.112	0.97706		125.143	3.20114		166.727	4.8763		164.662	8.91579		152.917	6.20122		188.793	12.5966
60.7592	0.6658		124.831	1.17022		55.6851	0.97956		126.857	3.28048		169.125	5.04873		166.917	9.23675		155.552	6.44392		191.379	13.2956
61.5445	0.66664		126.518	1.18237		56.2581	0.99029		128.571	3.40355		171.273	5.27088		169.173	9.59012		157.083	6.66971		193.966	13.9275
62.3298	0.67005		128.205	1.18377		56.8311	0.9977		130.286	3.49566		173.545	5.42383		171.429	9.9854		159.167	6.92042		196.552	14.5112
63.1152	0.67075		129.892	1.19038		57.4042	0.99988		132.322	3.60548		175.818	5.68999		173.684	10.4359		161.257	7.21089		199.138	15.2711
63.9005	0.67325		131.579	1.19752		57.9772	1.00918		133.714	3.6989		178.091	5.83659		175.94	10.9786		163.333	7.49453		201.724	15.9327
64.6859	0.67653		133.266	1.21052		58.5502	1.00849		135.429	3.81431		180.364	6.03523		178.195	11.394		165.417	7.7425		204.31	16.6569
65.4712	0.67593		134.953	1.22078		59.1232	1.00276		137.143	3.95242		182.636	6.1269		180.451	11.8995		167.534	8.04007		206.897	17.5074
66.2565	0.67857		136.64	1.22674		59.6963	1.01287		138.857	4.08434		184.909	6.377		182.707	12.4888		169.583	8.37031		209.483	18.2884
67.0419	0.68227		138.327	1.23806		60.2693	1.02441		140.571	4.21925		187.182	6.58931		184.962	12.9254		171.667	8.69549		212.069	19.2968
67.8272	0.68354		140.013	1.25426		60.8423	1.02324		142.286	4.35751		189.455	6.64662		187.218	13.4618		173.752	9.04154		214.655	20.2441
68.6126	0.73926		141.7	1.2582		61.4153	1.01561		144.137	4.51399		191.727	6.80668		189.474	13.9427		175.833	9.33911		217.241	21.1579
69.3979	0.7431		143.387	1.26284		61.9884	1.01293		145.714	4.69411		194.584	6.96311		191.729	14.5034		177.917	9.68728		219.828	22.058
70.1833	0.74234		145.074	1.27247		62.5614	1.01289		147.429	4.84698		204.248	8.64581		193.985	15.1042		180.254	10.0074		222.414	23.0267
70.9686	0.75025		146.761	1.27577		63.1344	1.01193		149.143	5.00623		214.958	10.0825		196.241	15.5304		182.083	10.3575		225.095	24.1527
71.7539	0.75074		148.448	1.2796		63.7075	1.02153		150.857	5.1537		224.284	12.6723		198.496	16.0043		184.167	10.686		227.586	25.2547
72.5393	0.75389		150.135	1.2884		64.2805	1.02208		152.571	5.31783		234.845	15.1285		200.752	16.4817		186.25	11.1159		230.172	26.3697
73.3246	0.75231		151.822	1.30516		64.8535	1.03254		154.286	5.51445		244.288	18.729		203.008	17.0408		188.333	11.5483		232.759	27.686
74.1099	0.75673		153.509	1.3095		65.4266	1.03229		156.055	5.66187		254.289	23.0464		205.263	17.7001		190.417	12.0236		235.345	28.8136
74.8953	0.76008		155.196	1.31875		65.9996	1.02965		157.714	5.87626		264.237	28.8489		207.519	18.3304		192.526	12.4733		237.931	30.0339
75.6806	0.7592		156.883	1.34125		66.5726	1.03112		159.429	6.05806		274.288	36.0037		209.774	18.941		194.583	12.8615		240.517	31.2825
76.466	0.76033		158.57	1.35058		67.1456	1.03428		161.143	6.23574		284.299	48.9624		212.03	19.6034		196.667	13.3452		243.103	32.628
77.2513	0.76275		160.256	1.35979		67.7187	1.0457		162.857	6.43097		294.952	67.8149		214.286	20.2053		198.75	13.8738		245.69	34.0088
78.0366	0.76879		161.943	1.37835		68.2917	1.0441		164.571	6.61903					216.541	21.1912		200.833	14.4544		248.276	35.2531
78.822	0.77082		163.63	1.3928		68.8647	1.04474		166.286	6.83819					218.797	22.0346		202.917	14.9741		250.862	37.0104
79.6073	0.77209		165.317	1.40144		69.4378	1.05048		168.064	7.04961					221.053	22.9403		205.21	15.418		253.448	38.9186
80.3927	0.77348		167.004	1.41025		70.0108	1.04742		169.714	7.29748					223.308	23.896		207.083	15.9456		256.034	40.8811
81.178	0.77581		168.691	1.41919		70.5838	1.04636		171.429	7.61052					225.564	24.771		209.167	16.4302		258.621	43.0463
81.9634	0.77842		170.378	1.43622		71.1569	1.05165		173.143	7.80077					227.82	25.952		211.25	17.1103		261.207	45.0822
82.7487	0.78407		172.065	1.44128		71.7299	1.06087		174.857	8.03174					230.075	26.6323		213.333	17.6809		263.793	47.0983
83.534	0.78405		173.752	1.4573		72.3029	1.06928		176.571	8.30877					232.331	27.8347		215.417	18.3018		266.379	50.1794
84.3194	0.78667		175.439	1.46482		72.8759	1.07914		178.286	8.59413					234.586	29.0283		217.502	18.9868		268.966	52.4025
85.1047	0.79173		177.126	1.47658		73.449	1.08867		180.178	8.85142					236.842	29.7251		219.583	19.6101		271.552	55.0901
85.8901	0.79721		178.812	1.49162		74.022	1.09949		181.714	9.11284					239.098	31.2723		221.667	20.3402		274.138	58.4997
86.6754	0.80187		180.499	1.50233		74.595	1.09752		183.429	9.34297					241.353	32.3876		223.75	21.0763		276.724	60.9427
87.4607	0.79809		182.186	1.51817		75.168	1.09991		185.143	9.63097					243.609	33.6314		225.833	21.7919		279.31	63.7039
88.2461	0.90138		183.873	1.53616		75.7411	1.09552		186.857	9.91877					245.865	34.8126		227.917	22.5212		281.897	67.4415
89.0314	0.9029		185.56	1.53961		76.3141	1.12096		188.571	10.111					248.12	36.4233		230.054	23.1098		284.483	69.6235
89.8167	0.90606		187.247	1.54768		76.8871	1.13341		190.286	10.5112					250.376	37.4519		232.083	23.9017		287.069	73.372
90.6021	0.90738		188.934	1.56283		77.4602	1.15135		192.186	10.8113					252.632	39.109		234.167	24.943		289.655	75.5765
91.3874	0.90581		190.621	1.58229		78.0332	1.15023		193.714	11.1323					254.887	40.6996		236.25	25.8638		292.241	77.4664
92.1728	0.91011		192.308	1.59494		78.6062	1.15613		195.429	11.5094					257.143	41.7223		238.333	26.6906		294.828	81.8816
92.9581	0.91426		193.995	1.60515		79.1793	1.16524		197.143	11.8322					259.399	43.1468		240.417	27.5822		297.414	87.6404
93.7435	0.91895		195.682	1.61912		79.7523	1.17152		198.857	12.1554					261.654	44.3702		242.5	28.323
94.5288	0.92092		197.368	1.62137		80.3253	1.16184		200.571	12.4487					263.91	45.3583		244.583	29.2243
95.3141	0.92506		199.055	1.63463		80.8983	1.16661		202.286	12.7965					266.165	46.5533		246.667	30.184
96.0995	0.9255		200.742	1.64596		81.4714	1.17537		204.088	13.147					268.421	47.9918		248.75	31.3629
96.8848	0.92992		202.429	1.65667		82.0444	1.18595		205.714	13.5195					270.677	49.3641		250.833	32.2964
97.6702	0.93358		204.116	1.68246		82.6174	1.20134		207.429	13.8483					272.932	50.8904		252.917	33.2918
98.4555	0.93432		205.803	1.6855		83.1905	1.21156		209.143	14.1848					275.188	52.3986		255.422	34.3205
99.2408	0.93519		207.49	1.68806		83.7635	1.21767		210.857	14.6887					277.444	54.0251		257.083	35.3782
100.026	0.93802		209.177	1.70878		84.3365	1.23039		212.571	15.0998					279.699	56.1252		259.167	36.7499
100.812	0.94002		210.864	1.71502		84.9095	1.2515		214.286	15.6416					281.955	57.8595		261.25	37.6878
101.597	0.94393		212.551	1.72935		85.4826	1.25537		216.413	15.9647					284.211	59.9824		263.333	38.8515
102.382	0.94594		214.238	1.73563		86.0556	1.25497		217.714	16.4296					286.466	62.3265		265.417	40.3931
103.168	0.94874		215.924	1.7417		86.6286	1.26086		219.429	16.7389					288.722	64.8436		267.502	41.8952
103.953	0.95102		217.611	1.74658		87.2017	1.27468		221.143	17.1887					290.977	66.5574		269.583	43.4
104.738	0.95373		219.298	1.75496		87.7747	1.28332		222.857	17.6088					293.233	70.0911		271.667	44.73
105.524	0.9536		220.985	1.77583		88.3477	1.28588		224.571	18.2097					295.489	72.8733		273.754	46.2909
106.309	0.9529		222.672	1.79392		88.9207	1.28737		226.286	18.9257					297.744	76.6039		275.833	48.0654
107.094	0.95569		224.359	1.80715		89.4938	1.29776		228.147	19.42					300.008	80.9916		277.917	49.5474
107.88	0.95674		226.046	1.81872		90.0668	1.2996		229.714	20.244								280.054	51.5137
108.665	0.96064		227.733	1.82675		90.6398	1.30343		231.429	20.7702								282.083	53.1429
109.45	0.96408		229.42	1.84057		91.2129	1.31026		233.143	21.117								284.167	55.5689
110.236	0.96752		231.107	1.85582		91.7859	1.3133		234.857	21.5688								286.25	57.3526
111.021	0.96789		232.794	1.86507		92.3589	1.31663		236.571	22.0532								288.333	59.6343
111.806	0.96665		234.48	1.88177		92.932	1.31596		238.286	22.5157								290.417	61.3419
112.592	0.97258		236.167	1.90379		93.505	1.31683		240.039	23.0868								292.509	63.728
113.377	0.97331		237.854	1.91693		94.078	1.31093		241.714	23.6426								294.583	65.9959
114.162	0.97512		239.541	1.94639		94.651	1.31875		243.429	24.445								296.667	67.7589
114.948	0.97221		241.228	1.96169		95.2241	1.30358		245.143	24.9557								298.75	70.5714
115.733	1.12798		242.915	1.9721		95.7971	1.31024		246.857	25.7921								300.833	73.0096
116.518	1.13221		244.602	1.99285		96.3701	1.31089		248.571	26.1917								302.917	75.3972
117.304	1.13149		246.289	1.99195		96.9432	1.31267		250.286	27.1157								305.984	80.423
118.089	1.13605		247.976	1.99553		97.5162	1.33527		252.242	27.8094
118.874	1.11621		249.663	2.03488		98.0892	1.34693		253.714	29.2092
119.66	1.11213		251.35	2.05502		98.6622	1.3505		255.429	29.9201
120.445	1.1359		253.036	2.0642		99.2353	1.35311		257.143	30.7096
121.23	1.13777		254.723	2.08143		99.8083	1.36109		258.857	31.4865
122.016	1.14088		256.41	2.08228		100.381	1.37574		260.571	32.172
122.801	1.13853		258.097	2.12526		100.954	1.37438		262.286	33.4044
123.586	1.14035		259.784	2.12643		101.527	1.3981		264.014	33.8764
124.372	1.1269		261.471	2.13831		102.1	1.39966		265.714	34.7925
125.157	1.12769		263.158	2.13041		102.673	1.39651		267.429	35.6736
125.942	1.14533		264.845	2.1483		103.246	1.40719		269.143	37.0281
126.728	1.16758		266.532	2.15093		103.82	1.44378		270.857	38.1237
127.513	1.1735		268.219	2.16452		104.393	1.43841		272.571	39.1921
128.298	1.15648		269.906	2.22185		104.966	1.44613		274.286	40.6977
129.084	1.17574		271.592	2.22669		105.539	1.48686		276.065	42.5738
129.869	1.18196		273.279	2.23276		106.112	1.49181		277.714	44.1337
130.654	1.15635		274.966	2.2511		106.685	1.49101		279.429	45.0801
131.44	1.17204		276.653	2.28184		107.258	1.50053		281.143	46.6795
132.225	1.16959		278.34	2.29055		107.831	1.501		282.857	47.3838
133.01	1.17498		280.027	2.29475		108.404	1.50312		284.571	49.3943
133.796	1.16438		281.714	2.30139		108.977	1.50081		286.286	52.4986
134.581	1.16625		283.401	2.33829		109.55	1.50246		288.125	56.9912
135.366	1.27206		285.088	2.36801		110.123	1.51373		289.714	58.4395
136.152	1.28691		286.775	2.37105		110.696	1.52551		291.429	61.2438
136.937	1.28556		288.462	2.39458		111.269	1.55204		293.143	62.0389
137.723	1.28397		290.148	2.40926		111.842	1.55166		294.857	65.9481
138.508	1.27082		291.835	2.42993		112.415	1.54728		296.571	68.0207
139.293	1.2801		293.522	2.46326		112.988	1.56279		298.286	72.8594
140.079	1.29052		295.209	2.46992		113.561	1.5461		299.291	75.8139
140.864	1.29393		296.896	2.48308		114.134	1.57284
141.649	1.28959		298.583	2.48821		114.707	1.55613
142.435	1.29651		300.27	2.52967		115.28	1.60495
143.22	1.30531		301.957	2.56174		115.853	1.60371
144.005	1.3036		303.644	2.58876		116.426	1.60024
144.791	1.30476		305.331	2.59654		116.999	1.61075
145.576	1.30992		307.018	2.63653		117.572	1.60855
146.361	1.32067		308.704	2.63027		118.145	1.62316
147.147	1.3254		310.391	2.66992		118.718	1.6201
147.932	1.32478		312.078	2.69755		119.291	1.63268
148.717	1.33097		313.765	2.72794		119.864	1.64181
149.503	1.53092		315.452	2.71181		120.437	1.64968
150.288	1.53011		317.139	2.75504		121.01	1.65838
151.073	1.52223		318.826	2.7799		121.583	1.66757
151.859	1.53483		320.513	2.75654		122.156	1.65782
152.644	1.54473		322.2	2.80024		122.729	1.67827
153.429	1.53734		323.887	2.82002		123.302	1.69614
154.215	1.50788		325.574	2.82658		123.876	1.73179
155.001	1.51244		327.26	2.8962		124.449	1.76329
155.785	1.52329		328.947	2.91791		125.022	1.73747
156.571	1.56208		330.634	2.95263		125.595	1.74643
157.356	1.55242		332.321	2.97587		126.168	1.75669
158.141	1.56417		334.008	3.00148		126.741	1.75813
158.927	1.57318		335.695	3.04452		127.314	1.78451
159.712	1.57235		337.382	3.04753		127.887	1.80788
160.497	1.57044		339.069	3.0584		128.46	1.79152
161.283	1.57344		340.756	3.09584		129.033	1.79552
162.068	1.68275		342.443	3.12422		129.606	1.79468
162.853	1.68683		344.13	3.13913		130.179	1.80229
163.639	1.68993		345.816	3.19288		130.752	1.79787
164.424	1.68932		347.503	3.28919		131.325	1.79033
165.209	1.69065		349.19	3.28981		131.898	1.7954
165.995	1.69724		350.877	3.29177		132.471	1.81594
166.78	1.6977		352.564	3.29605		133.044	1.83756
167.565	1.69583		354.251	3.41302		133.617	1.84254
168.351	1.69836		355.938	3.40387		134.19	1.88307
169.136	1.70491		357.625	3.40819		134.763	1.88517
169.921	1.68865		359.312	3.41129		135.336	1.90208
170.707	1.7146		360.999	3.44261		135.909	1.93177
171.492	1.71899		362.686	3.44918		136.482	1.94021
172.277	1.71939		364.372	3.46628		137.055	1.93258
173.063	1.72086		366.059	3.49288		137.628	1.93595
173.848	1.72445		367.746	3.47593		138.201	1.96693
174.634	1.72801		369.433	3.53441		138.774	1.95988
175.419	1.73562		371.12	3.55858		139.347	1.97719
176.204	1.72824		372.807	3.58474		139.92	1.99281
176.99	1.73159		374.494	3.58589		140.493	2.00118
177.775	1.74601		376.181	3.60673		141.066	2.01143
178.56	1.74664		377.868	3.64394		141.639	2.00955
179.346	1.75046		379.555	3.68138		142.212	2.00845
180.131	1.75743		381.242	3.68498		142.785	2.04023
180.916	1.8108		382.928	3.712		143.359	2.02435
181.702	1.81611		384.615	3.75763		143.932	2.05677
182.487	1.81441		386.302	3.79845		144.505	2.06342
183.272	1.81594		387.989	3.7892		145.078	2.07045
184.058	1.82166		389.676	3.81397		145.651	2.07921
184.843	1.82849		391.363	3.82756		146.224	2.08624
185.628	1.87818		393.05	3.85695		146.797	2.08627
186.414	1.88289		394.737	3.9103		147.37	2.11139
187.199	1.88745		396.424	3.94893		147.943	2.1178
187.984	1.88989		398.111	3.97836		148.516	2.12528
188.77	1.89431		399.798	3.99908		149.089	2.15661
189.555	1.89476		401.484	4.02678		149.662	2.11058
190.34	1.89975		403.171	4.0306		150.235	2.1529
191.126	1.90558		404.858	4.06352		150.808	2.19478
191.911	1.91042		406.545	4.0734		151.381	2.20847
192.696	1.91275		408.232	4.11611		151.954	2.20659
193.482	1.96554		409.919	4.14787		152.527	2.21006
194.267	1.96344		411.606	4.18804		153.1	2.23477
195.052	2.00967		413.293	4.27743		153.673	2.26176
195.838	2.00842		414.98	4.29471		154.246	2.21641
196.623	2.02208		416.667	4.28074		154.819	2.3053
197.408	2.02633		418.354	4.30893		155.392	2.32723
198.194	2.02928		420.04	4.33642		155.965	2.31694
198.979	2.03502		421.727	4.32785		156.538	2.32289
199.764	2.04178		423.414	4.36955		157.111	2.28828
200.55	2.04868		425.101	4.41272		157.684	2.34089
201.335	2.04638		426.788	4.42688		158.257	2.34755
202.12	2.05773		428.475	4.44607		158.83	2.37224
202.906	2.06003		430.162	4.47869		159.403	2.39516
203.691	2.05792		431.849	4.53339		159.976	2.42956
204.476	2.06235		433.536	4.59594		160.549	2.42966
205.262	2.16962		435.223	4.55733		161.122	2.45155
206.047	2.16972		436.91	4.5585		161.695	2.4716
206.832	2.17421		438.596	4.56926		162.268	2.49518
207.618	2.17902		440.283	4.57988		162.841	2.48618
208.403	2.16687		441.97	4.60224		163.415	2.50492
209.188	2.18417		443.657	4.64182		163.988	2.53381
209.974	2.18071		445.344	4.66951		164.561	2.53134
210.759	2.17822		447.031	4.73756		165.134	2.54926
211.544	2.19373		448.718	4.80141		165.707	2.59036
212.33	2.20368		450.405	4.76089		166.28	2.59073
213.115	2.20276		452.092	4.75429		166.853	2.61535
213.901	2.2081		453.779	4.76161		167.426	2.57493
214.686	2.21092		455.466	4.83845		167.999	2.61342
215.471	2.21348		457.152	4.90511		168.572	2.64772
216.257	2.21702		458.839	4.89956		169.145	2.64935
217.042	2.22473		460.526	4.97736		169.718	2.69316
217.827	2.22988		462.213	5.04353		170.291	2.73266
218.613	2.22588		463.9	5.09539		170.864	2.73812
219.398	2.22726		465.587	5.1842		171.437	2.75343
220.183	2.2315		467.274	5.11177		172.01	2.79678
220.969	2.23689		468.961	5.16681		172.583	2.79169
221.754	2.24388		470.648	5.18353		173.156	2.83022
222.539	2.24885		472.335	5.25917		173.729	2.86638
223.325	2.36148		474.022	5.22572		174.302	2.88443
224.11	2.36632		475.709	5.32453		174.875	2.92564
224.895	2.36847		477.395	5.40169		175.448	2.92924
225.681	2.38093		479.082	5.41521		176.021	2.98675
226.466	2.38618		480.769	5.42948		176.594	2.99555
227.251	2.39809		482.456	5.39226		177.167	2.97416
228.037	2.39562		484.143	5.48206		177.74	2.95454
228.822	2.40913		485.83	5.53205		178.313	3.01503
229.607	2.41847		487.517	5.64291		178.886	3.07007
230.393	2.41941		489.204	5.63535		179.459	3.09589
231.178	2.42588		490.891	5.67418		180.032	3.04077
231.963	2.44513		492.578	5.6533		180.605	3.14693
232.749	2.44903		494.265	5.71642		181.178	3.21671
233.534	2.46517		495.951	5.63643		181.751	3.23169
234.319	2.47206		497.638	5.59516		182.324	3.28811
235.105	2.57431		499.325	5.65564		182.898	3.33131
235.89	2.57889		501.012	5.72182		183.471	3.33686
236.675	2.58086		502.699	5.82883		184.044	3.3532
237.461	2.58596		504.386	5.84764		184.617	3.37108
238.246	2.59917		506.073	5.88181		185.19	3.41656
239.031	2.6091		507.76	5.8862		185.763	3.41156
239.817	2.62373		509.447	5.91988		186.336	3.44111
240.602	2.63201		511.134	5.93302		186.909	3.48171
241.387	2.63644		512.821	6.05054		187.482	3.45262
242.173	2.63988		514.507	6.09286		188.055	3.50088
242.958	2.6326		516.194	6.14885		188.628	3.50554
243.743	2.64896		517.881	6.18399		189.201	3.52096
244.529	2.63306		519.568	6.21446		189.774	3.57476
245.314	2.76503		521.255	6.25142		190.347	3.60497
246.099	2.66406		522.942	6.26515		190.92	3.60246
246.885	2.67434		524.629	6.36368		191.493	3.65732
247.67	2.67905		526.316	6.39085		192.066	3.69442
248.456	2.67176		528.003	6.31339		192.639	3.73381
249.241	2.68914		529.69	6.43592		193.212	3.78159
250.026	2.71126		531.377	6.56332		193.785	3.80601
250.812	2.70298		533.063	6.49575		194.358	3.84411
251.597	2.72348		534.75	6.5599		194.931	3.84124
252.382	2.72769		536.437	6.6136		195.504	3.89115
253.168	2.73943		538.124	6.59819		196.077	3.96237
253.953	2.73455		539.811	6.64508		196.65	4.02302
254.738	2.73422		541.498	6.75252		197.223	4.06642
255.524	2.94855		543.185	6.67696		197.796	4.09332
256.309	2.8555		544.872	6.76436		198.369	4.10852
257.094	2.86342		546.559	6.8731		198.942	4.15935
257.88	2.8845		548.246	6.88525		199.515	4.19513
258.665	2.89568		549.933	6.90365		200.088	4.2326
259.45	2.8866		551.619	7.03809		200.661	4.2406
260.236	2.91426		553.306	7.05955		201.234	4.28551
261.021	2.9208		554.993	7.06666		201.807	4.38261
261.806	2.94649		556.68	7.10806		202.381	4.38532
262.592	2.9642		558.367	7.13518		202.954	4.45459
263.377	2.98605		560.054	7.17901		203.527	4.47837
264.162	2.982		561.741	7.20115		204.1	4.4517
264.948	2.98297		563.428	7.2349		204.673	4.52603
265.733	3.00556		565.115	7.27596		205.246	4.58627
266.518	2.98038		566.802	7.32249		205.819	4.52588
267.304	3.00114		568.489	7.4011		206.392	4.66413
268.089	3.0183		570.175	7.39674		206.965	4.66637
268.874	3.00047		571.862	7.432		207.538	4.70988
269.66	3.00701		573.549	7.4972		208.111	4.73862
270.445	3.04278		575.236	7.47776		208.684	4.80953
271.23	3.06229		576.923	7.4902		209.257	4.84055
272.016	3.08075		578.61	7.47124		209.83	4.9128
272.801	3.07338		580.297	7.49452		210.403	4.91755
273.586	3.08583		581.984	7.53095		210.976	4.94778
274.372	3.10899		583.671	7.65513		211.549	5.01511
275.157	3.13179		585.358	7.78604		212.122	4.96344
275.942	3.10218		587.045	7.83796		212.695	5.1353
276.728	3.11097		588.731	7.84597		213.268	5.09797
277.513	3.12503		590.418	7.87126		213.841	5.2546
278.298	3.14205		592.105	7.89709		214.414	5.38432
279.084	3.13928		593.792	7.8503		214.987	5.44684
279.869	3.15016		595.479	7.92893		215.56	5.47559
280.654	3.15025		597.166	8.00474		216.133	5.50903
281.44	3.16656		598.853	8.04782		216.706	5.59188
282.225	3.17838		600.54	8.05277		217.279	5.66816
283.01	3.18415		602.227	8.05255		217.852	5.72159
283.796	3.22867		603.914	8.25095		218.425	5.68772
284.581	3.25286		605.601	8.26695		218.998	5.76652
285.366	3.36625		607.287	8.27267		219.571	5.80919
286.152	3.39123		608.974	8.30826		220.144	5.78082
286.937	3.38128		610.661	8.35312		220.717	5.90146
287.723	3.40288		612.348	8.4856		221.29	5.91968
288.508	3.36847		614.035	8.53925		221.863	5.95313
289.293	3.39293		615.722	8.59243		222.437	6.06787
290.079	3.36426		617.409	8.6776		223.01	6.12821
290.864	3.36593		619.096	8.68552		223.583	6.1366
291.649	3.37509		620.783	8.64212		224.156	6.17859
292.435	3.41355		622.47	8.67231		224.729	6.2512
293.22	3.37665		624.157	8.7943		225.302	6.36826
294.005	3.3927		625.843	8.86984		225.875	6.37476
294.791	3.48267		627.53	8.97237		226.448	6.44494
295.576	3.44113		629.217	8.968		227.021	6.48968
296.361	3.46205		630.904	9.03078		227.594	6.48927
297.147	3.41206		632.591	9.13012		228.167	6.59466
297.932	3.48594		634.278	9.20984		228.74	6.67487
298.717	3.48797		635.965	9.25159		229.313	6.75578
299.503	3.49506		637.652	9.36401		229.886	6.77807
300.288	3.59496		639.339	9.34794		230.459	6.82123
301.073	3.54446		641.026	9.28017		231.032	6.86866
301.859	3.58089		642.713	9.27353		231.605	7.00124
302.644	3.55086		644.399	9.3296		232.178	7.08622
303.429	3.64106		646.086	9.31756		232.751	7.26064
304.215	3.5558		647.773	9.39627		233.324	7.37593
305.215	3.63718		649.46	9.50697		233.897	7.48134
305.785	3.66211		651.147	9.60743		234.47	7.57031
306.571	3.68658		652.834	9.66058		235.043	7.41544
307.356	3.71304		654.521	9.83317		235.616	7.64159
308.141	3.67408		656.208	9.86947		236.189	7.65652
308.927	3.68907		657.895	9.94462		236.762	7.81868
309.712	3.74286		659.582	9.90772		237.335	7.85749
310.497	3.76472		661.269	10.1041		237.908	7.97244
311.283	3.79082		662.955	9.97465		238.481	8.16231
312.068	3.80227		664.642	10.1819		239.054	8.29384
312.853	3.79157		666.329	10.1677		239.627	8.38301
313.639	3.83796		668.016	10.1915		240.2	8.27541
314.424	3.87473		669.703	10.2238		240.773	8.3723
315.209	3.89268		671.39	10.2857		241.346	8.60219
315.995	3.89189		673.077	10.3774		241.92	8.53554
316.78	3.89217		674.764	10.3965		242.493	8.61567
317.565	3.93452		676.451	10.4568		243.066	8.62794
318.351	3.90765		678.138	10.5373		243.639	8.73634
319.136	3.95246		679.825	10.621		244.212	8.8447
319.921	3.96732		681.511	10.756		244.785	9.11328
320.707	3.89069		683.198	10.9048		245.358	9.07925
321.492	3.89273		684.885	11.0162		245.931	9.1995
322.277	3.91115		686.572	11.0894		246.504	9.374
323.063	3.9074		688.259	11.108		247.077	9.45092
323.848	4.00182		689.946	11.1616		247.65	9.52878
324.634	4.00426		691.633	11.191		248.223	9.5681
325.419	4.00917		693.32	11.299		248.796	9.63413
326.204	4.02057		695.007	11.3492		249.369	9.73252
326.99	4.04696		696.694	11.244		249.942	9.71006
327.775	3.9861		698.381	11.5092		250.515	9.87756
328.56	4.01623		700.067	11.5201		251.088	9.94496
329.346	4.03041		701.754	11.5738		251.661	10.1612
330.131	4.04365		703.441	11.6523		252.234	10.2007
330.916	4.03492		705.128	11.7199		252.807	10.2934
331.702	4.10445		706.815	11.7787		253.38	10.5724
332.487	4.10208		708.502	11.8984		253.953	10.6333
333.272	4.11849		710.189	12.078		254.526	10.7013
334.058	4.1498		711.876	12.2316		255.099	11.0165
334.843	4.20026		713.563	12.2064		255.672	11.0346
335.628	4.24377		715.25	12.323		256.245	11.1047
336.414	4.18353		716.937	12.3117		256.818	11.2589
337.199	4.18401		718.623	12.3856		257.391	11.3512
337.984	4.20111		720.31	12.2588		257.964	11.3485
338.77	4.23893		721.997	12.305		258.537	11.5527
339.555	4.26133		723.684	12.3851		259.11	11.6887
340.34	4.26299		725.371	12.2143		259.683	11.8216
341.126	4.31341		727.058	12.4163		260.256	11.8694
341.911	4.32753		728.745	12.5363		260.829	11.9507
342.696	4.4558		730.432	12.7912		261.402	12.2486
343.482	4.35586		732.119	12.8062		261.976	12.2485
344.267	4.40579		733.806	12.7021		262.549	12.3745
345.052	4.42295		735.493	12.9044		263.122	12.4016
345.838	4.43549		737.179	13.0262		263.695	12.6365
346.623	4.46692		738.866	13.0259		264.268	12.6744
347.408	4.49295		740.553	13.0836		264.841	12.8313
348.194	4.49496		742.24	13.37		265.414	12.9469
348.979	4.53394		743.927	13.4441		265.987	13.0288
349.764	4.55324		745.614	13.4639		266.56	13.165
350.55	4.58097		747.301	13.5977		267.133	13.362
351.335	4.61482		748.988	13.4288		267.706	13.6404
352.12	4.63326		750.675	13.5563		268.279	13.5989
352.906	4.66326		752.362	13.7292		268.852	13.507
353.691	4.6311		754.049	13.6627		269.425	13.8485
354.476	4.65921		755.735	13.6786		269.998	14.1342
355.262	4.6862		757.422	13.7812		270.571	14.1775
356.047	4.64153		759.109	13.8692		271.144	14.1948
356.832	4.67322		760.796	14.0342		271.717	14.4321
357.618	4.69455		762.483	14.1511		272.29	14.2444
358.403	4.70471		764.17	14.1886		272.863	14.4664
359.188	4.77023		765.857	14.2271		273.436	14.6052
359.974	4.80549		767.544	14.2761		274.009	14.7911
360.759	4.83835		769.231	14.2246		274.582	14.9279
361.545	4.85965		770.918	14.4906		275.155	14.932
362.33	4.86309		772.605	14.543		275.728	15.3365
363.115	4.89969		774.292	14.6406		276.301	15.3026
363.901	4.97012		775.978	14.6904		276.874	15.4436
364.686	4.98936		777.665	14.9747		277.447	15.5694
365.471	4.92411		779.352	15.2666		278.02	15.7556
366.257	4.94235		781.039	15.202		278.593	16.0557
367.042	4.98072		782.726	15.2566		279.166	16.211
367.827	4.91431		784.413	15.1474		279.739	16.1622
368.613	4.94199		786.1	15.1524		280.312	16.4573
369.398	4.99068		787.787	15.3377		280.885	16.3596
370.183	5.04983		789.474	15.294		281.459	16.5467
370.969	5.08342		791.161	15.1717		282.032	16.4765
371.754	5.12525		792.847	15.3084		282.605	16.6903
372.539	5.15424		794.534	15.5809		283.178	16.9305
373.325	5.11023		796.221	15.4403		283.751	16.9127
374.11	5.13149		797.908	15.4588		284.324	17.2713
374.895	5.17702		799.595	15.6562		284.897	17.3299
375.681	5.23123		801.282	15.5749		285.47	17.3462
376.466	5.15556		802.969	15.5542		286.043	17.2381
377.251	5.22971		804.656	15.6031		286.616	17.6281
378.037	5.24311		806.343	15.8394		287.189	17.8971
378.822	5.28834		808.03	15.9533		287.762	18.3111
379.607	5.32883		809.717	16.1562		288.335	18.3023
380.393	5.34346		811.404	15.968		288.908	18.6271
381.178	5.3674		813.09	15.9444		289.481	18.6815
381.963	5.38967		814.777	15.9636		290.054	18.7772
382.749	5.40624		816.464	16.1574		290.627	19.1519
383.534	5.4454		818.151	16.2811		291.2	19.1974
384.319	5.48209		819.838	16.3926		291.773	19.3936
385.105	5.52909		821.525	16.4921		292.346	19.6443
385.89	5.44883		823.212	16.5454		292.919	19.7415
386.675	5.43644		824.899	16.411		293.492	19.8281
387.461	5.50335		826.586	16.487		294.065	20.0161
388.246	5.51813		828.273	16.4659		294.638	20.0671
389.031	5.55623		829.96	16.6545		295.211	20.2174
389.817	5.57896		831.646	16.8962		295.784	20.6559
390.602	5.73505		833.333	16.9172		296.357	20.6964
391.387	5.61981		835.02	17.0121		296.93	21.019
392.173	5.63893		836.707	17.136		297.503	21.1696
392.958	5.59081		838.394	17.18		298.076	21.3132
393.743	5.64417		840.081	17.3668		298.649	21.4479
394.529	5.70618		841.768	17.518		299.222	21.533
395.314	5.66447		843.455	17.638		299.795	21.7184
396.099	5.70669		845.142	17.9328		300.368	21.9585
396.885	5.74415		846.829	18.2369		300.942	22.0045
397.67	5.73782		848.516	18.3611		301.515	22.2497
398.455	5.79987		850.202	18.4531		302.088	22.6282
399.241	5.84064		851.889	18.4531		302.661	22.7719
400.026	5.88429		853.576	18.4531		303.234	23.0175
400.812	5.94392		855.263	18.4531		303.807	23.2331
401.597	5.99558		856.95	19.0039		304.38	23.1539
402.382	6.06916		858.637	18.9316		304.953	23.5533
403.168	6.10177		860.324	18.9228		305.526	23.784
403.953	6.1397		862.011	18.9345		306.099	24.01
404.738	6.15807		863.698	18.9169		306.672	24.2413
405.524	6.20726		865.385	18.9213		307.245	24.2042
406.309	6.02019		867.072	18.9466		307.818	24.233
407.094	6.2448		868.758	18.9679		308.391	24.2715
407.88	6.28245		870.445	19.0173		308.964	24.5086
408.665	6.33724		872.132	19.097		309.537	24.7593
409.45	6.41652		873.819	19.1884		310.11	24.7722
410.236	6.50172		875.506	19.2066		310.683	24.9751
411.021	6.53756		877.193	19.2151		311.256	24.8107
411.806	6.55719		878.88	19.2793		311.829	25.1213
412.592	6.56932		880.567	19.4334		312.402	25.3152
413.377	6.56377		882.254	19.4611		312.975	25.8005
414.162	6.55498		883.941	19.5869		313.548	26.0986
414.948	6.61255		885.628	19.5421		314.121	26.2955
415.733	6.65938		887.314	19.5968		314.694	26.6117
416.518	6.70242		889.001	19.7002		315.267	26.6399
417.304	6.75525		890.688	19.8294		315.84	26.9116
418.089	6.78583		892.375	19.9645		316.413	26.9108
418.874	6.86734		894.062	20.0074		316.986	27.2763
419.66	6.8885		895.749	19.9403		317.559	27.3014
420.445	6.73968		897.436	19.9029		318.132	27.6207
421.23	6.78453		899.123	19.942		318.705	27.7514
422.016	6.82262		900.81	19.9889		319.278	28.3873
422.801	6.87657		902.497	20.0263		319.851	28.8671
423.586	6.90539		904.184	20.0959		320.424	28.9894
424.372	6.96554		905.87	20.1658		320.998	29.3698
425.157	7.01981		907.557	20.3547		321.571	29.3132
425.942	7.02676		909.244	20.503		322.144	29.7506
426.728	7.1544		910.931	20.7319		322.717	29.8618
427.513	7.21306		912.618	20.8086		323.29	30.0595
428.298	7.24502		914.305	20.8049		323.863	29.6352
429.084	7.31034		915.992	20.8607		324.436	30.2661
429.869	7.34409		917.679	20.9462		325.009	30.078
430.654	7.36117		919.366	20.931		325.582	30.3661
431.44	7.43357		921.053	21.3452		326.155	30.5599
432.225	7.53505		922.74	21.4114		326.728	30.9745
433.01	7.58752		924.426	21.2903		327.301	31.1148
433.796	7.62159		926.113	21.4933		327.874	31.4447
434.581	7.67421		927.8	21.6267		328.447	31.7645
435.366	7.72445		929.487	21.7142		329.02	32.1475
436.152	7.77685		931.174	21.8985		329.593	32.3847
436.937	7.81426		932.861	21.9129		330.166	32.2483
437.723	7.85594		934.548	21.938		330.739	32.5074
438.508	7.90317		936.235	22.1477		331.312	32.6614
439.293	7.93845		937.922	22.0979		331.885	32.9664
440.079	7.99569		939.609	22.2377		332.458	32.9946
440.864	8.02704		941.296	22.3843		333.031	33.0119
441.649	8.10834		942.982	22.4453		333.604	33.3453
442.435	8.1321		944.669	22.6112		334.177	33.3629
443.22	8.19693		946.356	22.4887		334.75	33.5701
444.005	8.24119		948.043	22.4487		335.323	33.4405
444.791	8.29857		949.73	22.4674		335.896	33.7735
445.576	8.37268		951.417	22.6811		336.469	33.8621
446.361	8.43563		953.104	22.7731		337.042	34.3678
447.147	8.54333		954.791	22.7944		337.615	34.2379
447.932	8.59644		956.478	22.8398		338.188	34.1365
448.717	8.47308		958.165	22.9006		338.761	34.2643
449.503	8.75368		959.852	22.9994		339.334	34.6218
450.288	8.9335		961.538	23.1056		339.907	35.1657
451.073	8.90707		963.225	23.7015		340.481	35.4227
451.859	8.99635		964.912	23.8465		341.054	35.0011
452.644	9.02044		966.599	24.04		341.627	35.8739
453.429	9.02108		968.286	24.1429		342.2	35.5762
454.215	9.09914		969.973	23.8295		342.773	36.5724
455.124	9.21719		971.66	24.0125		343.346	36.8923
455.785	9.23427		973.347	24.1852		343.919	36.4147
456.571	9.22112		975.034	24.4004		344.492	37.2304
457.356	9.35191		976.721	24.7011		345.065	37.1573
458.141	9.35152		978.408	24.8164		345.638	37.4235
458.927	9.38796		980.094	24.769		346.211	38.417
459.712	9.44815		981.781	24.8294		346.784	38.8286
460.497	9.49061		983.468	24.8185		347.357	39.2243
461.283	9.6034		985.155	25.0224		347.93	39.6731
462.068	9.64431		986.842	24.9136		348.503	40.0103
462.853	9.71096		988.529	25.4225		349.076	39.9436
463.639	9.77892		990.216	25.3329		349.649	39.9003
464.424	9.83952		991.903	25.3881		350.222	39.9722
465.209	9.92348		993.59	25.412		350.795	40.1759
465.995	9.9705		995.277	25.6483		351.368	40.1961
466.78	10.0257		996.964	25.6867		351.941	40.5544
467.565	10.1011		998.65	25.9617		352.514	41.0167
468.351	10.1855		1000.34	26.1143		353.087	41.5502
469.136	10.2277		1002.02	26.2256		353.66	41.9983
469.921	10.3058		1003.71	26.5873		354.233	42.3058
470.707	10.386		1005.4	26.9808		354.806	42.4697
471.492	10.4632		1007.09	26.8979		355.379	42.8764
472.277	10.3865		1008.77	27.0417		355.952	42.8887
473.063	10.5559		1010.46	26.9109		356.525	43.7531
473.848	10.5542		1012.15	27.1447		357.098	44.0026
474.634	10.6913		1013.83	27.0141		357.671	44.0057
475.419	10.7196		1015.52	27.6516		358.244	44.1263
476.204	10.8187		1017.21	27.4699		358.817	45.3411
476.99	10.8705		1018.89	27.6154		359.39	46.3375
477.775	10.8562		1020.58	27.6728		359.964	46.7029
478.56	10.9232		1022.27	27.5303		360.537	47.5682
479.346	10.8991		1023.95	27.6722		361.11	47.4453
480.131	11.1195		1025.64	28.1091		361.683	47.9408
480.916	11.1637		1027.33	28.5818		362.256	48.4971
481.702	11.2106		1029.01	28.8071		362.829	49.3471
482.487	11.2933		1030.7	29.0001		363.402	49.7724
483.272	11.2764		1032.39	29.0097		363.975	50.0231
484.058	11.3184		1034.08	28.9729		364.548	49.5271
484.843	11.5137		1035.76	28.9734		365.121	50.213
485.628	11.5371		1037.45	28.8192		365.694	51.5137
486.414	11.6127		1039.14	29.1977		366.267	51.3206
487.199	11.6393		1040.82	29.1991		366.84	51.881
487.984	11.7414		1042.51	29.7599		367.413	52.2379
488.77	11.6783		1044.2	29.9217		367.986	51.4992
489.555	11.6914		1045.88	30.0025		368.559	52.9445
490.34	11.7419		1047.57	30.0808		369.132	52.5276
491.126	11.8575		1049.26	29.7823		369.705	53.0276
491.911	12.0088		1050.94	30.4539		370.278	53.4092
492.696	12.0201		1052.63	30.6713		370.851	53.4367
493.482	12.1576		1054.32	30.2917		371.424	53.4584
494.267	12.2691		1056.01	30.5359		371.997	53.5141
495.052	12.2992		1057.69	30.6373		372.57	54.6054
495.838	12.3569		1059.38	30.7317		373.143	55.3432
496.623	12.5127		1061.07	30.7516		373.716	55.6422
497.408	12.5341		1062.75	30.7507		374.289	55.4208
498.194	12.8143		1064.44	30.6112		374.862	55.5848
498.979	13.0232		1066.13	31.0072		375.435	57.7439
499.764	12.9948		1067.81	31.0029		376.008	56.4016
500.55	13.0196		1069.5	31.0527		376.581	58.0366
501.335	12.9353		1071.19	31.0742		377.154	58.4513
502.12	13.0378		1072.87	30.9582		377.727	58.6653
502.906	13.117		1074.56	31.1116		378.3	58.3024
503.691	13.184		1076.25	31.4433		378.873	59.3945
504.476	13.2195		1077.94	31.4446		379.446	60.5597
505.262	13.2654		1079.62	31.6455		380.02	59.4184
506.047	13.3581		1081.31	31.8523		380.593	60.8739
506.832	13.3742		1083	31.9112		381.166	60.8841
507.618	13.4783		1084.68	31.7973		381.739	62.2651
508.403	13.4552		1086.37	32.2651		382.312	62.9099
509.188	13.5892		1088.06	32.1653		382.885	63.2467
509.974	13.5902		1089.74	32.419		383.458	63.9407
510.759	13.6941		1091.43	32.1415		384.031	64.0922
511.545	13.6972		1093.12	32.5947		384.604	66.1688
512.33	13.8339		1094.8	32.8598		385.177	66.1616
513.115	13.7484		1096.49	33.2278		385.75	66.1622
513.901	13.8126		1098.18	33.4515		386.323	66.277
514.686	13.927		1099.87	33.7218		386.896	65.4403
515.471	13.975		1101.55	33.9635		387.469	67.3538
516.257	14.4502		1103.24	33.8543		388.042	66.9242
517.042	14.5116		1104.93	33.9567		388.615	67.3135
517.827	14.5129		1106.61	34.3888		389.188	67.5187
518.613	14.4415		1108.3	34.1059		389.761	66.3999
519.398	14.4467		1109.99	34.4325		390.334	68.7372
520.183	14.5945		1111.67	34.4648		390.907	68.5655
520.969	14.6741		1113.36	35.6558		391.48	69.4471
521.754	14.8193		1115.05	35.6341		392.053	69.8967
522.539	14.7877		1116.73	36.1981		392.626	70.1041
523.325	14.8644		1118.42	36.0621		393.199	69.5485
524.11	14.9621		1120.11	35.2219		393.772	72.2278
524.895	15.0418		1121.79	35.6492		394.345	71.7064
525.681	15.0737		1123.48	36.0647		394.918	73.1002
526.466	15.2295		1125.17	36.6779		395.491	73.1895
527.251	15.2547		1126.86	36.7087		396.064	74.5249
528.037	15.3081		1128.54	37.666		396.637	74.2338
528.822	15.264		1130.23	37.3864		397.21	74.2673
529.607	15.3621		1131.92	37.3536		397.783	76.2054
530.393	15.414		1133.6	38.373		398.356	76.7285
531.178	15.4069		1135.29	37.0322		398.929	76.7009
531.963	15.5775		1136.98	38.4562		399.502	78.0388
532.749	15.6595		1138.66	38.4434		400.076	78.5838
533.534	15.7928		1140.35	37.6262		400.649	79.6548
534.319	15.9097		1142.04	37.7298		401.222	81.1779
535.105	15.9873		1143.72	38.7891		401.795	82.6593
535.89	16.0881		1145.41	39.382		402.368	83.7126
536.675	16.0988		1147.1	39.7779		402.941	81.1218
537.461	16.2567		1148.79	39.5224		403.514	82.6418
538.246	15.9624		1150.47	39.7331		404.087	83.6073
539.031	16.04		1152.16	39.6233		404.66	84.468
539.817	16.4201		1153.85	39.5016		405.233	84.1063
540.602	16.5701		1155.53	40.3514		405.806	85.4858
541.387	16.6563		1157.22	39.9879		406.379	87.0836
542.173	16.7405		1158.91	40.6641		406.952	88.0797
542.958	16.8614		1160.59	41.3368		407.525	86.837
543.743	16.9719		1162.28	41.3221		408.098	87.5979
544.529	17.082		1163.97	40.378		408.671	84.328
545.314	17.058		1165.65	42.0898		409.244	86.2988
546.099	17.1896		1167.34	41.9359		409.817	91.0524
546.885	17.3024		1169.03	42.3101		410.39	92.706
547.67	17.372		1170.72	42.0826		410.963	93.1762
548.456	17.5141		1172.4	42.089		411.536	91.3997
549.241	17.6309		1174.09	42.5452		412.109	91.2874
550.026	17.7373		1175.78	42.7511		412.682	90.5057
550.812	17.8068		1177.46	42.1741		413.255	89.1141
551.597	17.9406		1179.15	43.183		413.828	89.9593
552.382	17.9144		1180.84	43.9556		414.401	92.8233
553.168	17.9618		1182.52	43.1876		414.974	93.2921
553.953	18.0463		1184.21	44.6317		415.547	92.7521
554.738	18.2496		1185.9	44.8174
555.524	18.2148		1187.58	44.7499
556.309	18.527		1189.27	45.6105
557.094	18.6776		1190.96	46.279
557.88	18.9042		1192.65	45.9955
558.665	19.0979		1194.33	46.0754
559.45	19.2067		1196.02	46.4375
560.236	19.2707		1197.71	46.2994
561.021	19.2264		1199.39	46.4204
561.806	19.3771		1201.08	47.1189
562.592	19.5511		1202.77	47.5137
563.377	19.5158		1204.45	47.396
564.162	19.599		1206.14	47.6382
564.948	19.7244		1207.83	48.5515
565.733	19.683		1209.51	47.8521
566.518	19.8357		1211.2	48.4395
567.304	19.827		1212.89	48.4479
568.089	19.9522		1214.57	49.0232
568.874	20.2934		1216.26	49.4589
569.66	20.3987		1217.95	49.4218
570.445	20.4981		1219.64	51.3232
571.23	20.4943		1221.32	51.2625
572.016	20.732		1223.01	51.0118
572.801	20.7381		1224.7	51.6716
573.586	20.8563		1226.38	52.5382
574.372	20.9581		1228.07	52.9815
575.157	20.8299		1229.76	52.817
575.942	21.4708		1231.44	53.7584
576.728	21.5589
577.513	21.7042
578.298	21.7416
579.084	21.7426
579.869	21.9421
580.654	22.0055
581.44	22.1547
582.225	22.3648
583.01	22.4031
583.796	22.5305
584.581	22.683
585.366	22.6907
586.152	22.7362
586.937	22.9528
587.723	23.1155
588.508	23.2661
589.293	23.4148
590.079	23.4522
590.864	23.6284
591.649	23.7381
592.435	23.9724
593.22	24.1818
594.005	24.4169
594.791	24.601
595.576	24.5607
596.361	24.6857
597.147	24.903
597.932	24.9963
598.717	25.136
599.503	25.2531
600.288	25.3768
601.073	25.5701
601.859	25.494
602.644	25.7752
603.429	25.928
604.215	25.9965
605.054	26.1281
605.785	26.2961
606.571	26.2631
607.356	26.4765
608.141	26.6917
608.927	27.0475
609.712	27.0885
610.497	27.412
611.283	27.5059
612.068	27.6322
612.853	27.848
613.639	28.0685
614.424	28.1505
615.209	28.2034
615.995	28.5195
616.78	28.4692
617.565	28.416
618.351	28.3716
619.136	28.777
619.921	28.9313
620.707	29.3894
621.492	29.4062
622.277	29.4574
623.063	29.6574
623.848	29.8318
624.634	29.9629
625.419	29.9969
626.204	30.2431
626.99	30.2001
627.775	30.4319
628.56	30.8211
629.346	30.9567
630.131	31.2131
630.916	31.4258
631.702	31.3772
632.487	31.6187
633.272	31.8257
634.058	31.906
634.843	31.9425
635.628	32.1418
636.414	32.2954
637.199	32.5994
637.984	32.797
638.77	32.8102
639.555	33.1311
640.34	33.0957
641.126	32.4882
641.911	32.8633
642.696	33.0556
643.482	33.5969
644.267	33.6277
645.052	34.0551
645.838	34.291
646.623	34.2945
647.408	34.3933
648.194	34.4025
648.979	34.7133
649.764	34.5157
650.55	35.0254
651.335	35.1542
652.12	35.4999
652.906	36.0081
653.691	35.9601
654.476	35.7467
655.262	35.9749
656.047	36.001
656.832	35.8735
657.618	35.8745
658.403	35.7868
659.188	35.9597
659.974	36.1222
660.759	37.3621
661.544	37.3339
662.33	37.1677
663.115	36.9034
663.901	37.042
664.686	37.0255
665.471	37.5493
666.257	37.6208
667.042	37.9203
667.827	38.1003
668.613	38.2182
669.398	38.2302
670.183	38.5377
670.969	38.5897
671.754	38.7856
672.539	38.87
673.325	39.11
674.11	39.3026
674.895	39.4228
675.681	39.6836
676.466	39.7488
677.251	39.7422
678.037	39.9571
678.822	40.0952
679.607	40.3166
680.393	40.4979
681.178	40.7133
681.963	40.8286
682.749	40.9577
683.534	41.1159
684.319	41.2088
685.105	41.4823
685.89	41.3941
686.675	41.6972
687.461	41.9756
688.246	42.0796
689.031	42.1845
689.817	42.2856
690.602	42.4259
691.387	42.7685
692.173	42.9567
692.958	43.0838
693.743	43.1327
694.529	43.0692
695.314	43.5166
696.099	43.4387
696.885	44.0328
697.67	44.755
698.456	44.3836
699.241	44.1176
700.026	43.6103
700.812	43.4459
701.597	44.1386
702.382	44.7229
703.168	45.8837
703.953	46.4562
704.738	45.8834
705.524	46.1527
706.309	45.987
707.094	46.0598
707.88	45.8554
708.665	46.5079
709.45	47.2092
710.236	47.8873
711.021	48.0383
711.806	48.1043
712.592	48.502
713.377	48.3981
714.162	48.5674
714.948	48.6756
715.733	49.0713
716.518	48.5363
717.304	48.7017
718.089	48.6604
718.874	50.0335
719.66	50.3983
720.445	49.9197
721.23	50.1763
722.016	50.4963
722.801	50.9363
723.586	50.5947
724.372	50.5732
725.157	50.188
725.942	51.6116
726.728	52.0067
727.513	51.316
728.298	51.9812
729.084	51.6392
729.869	51.9167
730.654	52.7193
731.44	52.4062
732.225	53.2806
733.01	52.903
733.796	54.1005
734.581	54.3148
735.366	54.0963
736.152	54.5021
736.937	54.983
737.723	54.7311
738.508	54.8637
739.293	54.7438
740.079	54.9798
740.864	55.282
741.649	55.8718
742.435	54.9172
743.22	55.5149
744.005	55.8013
744.791	56.0886
745.576	57.22
746.361	57.5262
747.147	58.4076
747.932	58.662
748.717	58.6263
749.503	59.2295
750.288	58.6329
751.073	58.7306
751.859	59.8107
752.644	58.6585
753.429	60.1875
754.215	61.2997
755.654	61.4003
765.283	65.4984
775.285	69.4694
785.846	74.4862
795.984	78.4935
805.598	83.4762

## Sheet: Fig.5c
rGO/PPy/PUF1-UHP			rGO/PPy/PUF2-UHP			rGO/PPy/PU-UHP			rGO/PPy/PUF1-BHP			rGO/PPy/PUF1-THP
Stress (kPa)	(R0-R)/R0		Stress (kPa)	(R0-R)/R0		Stress (kPa)	(R0-R)/R0		Stress (kPa)	(R0-R)/R0		Stress (kPa)	(R0-R)/R0
6.42701	0		0.24155	0		1.43333	0		1.66667	0		0	-2.08016e-05
17.4292	0.38397		1.20773	0.36617		5.2025	0.04693		40.9259	0.47568		2.00246	0.13874
32.7887	0.67537		4.10628	0.68329		9.38333	0.42241		66.1354	0.67		10.1818	0.50755
44.1252	0.77		15.7005	0.82803		13.7333	0.63675		93.8889	0.76859		17.4545	0.70649
54.6841	0.8105		41.3043	0.89304		18.7833	0.75333		125.021	0.825		26.1818	0.76972
83.1155	0.87337		76.8116	0.92674		24.3333	0.80779		162.778	0.86071		36.3636	0.82851
118.41	0.91437		120.531	0.95095		30.3021	0.84184		200.003	0.886		46.5455	0.86542
161.983	0.93571		177.536	0.96259		36.9333	0.8643		251.667	0.91126		55.2727	0.89191
220.697	0.95402		257.488	0.97508		46.4667	0.88088		364.259	0.93932		68.3636	0.91069
305.664	0.96525		385.266	0.98535		66.2833	0.89862		507.222	0.95456		80	0.92573
437.909	0.975		600.483	0.99059		114.267	0.92483		711.667	0.96733		93.0909	0.93837
637.255	0.98271		942.029	0.99474		234.233	0.94408		1042.78	0.97546		106.182	0.95329
881.699	0.98799		1295.65	0.99783		599.017	0.96001		1618.7	0.98289		120.727	0.96171
1189.76	0.99125		1661.35	0.99988		1232.57	0.96969		2302.41	0.98874		135.273	0.97324
1607.84	0.99363		2089.86	0.99991		2165.35	0.97472		3075.74	0.99193		152.727	0.97779
2186.93	0.9954		2640.1	0.99993		2627.02	0.97756		4123.15	0.99414		171.636	0.98063
2986.06	0.99654		3373.19	0.99995		2821.9	0.97959		5567.59	0.99553		200.727	0.98491
4055.88	0.9974		4319.56	0.99996		2873.5	0.98024		7541.3	0.9966		235.636	0.98824
4471.79	0.99804		4473.43	0.99997					8197.61	0.99742		279.273	0.99088
4758.72	0.99828								8236.9	0.99759		331.636	0.99203
												386.909	0.99369
												452.364	0.9943
												520.727	0.99553
												597.818	0.99632
												679.273	0.99703
												802.909	0.99746
												871.273	0.99786
												986.182	0.9982
												1115.64	0.99841
												1262.55	0.99871
												1435.64	0.99887
												1642.18	0.99906
												1880.73	0.99918
												2197.82	0.9993
												2429.09	0.99939
												2656	0.99945
												2888.73	0.99949
												3134.55	0.99954
												3403.64	0.99959
												3691.64	0.99962
												4004.36	0.99966
												4340.36	0.99969
												4711.27	0.99972
												5112.73	0.99974
												5556.36	0.99976
												6053.82	0.99978
												6608	0.9998
												7223.27	0.99981
												7905.45	0.99983
												8663.27	0.99984
												9506.91	0.99985

## Sheet: Fig.5d
Time (h)	(R-R0)/R0
0.01183	0.0962
0.01189	0.10268
0.01194	0.11105
0.012	0.12042
0.01206	0.13237
0.01211	0.14748
0.01217	0.16708
0.01222	0.19338
0.01228	0.23537
0.01233	0.30362
0.01239	0.40763
0.01244	0.53444
0.0125	0.66681
0.01256	0.79675
0.01261	0.92747
0.01267	1.03756
0.01272	0.8795
0.01278	0.98963
0.01283	1.09372
0.01289	1.19307
0.01294	1.29389
0.013	1.21018
0.01306	1.31282
0.01311	1.41187
0.01317	1.51215
0.01322	1.60665
0.01328	1.70467
0.01333	1.80328
0.01339	1.903
0.01344	1.99573
0.0135	1.91482
0.01356	2.00598
0.01361	2.09932
0.01367	2.1907
0.01372	2.28147
0.01378	2.37216
0.01383	2.45749
0.01389	2.54509
0.01394	2.63309
0.014	2.6228
0.01406	2.71207
0.01411	2.79594
0.01417	2.88003
0.01422	3.14733
0.01428	3.23316
0.01433	3.31434
0.01439	3.39698
0.01444	3.46775
0.0145	3.54915
0.01456	3.61259
0.01461	3.68651
0.01467	3.76232
0.01472	3.83443
0.01478	3.90309
0.01483	3.96707
0.01489	4.03516
0.01494	4.08593
0.015	4.46271
0.01506	4.42548
0.01511	4.48088
0.01517	4.53236
0.01522	4.59295
0.01528	4.63829
0.01533	4.76609
0.01539	4.80981
0.01544	4.95609
0.0155	4.98702
0.01556	5.13678
0.01561	5.17075
0.01567	5.30723
0.01572	5.44142
0.01578	5.48467
0.01583	5.53646
0.01589	5.64441
0.01594	5.49628
0.016	5.47075
0.01606	5.53133
0.01611	5.59624
0.01617	5.74875
0.01622	5.80732
0.01628	5.78437
0.01633	5.817
0.01639	5.71193
0.01644	5.71051
0.0165	5.59498
0.01656	5.47671
0.01661	5.44852
0.01667	5.40857
0.01672	5.24569
0.01678	5.0849
0.01683	5.02898
0.01689	4.96423
0.01694	4.88945
0.017	4.80894
0.01706	4.72146
0.01711	4.63855
0.01717	4.54616
0.01722	4.45941
0.01728	4.27293
0.01733	4.17123
0.01739	4.07082
0.01744	3.97277
0.0175	3.87888
0.01756	3.57205
0.01761	3.47079
0.01767	3.37219
0.01772	3.27842
0.01778	3.00432
0.01783	2.9112
0.01789	2.81205
0.01794	2.71295
0.018	2.60897
0.01806	2.59796
0.01811	2.49991
0.01817	2.39858
0.01822	2.29794
0.01828	2.19379
0.01833	2.08928
0.01839	1.98675
0.01844	1.87881
0.0185	1.77493
0.01856	1.66629
0.01861	1.55546
0.01867	1.44979
0.01872	1.34322
0.01878	1.23692
0.01883	1.12948
0.01889	1.19552
0.01894	1.08261
0.019	0.9753
0.01906	0.85828
0.01911	0.73621
0.01917	0.61818
0.01922	0.50055
0.01928	0.59182
0.01933	0.4821
0.01939	0.38902
0.01944	0.30879
0.0195	0.24957
0.01956	0.38451
0.01961	0.3511
0.01967	0.32287
0.01972	0.30115
0.01978	0.28289
0.01983	0.267
0.01989	0.25263
0.01994	0.24113
0.02	0.23139
0.02006	0.22302
0.02011	0.21644
0.02017	0.21137
0.02022	0.20258
0.02028	0.17516
0.02033	0.16562
0.02039	0.16456
0.02044	0.16788
0.0205	0.17329
0.02056	0.18005
0.02061	0.18897
0.02067	0.1985
0.02072	0.21092
0.02078	0.22445
0.02083	0.24391
0.02089	0.26788
0.02094	0.30692
0.021	0.36922
0.02106	0.4718
0.02111	0.60038
0.02117	0.73443
0.02122	0.87506
0.02128	0.99884
0.02133	1.12335
0.02139	1.23921
0.02144	1.35131
0.0215	1.45646
0.02156	1.56646
0.02161	1.66952
0.02167	1.77195
0.02172	1.6068
0.02178	1.71397
0.02183	1.8168
0.02189	1.91746
0.02194	2.01856
0.022	2.12306
0.02206	2.21729
0.02211	2.3096
0.02217	2.40456
0.02222	2.4973
0.02228	2.59599
0.02233	2.6965
0.02239	2.78541
0.02244	2.88095
0.0225	2.97617
0.02256	3.06307
0.02261	3.14335
0.02267	3.22698
0.02272	3.32309
0.02278	3.4115
0.02283	3.50152
0.02289	3.58411
0.02294	3.67776
0.023	3.75445
0.02306	3.832
0.02311	3.90939
0.02317	3.98375
0.02322	4.0557
0.02328	4.13809
0.02333	4.21246
0.02339	4.2775
0.02344	4.52679
0.0235	4.60179
0.02356	4.6605
0.02361	4.71756
0.02367	4.7729
0.02372	4.82052
0.02378	4.87824
0.02383	4.92956
0.02389	5.22099
0.02394	5.26732
0.024	5.30916
0.02406	5.36223
0.02411	5.38351
0.02417	5.4081
0.02422	5.43907
0.02428	5.45093
0.02433	5.46825
0.02439	5.48576
0.02444	5.4914
0.0245	5.79591
0.02456	5.82244
0.02461	5.87851
0.02467	5.89854
0.02472	5.97494
0.02478	6.04734
0.02483	5.8087
0.02489	5.84993
0.02494	5.8816
0.025	5.89702
0.02506	5.91113
0.02511	5.61846
0.02517	5.60237
0.02522	5.58148
0.02528	5.54838
0.02533	5.50756
0.02539	5.46621
0.02544	5.41032
0.0255	5.36569
0.02556	5.86641
0.02561	5.78678
0.02567	5.69405
0.02572	5.60631
0.02578	5.50979
0.02583	5.16121
0.02589	5.06512
0.02594	4.96367
0.026	4.86229
0.02606	4.59059
0.02611	4.48892
0.02617	4.39133
0.02622	4.28743
0.02628	4.17906
0.02633	4.06839
0.02639	3.95471
0.02644	3.84888
0.0265	3.74505
0.02656	3.63668
0.02661	3.51905
0.02667	3.41251
0.02672	3.29823
0.02678	3.18972
0.02683	3.09032
0.02689	2.97254
0.02694	2.85395
0.027	2.74119
0.02706	2.62658
0.02711	2.51189
0.02717	2.39168
0.02722	2.27264
0.02728	2.15494
0.02733	2.03786
0.02739	1.92013
0.02744	1.80008
0.0275	1.67805
0.02756	1.55722
0.02761	1.4311
0.02767	1.30824
0.02772	1.18115
0.02778	1.04956
0.02783	0.9152
0.02789	0.78148
0.02794	0.91955
0.028	0.78899
0.02806	0.68249
0.02811	0.59716
0.02817	0.53308
0.02822	0.48506
0.02828	0.4475
0.02833	0.4171
0.02839	0.39229
0.02844	0.37266
0.0285	0.35434
0.02856	0.33846
0.02861	0.32541
0.02867	0.31354
0.02872	0.30382
0.02878	0.29459
0.02883	0.2873
0.02889	0.26837
0.02894	0.23958
0.029	0.23253
0.02906	0.23421
0.02911	0.23889
0.02917	0.20704
0.02922	0.21272
0.02928	0.22081
0.02933	0.22942
0.02939	0.23935
0.02944	0.25143
0.0295	0.26754
0.02956	0.29052
0.02961	0.32503
0.02967	0.38283
0.02972	0.38532
0.02978	0.50042
0.02983	0.35906
0.02989	0.47377
0.02994	0.68108
0.03	0.81616
0.03006	1.1452
0.03011	1.33278
0.03017	1.5205
0.03022	1.61023
0.03028	1.79598
0.03033	2.0661
0.03039	2.16046
0.03044	2.25366
0.0305	2.34554
0.03056	2.52461
0.03061	2.61278
0.03067	2.70509
0.03072	2.79654
0.03078	2.88275
0.03083	2.96775
0.03089	3.05383
0.03094	3.13962
0.031	3.2194
0.03106	3.29746
0.03111	3.37605
0.03117	3.45501
0.03122	3.53307
0.03128	3.61071
0.03133	3.69029
0.03139	3.76469
0.03144	3.84761
0.0315	3.92486
0.03156	4.00207
0.03161	4.07271
0.03167	4.14382
0.03172	4.2101
0.03178	4.27163
0.03183	4.33498
0.03189	4.40879
0.03194	4.47836
0.032	4.77755
0.03206	4.83704
0.03211	4.90262
0.03217	4.96356
0.03222	5.01426
0.03228	5.0705
0.03233	5.11343
0.03239	5.16419
0.03244	5.21007
0.0325	5.25477
0.03256	5.30257
0.03261	5.3362
0.03267	5.36827
0.03272	5.68676
0.03278	5.70285
0.03283	5.72989
0.03289	5.74827
0.03294	5.76114
0.033	5.76877
0.03306	5.77298
0.03311	5.87167
0.03317	5.88648
0.03322	5.9943
0.03328	5.82383
0.03333	5.86304
0.03339	5.92933
0.03344	5.98748
0.0335	5.94442
0.03356	5.98395
0.03361	6.01561
0.03367	5.84608
0.03372	5.76312
0.03378	5.76402
0.03383	5.75456
0.03389	5.74357
0.03394	5.70626
0.034	5.67021
0.03406	5.7161
0.03411	5.67588
0.03417	5.62616
0.03422	5.56341
0.03428	5.50268
0.03433	5.42722
0.03439	5.35561
0.03444	5.27553
0.0345	5.2015
0.03456	5.11941
0.03461	4.78079
0.03467	4.69794
0.03472	4.61923
0.03478	4.53936
0.03483	4.45717
0.03489	4.36142
0.03494	4.27296
0.035	4.18866
0.03506	3.89845
0.03511	3.81283
0.03517	3.72313
0.03522	3.63961
0.03528	3.55624
0.03533	3.46842
0.03539	3.37861
0.03544	3.28961
0.0355	3.20022
0.03556	3.11429
0.03561	3.02088
0.03567	2.84679
0.03572	2.48138
0.03578	2.38835
0.03583	2.29231
0.03589	2.19721
0.03594	2.1876
0.036	2.09627
0.03606	1.27416
0.03611	1.45074
0.03617	1.35372
0.03622	1.25678
0.03628	1.15687
0.03633	1.05629
0.03639	0.95331
0.03644	0.84695
0.0365	0.73816
0.03656	0.63738
0.03661	0.53377
0.03667	0.4337
0.03672	0.34999
0.03678	0.28887
0.03683	0.24405
0.03689	0.21032
0.03694	0.18312
0.037	0.15928
0.03706	0.14036
0.03711	0.12473
0.03717	0.11018
0.03722	0.09869
0.03728	0.08792
0.03733	0.07901
0.03739	0.07238
0.03744	0.06513
0.0375	0.06056
0.03756	0.04153
0.03761	0.02173
0.03767	0.01866
0.03772	0.0197
0.03778	0.02386
0.03783	0.02885
0.03789	0.03612
0.03794	0.04453
0.038	0.05462
0.03806	0.06555
0.03811	0.07906
0.03817	0.0962
0.03822	0.12101
0.03828	0.16074
0.03833	0.22584
0.03839	0.38519
0.03844	0.53305
0.0385	0.67923
0.03856	0.82552
0.03861	0.96964
0.03867	1.10391
0.03872	1.23202
0.03878	1.35
0.03883	1.46608
0.03889	1.58246
0.03894	1.69238
0.039	1.81087
0.03906	1.92454
0.03911	2.04509
0.03917	2.15564
0.03922	2.26532
0.03928	2.36915
0.03933	2.48151
0.03939	2.5868
0.03944	2.69163
0.0395	2.8016
0.03956	2.90104
0.03961	3.01069
0.03967	3.11085
0.03972	3.21218
0.03978	3.31073
0.03983	3.40475
0.03989	3.50379
0.03994	3.60036
0.04	3.76753
0.04006	3.86983
0.04011	3.96982
0.04017	4.06532
0.04022	4.15916
0.04028	4.34109
0.04033	4.42578
0.04039	4.51037
0.04044	4.59431
0.0405	4.67525
0.04056	4.8604
0.04061	4.94955
0.04067	5.03629
0.04072	5.1123
0.04078	5.19321
0.04083	5.38229
0.04089	5.43547
0.04094	5.49805
0.041	5.55862
0.04106	5.72615
0.04111	5.90146
0.04117	5.96773
0.04122	6.02454
0.04128	6.0616
0.04133	6.08589
0.04139	6.14147
0.04144	6.16704
0.0415	6.19319
0.04156	6.2112
0.04161	6.21841
0.04167	6.21633
0.04172	6.09969
0.04178	6.09732
0.04183	6.1145
0.04189	5.91381
0.04194	5.80471
0.042	5.75534
0.04206	5.7187
0.04211	5.7882
0.04217	5.85109
0.04222	5.88885
0.04228	5.81167
0.04233	5.82542
0.04239	5.72042
0.04244	5.71278
0.0425	5.70748
0.04256	5.68673
0.04261	5.64952
0.04267	5.60306
0.04272	5.56249
0.04278	5.51632
0.04283	5.46116
0.04289	5.38884
0.04294	5.31427
0.043	5.2303
0.04306	5.04135
0.04311	4.95655
0.04317	4.88006
0.04322	4.77769
0.04328	4.67947
0.04333	4.58248
0.04339	4.48644
0.04344	4.40279
0.0435	4.298
0.04356	4.19406
0.04361	4.08633
0.04367	3.98818
0.04372	3.88461
0.04378	3.78001
0.04383	3.66739
0.04389	3.55745
0.04394	3.44981
0.044	3.3474
0.04406	3.24327
0.04411	3.13567
0.04417	3.03051
0.04422	2.92318
0.04428	2.80808
0.04433	2.69763
0.04439	2.58558
0.04444	2.46879
0.0445	2.35554
0.04456	2.24064
0.04461	2.1216
0.04467	2.00748
0.04472	1.89381
0.04478	1.77559
0.04483	1.66178
0.04489	1.53976
0.04494	1.41317
0.045	1.29381
0.04506	1.16691
0.04511	1.03722
0.04517	0.90591
0.04522	0.77959
0.04528	0.65287
0.04533	0.53723
0.04539	0.44232
0.04544	0.37625
0.0455	0.27627
0.04556	0.24329
0.04561	0.21717
0.04567	0.1954
0.04572	0.17478
0.04578	0.15826
0.04583	0.1444
0.04589	0.13224
0.04594	0.12165
0.046	0.11335
0.04606	0.10577
0.04611	0.10038
0.04617	0.09504
0.04622	0.06646
0.04628	0.05071
0.04633	0.04895
0.04639	0.05179
0.04644	0.056
0.0465	0.0631
0.04656	0.07027
0.04661	0.08031
0.04667	0.09256
0.04672	0.1062
0.04678	0.12126
0.04683	0.14192
0.04689	0.17264
0.04694	0.22224
0.047	0.30384
0.04706	0.42164
0.04711	0.56895
0.04717	0.71061
0.04722	0.85477
0.04728	0.99456
0.04733	1.11929
0.04739	1.23651
0.04744	1.35701
0.0475	1.46594
0.04756	1.57523
0.04761	1.685
0.04767	1.79915
0.04772	1.90837
0.04778	2.01586
0.04783	2.12665
0.04789	2.2326
0.04794	2.33916
0.048	2.45165
0.04806	2.55038
0.04811	2.65061
0.04817	2.75595
0.04822	2.85859
0.04828	2.96811
0.04833	3.0637
0.04839	3.16438
0.04844	3.26107
0.0485	3.34959
0.04856	3.45297
0.04861	3.54239
0.04867	3.63308
0.04872	3.72742
0.04878	3.81425
0.04883	3.90212
0.04889	3.99655
0.04894	4.08385
0.049	4.25027
0.04906	4.33359
0.04911	4.41023
0.04917	4.48591
0.04922	4.56494
0.04928	4.65499
0.04933	4.73267
0.04939	4.99572
0.04944	5.07039
0.0495	5.14123
0.04956	5.20114
0.04961	5.25217
0.04967	5.30604
0.04972	5.46467
0.04978	5.51917
0.04983	5.57599
0.04989	5.72928
0.04994	5.75878
0.05	5.79075
0.05006	5.84706
0.05011	5.88148
0.05017	5.89893
0.05022	6.0221
0.05028	6.02141
0.05033	6.02096
0.05039	6.02681
0.05044	6.0197
0.0505	6.02524
0.05056	5.72783
0.05061	5.6939
0.05067	5.77812
0.05072	5.86222
0.05078	5.93341
0.05083	5.98682
0.05089	5.8043
0.05094	5.84002
0.051	5.84718
0.05106	5.85104
0.05111	5.85773
0.05117	5.85566
0.05122	5.72082
0.05128	5.68395
0.05133	5.63912
0.05139	5.59874
0.05144	5.54521
0.0515	5.37739
0.05156	5.30579
0.05161	5.23245
0.05167	5.15489
0.05172	5.0736
0.05178	4.9917
0.05183	4.8081
0.05189	4.7138
0.05194	4.61921
0.052	4.52258
0.05206	4.34521
0.05211	4.26018
0.05217	4.16452
0.05222	4.06401
0.05228	3.95851
0.05233	3.86871
0.05239	3.76695
0.05244	3.66599
0.0525	3.55953
0.05256	3.44152
0.05261	3.34248
0.05267	3.24272
0.05272	3.13443
0.05278	3.0271
0.05283	2.92428
0.05289	2.82253
0.05294	2.70764
0.053	2.59561
0.05306	2.48862
0.05311	2.38567
0.05317	2.27535
0.05322	2.15653
0.05328	2.04314
0.05333	1.92615
0.05339	1.81546
0.05344	1.71053
0.0535	1.59233
0.05356	1.47173
0.05361	1.35597
0.05367	1.23756
0.05372	1.1113
0.05378	0.97903
0.05383	0.86255
0.05389	0.73751
0.05394	0.61875
0.054	0.5127
0.05406	0.42953
0.05411	0.37083
0.05417	0.3244
0.05422	0.28999
0.05428	0.26201
0.05433	0.24051
0.05439	0.21927
0.05444	0.20322
0.0545	0.18709
0.05456	0.17247
0.05461	0.16159
0.05467	0.15158
0.05472	0.14348
0.05478	0.13648
0.05483	0.12365
0.05489	0.09408
0.05494	0.08294
0.055	0.08316
0.05506	0.08639
0.05511	0.09275
0.05517	0.10028
0.05522	0.10864
0.05528	0.1195
0.05533	0.13161
0.05539	0.14481
0.05544	0.16174
0.0555	0.18542
0.05556	0.22038
0.05561	0.27727
0.05567	0.36917
0.05572	0.5096
0.05578	0.65138
0.05583	0.80113
0.05589	0.95141
0.05594	1.0903
0.056	1.21663
0.05606	1.34518
0.05611	1.46519
0.05617	1.58065
0.05622	1.69986
0.05628	1.80959
0.05633	1.92648
0.05639	2.04209
0.05644	2.14989
0.0565	2.25945
0.05656	2.3665
0.05661	2.48398
0.05667	2.59626
0.05672	2.69595
0.05678	2.8056
0.05683	2.90993
0.05689	3.02181
0.05694	3.12676
0.057	3.22581
0.05706	3.32377
0.05711	3.423
0.05717	3.5212
0.05722	3.61566
0.05728	3.71622
0.05733	3.81035
0.05739	3.90642
0.05744	3.9904
0.0575	4.08842
0.05756	4.18004
0.05761	4.26331
0.05767	4.34568
0.05772	4.4287
0.05778	4.51302
0.05783	4.59434
0.05789	4.66836
0.05794	4.75026
0.058	5.01918
0.05806	5.1016
0.05811	5.17632
0.05817	5.23203
0.05822	5.29385
0.05828	5.34997
0.05833	5.40326
0.05839	5.45601
0.05844	5.73542
0.0585	5.7887
0.05856	5.82388
0.05861	5.85579
0.05867	5.88238
0.05872	6.04828
0.05878	6.06795
0.05883	6.08503
0.05889	6.07631
0.05894	6.08171
0.059	6.07887
0.05906	6.0801
0.05911	6.07727
0.05917	5.99285
0.05922	5.73272
0.05928	5.77022
0.05933	5.86137
0.05939	5.94186
0.05944	6.01419
0.0595	6.06128
0.05956	6.10742
0.05961	6.12958
0.05967	6.1399
0.05972	6.14274
0.05978	6.1466
0.05983	6.02233
0.05989	5.99025
0.05994	5.95657
0.06	5.91884
0.06006	5.86784
0.06011	5.58914
0.06017	5.52829
0.06022	5.4526
0.06028	5.3771
0.06033	5.3102
0.06039	5.22012
0.06044	5.14295
0.0605	5.04177
0.06056	4.9394
0.06061	4.83392
0.06067	4.73596
0.06072	4.64167
0.06078	4.55069
0.06083	4.44079
0.06089	4.16581
0.06094	4.06906
0.061	3.96912
0.06106	3.86042
0.06111	3.75665
0.06117	3.64205
0.06122	3.5302
0.06128	3.42831
0.06133	3.32371
0.06139	3.21662
0.06144	3.1143
0.0615	3.00929
0.06156	2.89419
0.06161	2.78556
0.06167	2.67424
0.06172	2.56248
0.06178	2.45171
0.06183	2.33829
0.06189	2.2248
0.06194	2.10649
0.062	1.99431
0.06206	1.86863
0.06211	1.75208
0.06217	1.63427
0.06222	1.50723
0.06228	1.38814
0.06233	1.26266
0.06239	1.12774
0.06244	1.00294
0.0625	0.87701
0.06256	0.75281
0.06261	0.63147
0.06267	0.52932
0.06272	0.45375
0.06278	0.39708
0.06283	0.355
0.06289	0.3223
0.06294	0.29511
0.063	0.27162
0.06306	0.25164
0.06311	0.23483
0.06317	0.21901
0.06322	0.20576
0.06328	0.19382
0.06333	0.1834
0.06339	0.17462
0.06344	0.16814
0.0635	0.14832
0.06356	0.11968
0.06361	0.11424
0.06367	0.11568
0.06372	0.12064
0.06378	0.12654
0.06383	0.13441
0.06389	0.14417
0.06394	0.15643
0.064	0.16835
0.06406	0.18144
0.06411	0.19904
0.06417	0.22478
0.06422	0.26522
0.06428	0.32958
0.06433	0.43289
0.06439	0.5795
0.06444	0.72969
0.0645	0.88335
0.06456	1.0366
0.06461	1.18078
0.06467	1.30901
0.06472	1.43938
0.06478	1.56595
0.06483	1.68037
0.06489	1.80333
0.06494	1.92022
0.065	2.04589
0.06506	2.15666
0.06511	2.27027
0.06517	2.38323
0.06522	2.49895
0.06528	2.61961
0.06533	2.7276
0.06539	2.83944
0.06544	2.94711
0.0655	3.05447
0.06556	3.16571
0.06561	3.27028
0.06567	3.37059
0.06572	3.47916
0.06578	3.57694
0.06583	3.67338
0.06589	3.77075
0.06594	3.87222
0.066	4.14653
0.06606	4.24545
0.06611	4.34467
0.06617	4.43709
0.06622	4.53428
0.06628	4.62362
0.06633	4.70716
0.06639	4.79829
0.06644	4.8835
0.0665	5.17103
0.06656	5.24724
0.06661	5.33047
0.06667	5.40557
0.06672	5.49948
0.06678	5.58697
0.06683	5.74222
0.06689	5.81082
0.06694	5.87195
0.067	5.93452
0.06706	5.99404
0.06711	6.04592
0.06717	6.10213
0.06722	6.14666
0.06728	6.17866
0.06733	6.21817
0.06739	6.24638
0.06744	6.26622
0.0675	6.27569
0.06756	6.2777
0.06761	6.27122
0.06767	6.26284
0.06772	6.25653
0.06778	6.26097
0.06783	5.98111
0.06789	5.78742
0.06794	5.84939
0.068	5.94482
0.06806	6.0234
0.06811	6.0914
0.06817	6.14356
0.06822	5.94275
0.06828	5.96598
0.06833	5.97239
0.06839	5.98275
0.06844	5.98445
0.0685	5.97113
0.06856	5.9413
0.06861	5.9021
0.06867	5.85798
0.06872	5.81071
0.06878	5.76337
0.06883	5.68897
0.06889	5.61257
0.06894	5.5392
0.069	5.45961
0.06906	5.15785
0.06911	5.07597
0.06917	4.97572
0.06922	4.88636
0.06928	4.78562
0.06933	4.69706
0.06939	4.60068
0.06944	4.50485
0.0695	4.40163
0.06956	4.29811
0.06961	4.1908
0.06967	4.08162
0.06972	3.97756
0.06978	3.85922
0.06983	3.74456
0.06989	3.63407
0.06994	3.52216
0.07	3.41374
0.07006	3.30431
0.07011	3.19623
0.07017	3.08909
0.07022	2.97081
0.07028	2.85924
0.07033	2.74689
0.07039	2.63263
0.07044	2.51067
0.0705	2.38695
0.07056	2.26802
0.07061	2.15474
0.07067	2.03745
0.07072	1.90863
0.07078	1.79139
0.07083	1.67709
0.07089	1.555
0.07094	1.42903
0.071	1.29795
0.07106	1.16205
0.07111	1.02635
0.07117	0.89912
0.07122	0.76756
0.07128	0.64599
0.07133	0.55047
0.07139	0.47961
0.07144	0.4257
0.0715	0.38694
0.07156	0.35311
0.07161	0.32738
0.07167	0.30445
0.07172	0.28346
0.07178	0.26553
0.07183	0.2511
0.07189	0.23794
0.07194	0.22773
0.072	0.21803
0.07206	0.20944
0.07211	0.20257
0.07217	0.173
0.07222	0.15051
0.07228	0.1474
0.07233	0.14491
0.07239	0.14975
0.07244	0.15657
0.0725	0.16467
0.07256	0.17379
0.07261	0.18499
0.07267	0.19604
0.07272	0.20945
0.07278	0.22637
0.07283	0.25189
0.07289	0.29208
0.07294	0.36008
0.073	0.46864
0.07306	0.60006
0.07311	0.7511
0.07317	0.8947
0.07322	1.11774
0.07328	1.26104
0.07333	1.393
0.07339	1.52063
0.07344	1.64179
0.0735	1.76464
0.07356	1.88508
0.07361	2.00472
0.07367	2.11835
0.07372	2.232
0.07378	2.35117
0.07383	2.46168
0.07389	2.57463
0.07394	2.68736
0.074	2.91049
0.07406	3.03795
0.07411	3.15172
0.07417	3.27239
0.07422	3.38503
0.07428	3.48392
0.07433	3.59259
0.07439	3.69729
0.07444	3.80317
0.0745	3.90434
0.07456	4.0007
0.07461	4.10801
0.07467	4.21496
0.07472	4.31619
0.07478	4.41392
0.07483	4.69148
0.07489	4.78638
0.07494	4.87994
0.075	4.96676
0.07506	5.06831
0.07511	5.14811
0.07517	5.24384
0.07522	5.32754
0.07528	5.40686
0.07533	5.49206
0.07539	5.57243
0.07544	5.7661
0.0755	5.82729
0.07556	5.89304
0.07561	5.95661
0.07567	6.01972
0.07572	6.08343
0.07578	6.1319
0.07583	6.18488
0.07589	6.21466
0.07594	6.23015
0.076	6.2619
0.07606	6.31005
0.07611	6.32544
0.07617	6.33382
0.07622	6.32585
0.07628	6.31458
0.07633	6.31019
0.07639	6.29298
0.07644	6.28672
0.0765	5.88906
0.07656	5.80902
0.07661	5.88946
0.07667	5.98061
0.07672	6.07212
0.07678	6.13136
0.07683	6.18297
0.07689	6.22061
0.07694	6.24612
0.077	6.25996
0.07706	6.26765
0.07711	6.26722
0.07717	6.00041
0.07722	5.96952
0.07728	5.93514
0.07733	5.89352
0.07739	5.85255
0.07744	5.79868
0.0775	5.71918
0.07756	5.65656
0.07761	5.57836
0.07767	5.49628
0.07772	5.40145
0.07778	5.31102
0.07783	5.20827
0.07789	5.11446
0.07794	5.01731
0.078	4.9065
0.07806	4.62663
0.07811	4.53066
0.07817	4.42953
0.07822	4.3295
0.07828	4.21877
0.07833	4.11324
0.07839	4.00337
0.07844	3.88823
0.0785	3.76886
0.07856	3.66557
0.07861	3.55405
0.07867	3.43799
0.07872	3.33913
0.07878	3.22732
0.07883	3.12011
0.07889	2.99787
0.07894	2.88157
0.079	2.76464
0.07906	2.64572
0.07911	2.5308
0.07917	2.40723
0.07922	2.27901
0.07928	2.17108
0.07933	2.04936
0.07939	1.92212
0.07944	1.8086
0.0795	1.68294
0.07956	1.56513
0.07961	1.43172
0.07967	1.29521
0.07972	1.16414
0.07978	1.03099
0.07983	0.90243
0.07989	0.76905
0.07994	0.65701
0.08	0.56973
0.08006	0.2732
0.08011	0.22204
0.08017	0.18118
0.08022	0.14895
0.08028	0.12254
0.08033	0.10064
0.08039	0.08054
0.08044	0.06326
0.0805	0.04831
0.08056	0.03422
0.08061	0.02359
0.08067	0.01376
0.08072	0.0068
0.08078	-0.000430642
0.08083	-0.03868
0.08089	-0.0528
0.08094	-0.05319
0.081	-0.05022
0.08106	-0.04411
0.08111	-0.03523
0.08117	-0.02566
0.08122	-0.01381
0.08128	-0.0018
0.08133	0.01177
0.08139	0.02827
0.08144	0.04874
0.0815	0.07822
0.08156	0.1291
0.08161	0.20981
0.08167	0.3454
0.08172	0.49387
0.08178	0.66132
0.08183	0.81813
0.08189	0.96917
0.08194	1.11089
0.082	1.24483
0.08206	1.37604
0.08211	1.50176
0.08217	1.62808
0.08222	1.74939
0.08228	1.87782
0.08233	1.98566
0.08239	2.10541
0.08244	2.22503
0.0825	2.33949
0.08256	2.45926
0.08261	2.57968
0.08267	2.69341
0.08272	2.81167
0.08278	2.92218
0.08283	3.03679
0.08289	3.15035
0.08294	3.258
0.083	3.49597
0.08306	3.60725
0.08311	3.71225
0.08317	3.81869
0.08322	3.91531
0.08328	4.01721
0.08333	4.12619
0.08339	4.22477
0.08344	4.32556
0.0835	4.425
0.08356	4.52089
0.08361	4.60891
0.08367	4.70562
0.08372	4.79283
0.08378	4.87274
0.08383	5.05763
0.08389	5.13752
0.08394	5.21947
0.084	5.29791
0.08406	5.38136
0.08411	5.45738
0.08417	5.51581
0.08422	5.80645
0.08428	5.85845
0.08433	5.92135
0.08439	5.98771
0.08444	6.04263
0.0845	6.0881
0.08456	6.12358
0.08461	6.1442
0.08467	6.18453
0.08472	6.21602
0.08478	6.2353
0.08483	6.22426
0.08489	6.21665
0.08494	6.20616
0.085	6.1897
0.08506	6.17481
0.08511	6.09232
0.08517	5.79753
0.08522	5.79787
0.08528	5.89775
0.08533	5.99612
0.08539	6.07656
0.08544	6.14795
0.0855	6.2068
0.08556	5.99259
0.08561	5.99965
0.08567	6.01586
0.08572	6.0293
0.08578	6.02559
0.08583	5.9893
0.08589	5.97203
0.08594	5.92768
0.086	5.88553
0.08606	5.71597
0.08611	5.65891
0.08617	5.58934
0.08622	5.51477
0.08628	5.43811
0.08633	5.34873
0.08639	5.2607
0.08644	5.16326
0.0865	5.06026
0.08656	4.96077
0.08661	4.86623
0.08667	4.76563
0.08672	4.66221
0.08678	4.38281
0.08683	4.27096
0.08689	4.17396
0.08694	4.06324
0.087	3.95573
0.08706	3.84073
0.08711	3.72444
0.08717	3.60892
0.08722	3.49785
0.08728	3.38245
0.08733	3.27416
0.08739	3.17054
0.08744	3.05377
0.0875	2.94414
0.08756	2.82837
0.08761	2.70762
0.08767	2.5952
0.08772	2.47633
0.08778	2.35222
0.08783	2.22378
0.08789	2.09806
0.08794	1.97707
0.088	1.85434
0.08806	1.73173
0.08811	1.60206
0.08817	1.48324
0.08822	1.35477
0.08828	1.22613
0.08833	1.08887
0.08839	0.95269
0.08844	0.81553
0.0885	0.67746
0.08856	0.5446
0.08861	0.43731
0.08867	0.35634
0.08872	0.29611
0.08878	0.24872
0.08883	0.21082
0.08889	0.18296
0.08894	0.15537
0.089	0.13262
0.08906	0.11262
0.08911	0.09566
0.08917	0.08086
0.08922	0.06809
0.08928	0.05508
0.08933	0.04461
0.08939	0.03668
0.08944	0.01781
0.0895	-0.01616
0.08956	-0.02353
0.08961	-0.02232
0.08967	-0.01629
0.08972	-0.00961
0.08978	-0.00116
0.08983	0.00899
0.08989	0.02161
0.08994	0.03599
0.09	0.05088
0.09006	0.06897
0.09011	0.09283
0.09017	0.12818
0.09022	0.18587
0.09028	0.28612
0.09033	0.42151
0.09039	0.58446
0.09044	0.75073
0.0905	0.90999
0.09056	1.06592
0.09061	1.20584
0.09067	1.34517
0.09072	1.46895
0.09078	1.59317
0.09083	1.72562
0.09089	1.84644
0.09094	1.9678
0.091	2.08794
0.09106	2.2099
0.09111	2.33648
0.09117	2.44748
0.09122	2.56705
0.09128	2.68994
0.09133	2.80814
0.09139	2.92889
0.09144	3.04639
0.0915	3.16249
0.09156	3.28029
0.09161	3.3871
0.09167	3.49029
0.09172	3.59813
0.09178	3.71123
0.09183	3.81053
0.09189	3.91789
0.09194	4.02667
0.092	4.28941
0.09206	4.3934
0.09211	4.49779
0.09217	4.59896
0.09222	4.69653
0.09228	4.78219
0.09233	4.87801
0.09239	4.95843
0.09244	5.0433
0.0925	5.12996
0.09256	5.20614
0.09261	5.39808
0.09267	5.4765
0.09272	5.56551
0.09278	5.62971
0.09283	5.69487
0.09289	5.75562
0.09294	5.80544
0.093	5.87112
0.09306	6.04647
0.09311	6.09433
0.09317	6.12825
0.09322	6.15472
0.09328	6.18128
0.09333	6.22885
0.09339	6.25192
0.09344	6.27388
0.0935	6.26415
0.09356	6.25133
0.09361	6.23893
0.09367	6.21914
0.09372	6.20067
0.09378	6.05054
0.09383	5.78388
0.09389	5.84664
0.09394	5.95324
0.094	6.04719
0.09406	6.13486
0.09411	6.19459
0.09417	6.24636
0.09422	6.2703
0.09428	6.28568
0.09433	6.29952
0.09439	6.30636
0.09444	6.17832
0.0945	6.15106
0.09456	6.11999
0.09461	6.07803
0.09467	6.03413
0.09472	5.97918
0.09478	5.90783
0.09483	5.83519
0.09489	5.65976
0.09494	5.57442
0.095	5.47989
0.09506	5.38532
0.09511	5.28181
0.09517	5.17707
0.09522	5.07404
0.09528	4.96984
0.09533	4.8624
0.09539	4.75647
0.09544	4.64594
0.0955	4.53993
0.09556	4.2531
0.09561	4.14259
0.09567	4.03114
0.09572	3.91497
0.09578	3.79316
0.09583	3.67163
0.09589	3.56768
0.09594	3.45002
0.096	3.33942
0.09606	3.22642
0.09611	3.11211
0.09617	2.99931
0.09622	2.88051
0.09628	2.75673
0.09633	2.63659
0.09639	2.51083
0.09644	2.38413
0.0965	2.25267
0.09656	2.12848
0.09661	2.00336
0.09667	1.8808
0.09672	1.75175
0.09678	1.61881
0.09683	1.49414
0.09689	1.36324
0.09694	1.22749
0.097	1.08657
0.09706	0.94821
0.09711	0.80918
0.09717	0.67274
0.09722	0.54697
0.09728	0.44249
0.09733	0.36969
0.09739	0.31095
0.09744	0.26544
0.0975	0.22905
0.09756	0.20045
0.09761	0.17609
0.09767	0.15446
0.09772	0.13472
0.09778	0.11703
0.09783	0.10276
0.098	0.0669
0.09806	0.0586
0.09811	0.03177
0.09817	0.00313
0.09822	-0.000919707
0.09828	0.00248
0.09833	0.00915
0.09839	0.01693
0.09844	0.02704
0.0985	0.03775
0.09856	0.05111
0.09861	0.06546
0.09867	0.08055
0.09872	0.09828
0.09878	0.12454
0.09883	0.16612
0.09889	0.23307
0.09894	0.34854
0.099	0.50062
0.09906	0.67401
0.09911	0.84245
0.09917	1.00806
0.09922	1.16647
0.09928	1.30891
0.09933	1.45364
0.09939	1.58521
0.09944	1.71188
0.0995	1.84861
0.09956	1.97185
0.09961	2.10054
0.09967	2.22356
0.09972	2.3501
0.09978	2.4727
0.09983	2.59634
0.09989	2.727
0.09994	2.85215
0.1	2.97065
0.10006	3.09869
0.10011	3.22295
0.10017	3.33961
0.10022	3.44927
0.10028	3.56852
0.10033	3.6728
0.10039	3.77259
0.10044	3.88364
0.1005	3.99109
0.10056	4.09682
0.10061	4.21166
0.10067	4.308
0.10072	4.41336
0.10078	4.52401
0.10083	4.61697
0.10089	4.71158
0.10094	4.80565
0.101	4.88758
0.10106	4.96841
0.10111	5.05616
0.10117	5.14847
0.10122	5.23302
0.10128	5.31634
0.10133	5.38818
0.10139	5.46941
0.10144	5.52921
0.1015	5.59474
0.10156	5.64901
0.10161	5.70229
0.10167	5.75868
0.10172	5.81174
0.10178	5.8496
0.10183	5.88367
0.10189	5.90411
0.10194	5.9356
0.102	5.97808
0.10206	5.99328
0.10211	6.00984
0.10217	5.99337
0.10222	5.97737
0.10228	5.96598
0.10233	5.94643
0.10239	5.92375
0.10244	5.65655
0.1025	5.52398
0.10256	5.61777
0.10261	5.71152
0.10267	5.80328
0.10272	5.8898
0.10278	5.9453
0.10283	5.98605
0.10289	6.0123
0.10294	6.02769
0.103	6.0457
0.10306	6.04354
0.10311	6.02471
0.10317	6.00021
0.10322	5.96672
0.10328	5.91107
0.10333	5.87179
0.10339	5.81303
0.10344	5.74243
0.1035	5.68318
0.10356	5.60937
0.10361	5.52127
0.10367	5.43447
0.10372	5.33983
0.10378	5.24032
0.10383	5.13917
0.10389	5.03443
0.10394	4.93218
0.104	4.82913
0.10406	4.71654
0.10411	4.60527
0.10417	4.4972
0.10422	4.39055
0.10428	4.27183
0.10433	4.15678
0.10439	4.03166
0.10444	3.90885
0.1045	3.79709
0.10456	3.6752
0.10461	3.55944
0.10467	3.44795
0.10472	3.32446
0.10478	3.2184
0.10483	3.08478
0.10489	2.95104
0.10494	2.83063
0.105	2.70616
0.10506	2.57799
0.10511	2.44358
0.10517	2.31787
0.10522	2.19195
0.10528	2.06203
0.10533	1.93467
0.10539	1.79733
0.10544	1.66598
0.1055	1.53368
0.10556	1.39839
0.10561	1.25389
0.10567	1.10662
0.10572	0.96207
0.10578	0.81962
0.10583	0.68017
0.10589	0.55887
0.10594	0.46263
0.106	0.39277
0.10606	0.3376
0.10611	0.29437
0.10617	0.2573
0.10622	0.22889
0.10628	0.20166
0.10633	0.17955
0.10639	0.16001
0.10644	0.14221
0.1065	0.12677
0.10656	0.11134
0.10661	0.10062
0.10667	0.09
0.10672	0.07996
0.10678	0.04087
0.10683	0.02301
0.10689	0.02232
0.10694	0.02645
0.107	0.0334
0.10706	0.0423
0.10711	0.05299
0.10717	0.06484
0.10722	0.07908
0.10728	0.09382
0.10733	0.11044
0.10739	0.13337
0.10744	0.16352
0.1075	0.21352
0.10756	0.29411
0.10761	0.41706
0.10767	0.58783
0.10772	0.76502
0.10778	0.93475
0.10783	1.10002
0.10789	1.25832
0.10794	1.40321
0.108	1.54257
0.10806	1.677
0.10811	1.81272
0.10817	1.94439
0.10822	2.07425
0.10828	2.20294
0.10833	2.33403
0.10839	2.45811
0.10844	2.59064
0.1085	2.71096
0.10856	2.84298
0.10861	2.96391
0.10867	3.09309
0.10872	3.22135
0.10878	3.34247
0.10883	3.46208
0.10889	3.57378
0.10894	3.68714
0.109	3.80063
0.10906	3.89958
0.10911	4.01325
0.10917	4.11855
0.10922	4.23225
0.10928	4.34306
0.10933	4.44171
0.10939	4.54565
0.10944	4.65492
0.1095	4.75643
0.10956	4.84914
0.10961	4.93886
0.10967	5.02338
0.10972	5.11757
0.10978	5.20363
0.10983	5.28615
0.10989	5.36981
0.10994	5.45337
0.11	5.52949
0.11006	5.59927
0.11011	5.656
0.11017	5.71411
0.11022	5.77376
0.11028	5.81925
0.11033	5.87927
0.11039	5.93323
0.11044	5.977
0.1105	6.00301
0.11056	6.03369
0.11061	6.0718
0.11067	6.10994
0.11072	6.13019
0.11078	6.13136
0.11083	6.11914
0.11089	6.09575
0.11094	6.08023
0.111	6.04838
0.11106	6.00415
0.11111	5.66132
0.11117	5.65655
0.11122	5.75283
0.11128	5.85136
0.11133	5.93575
0.11139	6.01249
0.11144	6.07472
0.1115	6.11483
0.11156	6.13487
0.11161	6.30875
0.11167	6.30814
0.11172	6.3025
0.11178	6.13844
0.11183	6.11578
0.11189	6.07799
0.11194	6.03486
0.112	5.985
0.11206	5.92104
0.11211	5.84751
0.11217	5.7885
0.11222	5.71054
0.11228	5.6234
0.11233	5.52841
0.11239	5.43263
0.11244	5.33078
0.1125	5.22594
0.11256	5.12055
0.11261	5.01015
0.11267	4.90753
0.11272	4.79361
0.11278	4.67692
0.11283	4.57314
0.11289	4.45306
0.11294	4.33302
0.113	4.21587
0.11306	4.09036
0.11311	3.95711
0.11317	3.84683
0.11322	3.7262
0.11328	3.61001
0.11333	3.49695
0.11339	3.3786
0.11344	3.25758
0.1135	3.12547
0.11356	3.00201
0.11361	2.87468
0.11367	2.74393
0.11372	2.61317
0.11378	2.47947
0.11383	2.34982
0.11389	2.21913
0.11394	2.08161
0.114	1.94781
0.11406	1.8218
0.11411	1.67935
0.11417	1.54517
0.11422	1.4014
0.11428	1.25632
0.11433	1.10808
0.11439	0.95927
0.11444	0.81387
0.1145	0.67435
0.11456	0.55301
0.11461	0.46745
0.11467	0.40101
0.11472	0.34961
0.11478	0.30805
0.11483	0.27364
0.11489	0.24395
0.11494	0.2171
0.115	0.19856
0.11506	0.17911
0.11511	0.16335
0.11517	0.14703
0.11522	0.13584
0.11528	0.12189
0.11533	0.11109
0.11539	0.09826
0.11544	0.05611
0.1155	0.04557
0.11556	0.04696
0.11561	0.05235
0.11567	0.06095
0.11572	0.0701
0.11578	0.07998
0.11583	0.09271
0.11589	0.1054
0.11594	0.1206
0.116	0.13846
0.11606	0.16239
0.11611	0.19709
0.11617	0.25484
0.11622	0.34636
0.11628	0.48799
0.11633	0.66655
0.11639	0.84653
0.11644	1.01848
0.1165	1.18845
0.11656	1.34524
0.11661	1.49315
0.11667	1.62977
0.11672	1.76435
0.11678	1.90841
0.11683	2.04307
0.11689	2.17229
0.11694	2.314
0.117	2.44201
0.11706	2.56657
0.11711	2.68982
0.11717	2.82522
0.11722	2.95895
0.11728	3.08032
0.11733	3.21199
0.11739	3.33493
0.11744	3.45876
0.1175	3.58003
0.11756	3.70629
0.11761	3.81174
0.11767	3.92125
0.11772	4.02763
0.11778	4.1296
0.11783	4.25392
0.11789	4.37002
0.11794	4.47747
0.118	4.58252
0.11806	4.69198
0.11811	4.7998
0.11817	4.89408
0.11822	4.98546
0.11828	5.07127
0.11833	5.16057
0.11839	5.24872
0.11844	5.33835
0.1185	5.41952
0.11856	5.50927
0.11861	5.58209
0.11867	5.66332
0.11872	5.73113
0.11878	5.78835
0.11883	5.8653
0.11889	5.90402
0.11894	5.96629
0.119	6.03105
0.11906	6.07906
0.11911	6.11581
0.11917	6.13915
0.11922	6.16599
0.11928	6.22638
0.11933	6.2437
0.11939	6.25789
0.11944	6.243
0.1195	6.22342
0.11956	6.21428
0.11961	6.19316
0.11967	6.1759
0.11972	6.06383
0.11978	5.74677
0.11983	5.79755
0.11989	5.8986
0.11994	5.9991
0.12	6.08953
0.12006	6.16602
0.12011	6.22952
0.12017	6.26186
0.12022	6.27301
0.12028	6.29963
0.12033	6.30059
0.12039	6.29027
0.12044	6.26691
0.1205	6.24472
0.12056	6.1939
0.12061	6.15346
0.12067	6.10301
0.12072	6.04047
0.12078	5.9682
0.12083	5.90445
0.12089	5.82227
0.12094	5.73593
0.121	5.6299
0.12106	5.527
0.12111	5.42423
0.12117	5.31933
0.12122	5.20667
0.12128	5.10116
0.12133	4.98097
0.12139	4.86573
0.12144	4.74793
0.1215	4.64334
0.12156	4.52964
0.12161	4.40049
0.12167	4.2819
0.12172	4.14874
0.12178	4.01925
0.12183	3.90429
0.12189	3.77973
0.12194	3.66347
0.122	3.54084
0.12206	3.42265
0.12211	3.29599
0.12217	3.16161
0.12222	3.03169
0.12228	2.90392
0.12233	2.77803
0.12239	2.645
0.12244	2.50295
0.1225	2.3706
0.12256	2.23261
0.12261	2.10032
0.12267	1.96563
0.12272	1.82925
0.12278	1.6851
0.12283	1.55029
0.12289	1.39942
0.12294	1.2479
[truncated: 66,867 more rows]

## Sheet: Fig.5f
Time (s)	(R-R0)/R0
226	0.07434
226.1	0.2874
226.2	0.69026
226.3	1.25265
226.4	1.06699
226.5	0.97288
226.6	0.96111
226.7	0.96698
226.8	0.94388
226.9	0.83386
227	0.57799
227.1	0.36603
227.2	0.28158
227.3	0.1027
227.4	0.17492
227.5	0.07047
227.6	0.10546
227.7	0.283
227.8	0.3232
227.9	1.35685
228	1.29654
228.1	1.20964
228.2	1.04441
228.3	0.98782
228.4	1.02799
228.5	1.04847
228.6	0.66722
228.7	0.28551
228.8	0.30095
228.9	0.239
229	0.17631
229.1	0.1475
229.2	0.16221
229.3	0.61103
229.4	1.52036
229.5	1.3156
229.6	1.25073
229.7	1.07614
229.8	0.97197
229.9	0.92384
230	0.7886
230.1	0.80323
230.2	0.94415
230.3	0.87239
230.4	0.39439
230.5	0.31731
230.6	0.26473
230.7	0.26684
230.8	0.24633
230.9	0.25209
231	0.20849
231.1	0.32279
231.2	1.02321
231.3	1.3823
231.4	1.3887
231.5	1.1001
231.6	1.01295
231.7	0.94907
231.8	0.87045
231.9	0.83874
232	0.89295
232.1	1.00736
232.2	0.79482
232.3	0.60624
232.4	0.60604
232.5	0.32401
232.6	0.30315
232.7	0.24786
232.8	0.34041
232.9	0.23175
233	0.24986
233.1	0.50727
233.2	1.27494
233.3	1.41831
233.4	1.22051
233.5	1.09744
233.6	1.0488
233.7	1.01724
233.8	0.9734
233.9	1.29053
234	0.91426
234.1	0.54173
234.2	0.37517
234.3	0.28347
234.4	0.32126
234.5	0.32023
234.6	0.27251
234.7	0.25173
234.8	0.25752
234.9	0.29753
235	0.86971
235.1	1.46581
235.2	1.37921
235.3	1.22843
235.4	1.04532
235.5	1.01222
235.6	1.04787
235.7	1.15724
235.8	1.07017
235.9	0.71257
236	0.43594
236.1	0.44614
236.2	0.32946
236.3	0.34783
236.4	0.27297
236.5	0.24098
236.6	0.32263
236.7	0.19606
236.8	0.31358
236.9	0.98204
237	1.49573
237.1	1.30176
237.2	1.26474
237.3	1.12599
237.4	0.94324
237.5	1.0061
237.6	0.90425
237.7	0.92833
237.8	1.06105
237.9	1.05066
238	0.55192
238.1	0.47664
238.2	0.34227
238.3	0.31233
238.4	0.29598
238.5	0.28781
238.6	0.26773
238.7	0.21867
238.8	0.30467
238.9	1.07407
239	1.47496
239.1	1.20812
239.2	1.09939
239.3	1.00206
239.4	0.99532
239.5	0.8817
239.6	0.84643
239.7	0.86435
239.8	1.16143
239.9	0.67551
240	0.74404
240.1	0.58189
240.2	0.64483
240.3	0.44184
240.4	0.35479
240.5	0.30157
240.6	0.27567
240.7	0.25344
240.8	0.24297
240.9	0.19079
241	0.49266
241.1	0.86697
241.2	1.30819
241.3	1.42822
241.4	1.33588
241.5	1.20001
241.6	1.28486
241.7	1.1326
241.8	1.12422
241.9	0.78033
242	0.45369
242.1	0.47811
242.2	0.36926
242.3	0.3252
242.4	0.29883
242.5	0.227
242.6	0.26641
242.7	0.53808
242.8	1.28443
242.9	1.52856
243	1.33752
243.1	1.25888
243.2	1.13084
243.3	1.03326
243.4	0.96781
243.5	1.00766
243.6	1.53593
243.7	0.99171
243.8	0.62717
243.9	0.58945
244	0.43486
244.1	0.34736
244.2	0.49635
244.3	0.30425
244.4	0.25898
244.5	0.26112
244.6	0.50081
244.7	0.8877
244.8	1.39038
244.9	1.27253
245	1.05549
245.1	1.03063
245.2	1.0075
245.3	0.86909
245.4	0.87597
245.5	0.95831
245.6	0.96576
245.7	1.10846
245.8	0.94843
245.9	0.53319
246	0.51036
246.1	0.42516
246.2	0.43
246.3	0.39823
246.4	0.35674
246.5	0.32983
246.6	0.28378
246.7	0.32125
246.8	0.73848
246.9	1.20184
247	1.36669
247.1	1.29324
247.2	1.13947
247.3	1.06168
247.4	1.08331
247.5	1.09061
247.6	0.81436
247.7	0.52582
247.8	0.44804
247.9	0.44039
248	0.36509
248.1	0.28595
248.2	0.2815
248.3	0.21581
248.4	0.19799
248.5	0.38399
248.6	0.5275
248.7	0.89187
248.8	1.38007
248.9	1.24181
249	1.18124
249.1	1.10544
249.2	1.01566
249.3	1.05075
249.4	0.97973
249.5	0.64813
249.6	0.51968
249.7	0.43578
249.8	0.36301
249.9	0.26756
250	0.28879
250.1	0.24839
250.2	0.23866
250.3	0.31745
250.4	0.86565
250.5	1.44815
250.6	1.28152
250.7	1.09534
250.8	1.1042
250.9	1.0009
251	1.1729
251.1	0.9338
251.2	0.72187
251.3	0.4835
251.4	0.33575
251.5	0.29698
251.6	0.26034
251.7	0.20632
251.8	0.25973
251.9	0.41285
252	0.5713
252.1	0.91736
252.2	1.29373
252.3	1.30621
252.4	1.18206
252.5	1.08929
252.6	1.04337
252.7	1.18191
252.8	0.85843
252.9	0.5649
253	0.47827
253.1	0.31876
253.2	0.22175
253.3	0.24287
253.4	0.14624
253.5	0.13943
253.6	0.27323
253.7	0.66293
253.8	1.37278
253.9	1.32548
254	1.12434
254.1	1.0851
254.2	0.99236
254.3	1.12493
254.4	1.11846
254.5	0.71619
254.6	0.51404
254.7	0.29615
254.8	0.26519
254.9	0.2847
255	0.21847

[truncated: 8 more sheets: Fig.5g, Fig.5h, Fig.5i, Fig.6b, Fig.6d, Fig.6e, Fig.6f, Fig.6g]
