# Supplementary material for: Stretchable and negative-Poisson-ratio porous metamaterials
Source: Nat Commun. 2024 Jan 9;15:392. doi: 10.1038/s41467-024-44707-3 (PMC10776607; doi:10.1038/s41467-024-44707-3)
Supplement: Supplementary file 14 — Source Data [file 41467_2024_44707_MOESM14_ESM.zip › Supplementary Source Data.xlsx]

## Sheet: Fig. S14
rGO/PPy/PUF1					rGO/PPy/PU
Temperature (oC)	Storage Modulus (MPa)	Loss Modulus (MPa)	Tan Delta		Temperature (oC)	Storage Modulus (MPa)	Loss Modulus (MPa)	Tan Delta
29.0224	0.27814	0.04	0.14383		32.1723	0.04504	0.01003	0.22247
29.0274	0.27816	0.04	0.14382		32.2144	0.04515	0.01003	0.22199
29.0334	0.27818	0.04	0.14381		32.2639	0.04531	0.01003	0.22124
29.0412	0.2782	0.04	0.14379		32.3124	0.04543	0.01003	0.22074
29.0509	0.27824	0.04	0.14377		32.3607	0.04554	0.01003	0.22024
29.0637	0.27828	0.04	0.14375		32.4118	0.04569	0.01003	0.21957
29.0818	0.27833	0.04	0.14372		32.4695	0.04582	0.01003	0.21899
29.1075	0.27842	0.04	0.14367		32.5366	0.04597	0.01003	0.21833
29.1432	0.27853	0.04	0.14361		32.6124	0.04616	0.01003	0.21751
29.1888	0.27871	0.04	0.14351		32.6979	0.04634	0.01003	0.21672
29.2451	0.27888	0.03999	0.14341		32.7926	0.04655	0.01003	0.21582
29.3122	0.27907	0.03999	0.14329		32.8947	0.04675	0.01003	0.21493
29.3892	0.27931	0.03998	0.14315		33.0041	0.04697	0.01003	0.21401
29.4758	0.27954	0.03997	0.14301		33.1201	0.04718	0.01003	0.21309
29.5711	0.27979	0.03996	0.14285		33.2421	0.0474	0.01004	0.21213
29.6747	0.28005	0.03995	0.14268		33.3697	0.04762	0.01004	0.21123
29.7869	0.2803	0.03994	0.14251		33.5019	0.04782	0.01004	0.21036
29.9064	0.28057	0.03992	0.14232		33.6396	0.04805	0.01004	0.20938
30.0331	0.28078	0.0399	0.14211		33.7812	0.04825	0.01004	0.20855
30.1669	0.28095	0.03985	0.14186		33.9276	0.04845	0.01004	0.20774
30.3084	0.28123	0.03984	0.14168		34.0779	0.04867	0.01004	0.20677
30.4556	0.28143	0.03982	0.14149		34.2332	0.04886	0.01004	0.20599
30.6091	0.28161	0.03977	0.14125		34.393	0.04904	0.01004	0.20524
30.7682	0.28185	0.03975	0.14104		34.5567	0.04921	0.01004	0.20451
30.9332	0.28202	0.03972	0.14085		34.7244	0.04941	0.01004	0.2036
31.1038	0.28218	0.03969	0.14067		34.8954	0.04972	0.01004	0.20222
31.2794	0.28233	0.03966	0.14048		35.0706	0.04995	0.01004	0.20124
31.46	0.28247	0.03962	0.14028		35.2484	0.05014	0.01005	0.20048
31.6466	0.2831	0.0396	0.1399		35.4301	0.05031	0.01005	0.1998
31.837	0.28329	0.03956	0.13966		35.6152	0.05045	0.01005	0.19927
32.0316	0.28341	0.03952	0.13945		35.8035	0.05059	0.01005	0.19867
32.2307	0.2835	0.03948	0.13927		35.9947	0.05073	0.01005	0.19812
32.434	0.2836	0.03944	0.13908		36.1892	0.05086	0.01005	0.1976
32.6407	0.28365	0.0394	0.13891		36.3869	0.05096	0.01004	0.19715
32.8504	0.2837	0.03935	0.13871		36.5877	0.05106	0.01004	0.19669
33.064	0.28372	0.0393	0.13852		36.7904	0.05115	0.01004	0.1963
33.281	0.28374	0.03925	0.13831		36.996	0.05124	0.01004	0.19591
33.5006	0.28374	0.03919	0.13813		37.2035	0.05131	0.01003	0.19557
33.7229	0.28374	0.03914	0.13795		37.4132	0.05139	0.01003	0.19518
33.9474	0.28372	0.03909	0.13776		37.6257	0.05146	0.01003	0.19485
34.1737	0.2837	0.03902	0.13755		37.8398	0.05152	0.01002	0.19452
34.4021	0.28367	0.03897	0.13737		38.056	0.05157	0.01002	0.19421
34.632	0.28365	0.03892	0.1372		38.2749	0.05163	0.01001	0.19392
34.8635	0.28361	0.03885	0.137		38.4957	0.05169	0.01001	0.19363
35.0953	0.28353	0.03878	0.13677		38.7183	0.05174	0.01	0.19332
35.3284	0.28359	0.03877	0.13671		38.9425	0.05178	0.00999	0.19303
35.562	0.28359	0.03871	0.13648		39.1682	0.05182	0.00999	0.19274
35.7967	0.28358	0.03867	0.13637		39.3951	0.05186	0.00998	0.19246
36.0326	0.28357	0.03862	0.1362		39.6234	0.0519	0.00997	0.19219
36.2696	0.28354	0.03857	0.13601		39.8528	0.05193	0.00997	0.19191
36.5083	0.28351	0.03851	0.13583		40.0835	0.05196	0.00996	0.19166
36.7467	0.28348	0.03846	0.13565		40.3149	0.05199	0.00995	0.19139
36.9856	0.28344	0.0384	0.13548		40.5485	0.05202	0.00994	0.19114
37.2252	0.28342	0.03836	0.13533		40.7827	0.05204	0.00993	0.1909
37.4654	0.28339	0.03831	0.13518		41.0183	0.05206	0.00993	0.19067
37.7066	0.28336	0.03826	0.13501		41.2551	0.05208	0.00992	0.19045
37.9485	0.28332	0.0382	0.13484		41.4922	0.05209	0.00991	0.19025
38.1913	0.28329	0.03816	0.13468		41.7299	0.0521	0.0099	0.19006
38.4355	0.28325	0.0381	0.13451		41.968	0.05211	0.00989	0.18987
38.6801	0.28322	0.03805	0.13435		42.2065	0.05212	0.00989	0.18969
38.9264	0.28318	0.03799	0.13417		42.4454	0.05212	0.00988	0.1895
39.174	0.28315	0.03794	0.13401		42.6847	0.05213	0.00987	0.18932
39.4229	0.28312	0.0379	0.13386		42.9257	0.05213	0.00986	0.18917
39.6725	0.28308	0.03784	0.13367		43.1668	0.05212	0.00985	0.18902
39.9236	0.28305	0.03779	0.13352		43.4085	0.05212	0.00984	0.18888
40.175	0.28301	0.03773	0.13333		43.651	0.05212	0.00984	0.18872
40.4273	0.28298	0.0377	0.13321		43.8933	0.05211	0.00983	0.1886
40.6801	0.28295	0.03765	0.13305		44.1358	0.05209	0.00982	0.1885
40.9329	0.28291	0.0376	0.13291		44.3789	0.05208	0.00981	0.18839
41.1868	0.28284	0.03754	0.13271		44.6216	0.05207	0.0098	0.1883
41.4415	0.28276	0.03746	0.13249		44.8648	0.05205	0.0098	0.18824
41.6954	0.28269	0.03741	0.13233		45.1082	0.05203	0.00979	0.18815
41.9498	0.2826	0.03733	0.1321		45.3518	0.05201	0.00978	0.18807
42.2049	0.28249	0.03726	0.13188		45.5965	0.05199	0.00977	0.18802
42.4596	0.28241	0.0372	0.13172		45.8408	0.05196	0.00977	0.18798
42.7139	0.28236	0.03715	0.13157		46.0855	0.05194	0.00976	0.18793
42.9695	0.28231	0.0371	0.13141		46.33	0.05191	0.00975	0.18788
43.2247	0.28224	0.03704	0.13122		46.5746	0.05189	0.00975	0.18782
43.4804	0.28217	0.03698	0.13104		46.82	0.05186	0.00974	0.18777
43.7354	0.28212	0.03692	0.13088		47.0651	0.05183	0.00973	0.18772
43.991	0.28205	0.03686	0.13067		47.3106	0.05181	0.00972	0.18767
44.2462	0.28198	0.0368	0.1305		47.5561	0.05177	0.00972	0.18764
44.5008	0.28193	0.03675	0.13035		47.802	0.05174	0.00971	0.18764
44.756	0.28187	0.0367	0.13019		48.0476	0.05171	0.0097	0.1876
45.0102	0.28183	0.03665	0.13003		48.2932	0.05168	0.00969	0.18758
45.2649	0.28177	0.03659	0.12986		48.5394	0.05165	0.00969	0.18754
45.5206	0.28172	0.03654	0.12969		48.7859	0.05161	0.00968	0.18754
45.7748	0.28167	0.03648	0.12951		49.0325	0.05158	0.00967	0.18754
46.0288	0.28162	0.03642	0.12933		49.2795	0.05155	0.00967	0.18752
46.283	0.28158	0.03637	0.12915		49.5265	0.05151	0.00966	0.18751
46.5357	0.28157	0.03633	0.12904		49.7737	0.05147	0.00965	0.18751
46.7876	0.28156	0.03628	0.12887		50.021	0.05143	0.00964	0.18751
47.0391	0.28155	0.03624	0.12871		50.2679	0.05139	0.00964	0.18752
47.2893	0.28157	0.03622	0.12864		50.5155	0.05135	0.00963	0.18755
47.5392	0.28157	0.03618	0.12848		50.7622	0.05131	0.00962	0.18757
47.7884	0.28155	0.03612	0.1283		51.0101	0.05126	0.00962	0.1876
48.0372	0.28153	0.03607	0.12812		51.258	0.05122	0.00961	0.18761
48.2857	0.28149	0.03601	0.12794		51.5059	0.05118	0.0096	0.18762
48.5334	0.28147	0.03597	0.12779		51.7538	0.05113	0.00959	0.18763
48.781	0.28146	0.03591	0.12759		52.002	0.05109	0.00959	0.18765
49.0277	0.28141	0.03584	0.12736		52.2502	0.05105	0.00958	0.18768
49.2737	0.28142	0.03583	0.1273		52.4988	0.051	0.00957	0.18771
49.5198	0.28139	0.03576	0.12709		52.7469	0.05096	0.00957	0.18774
49.7655	0.28137	0.03571	0.12692		52.9949	0.05091	0.00956	0.18775
50.0109	0.28134	0.03565	0.12673		53.2433	0.05086	0.00955	0.18777
50.2561	0.28129	0.03558	0.12649		53.492	0.05082	0.00954	0.18783
50.5014	0.28126	0.03554	0.12636		53.74	0.05077	0.00954	0.18786
50.7466	0.28122	0.03548	0.12617		53.9887	0.05072	0.00953	0.1879
50.9901	0.28119	0.03544	0.12602		54.2371	0.05068	0.00952	0.18793
51.2316	0.28115	0.03538	0.12584		54.4855	0.05063	0.00952	0.18797
51.4771	0.28111	0.03533	0.12568		54.7342	0.05058	0.00951	0.18805
51.7224	0.28106	0.03527	0.1255		54.9831	0.05053	0.0095	0.18808
51.9675	0.28102	0.03522	0.12533		55.2318	0.05048	0.0095	0.18815
52.2137	0.28097	0.03517	0.12517		55.4803	0.05043	0.00949	0.18821
52.4613	0.28091	0.0351	0.12496		55.7283	0.05038	0.00948	0.18826
52.7092	0.28087	0.03506	0.12482		55.9766	0.05033	0.00948	0.18833
52.9574	0.28084	0.03501	0.12465		56.2246	0.05028	0.00947	0.18841
53.2063	0.28078	0.03494	0.12445		56.4729	0.05023	0.00947	0.18845
53.4547	0.28073	0.0349	0.12432		56.7215	0.05018	0.00946	0.18852
53.7031	0.28068	0.03484	0.12411		56.9696	0.05012	0.00945	0.18859
53.9515	0.28062	0.03479	0.12396		57.2186	0.05007	0.00945	0.18869
54.1995	0.28057	0.03474	0.12383		57.467	0.05001	0.00944	0.18878
54.4473	0.28052	0.03468	0.12363		57.7153	0.04996	0.00943	0.18886
54.6943	0.28045	0.03463	0.12346		57.964	0.0499	0.00943	0.18897
54.9407	0.28039	0.03457	0.12331		58.2125	0.04984	0.00942	0.18906
55.1858	0.28031	0.0345	0.12309		58.4612	0.04978	0.00942	0.1892
55.4306	0.28026	0.03448	0.12302		58.7091	0.04972	0.00941	0.18928
55.6748	0.2802	0.03442	0.12283		58.9569	0.04966	0.0094	0.18939
55.9186	0.28015	0.03437	0.12267		59.2051	0.0496	0.0094	0.18949
56.162	0.2801	0.03432	0.12251		59.4536	0.04953	0.00939	0.18962
56.4045	0.28004	0.03426	0.12236		59.7013	0.04947	0.00939	0.18974
56.6471	0.27997	0.03421	0.12218		59.9484	0.04941	0.00938	0.18983
56.8891	0.27992	0.03416	0.12202		60.1948	0.04935	0.00937	0.18997
57.1314	0.27986	0.03411	0.12187		60.4422	0.04928	0.00937	0.19009
57.373	0.27979	0.03405	0.1217		60.6905	0.04922	0.00936	0.1902
57.6149	0.27972	0.034	0.12154		60.9401	0.04915	0.00935	0.19034
57.8577	0.27966	0.03394	0.12137		61.1904	0.04908	0.00935	0.19048
58.0999	0.27959	0.03389	0.12121		61.4416	0.04902	0.00934	0.19061
58.3421	0.27952	0.03384	0.12107		61.6922	0.04895	0.00934	0.19076
58.5845	0.27945	0.03378	0.12088		61.9426	0.04888	0.00933	0.19089
58.8272	0.27938	0.03373	0.12073		62.193	0.04881	0.00933	0.19105
59.0696	0.27932	0.03367	0.12056		62.4431	0.04875	0.00932	0.19119
59.313	0.27925	0.03362	0.12041		62.6931	0.04868	0.00931	0.19133
59.5561	0.27917	0.03357	0.12024		62.9432	0.04861	0.00931	0.19151
59.8003	0.2791	0.03352	0.12008		63.1933	0.04854	0.0093	0.19166
60.0445	0.27903	0.03346	0.11992		63.4436	0.04847	0.0093	0.19184
60.2888	0.27895	0.03341	0.11978		63.6936	0.0484	0.00929	0.192
60.5338	0.27888	0.03336	0.11962		63.9437	0.04833	0.00929	0.19216
60.7777	0.2788	0.03331	0.11947		64.1938	0.04826	0.00928	0.19236
61.023	0.27873	0.03326	0.11933		64.4436	0.04819	0.00928	0.19252
61.2684	0.27865	0.03321	0.11917		64.6934	0.04812	0.00927	0.1927
61.5146	0.2785	0.03311	0.11887		64.9432	0.04805	0.00927	0.19289
61.7609	0.27839	0.03305	0.1187		65.1934	0.04798	0.00926	0.19311
62.0078	0.27829	0.033	0.11856		65.4431	0.04791	0.00926	0.19331
62.2549	0.27815	0.0329	0.11829		65.6932	0.04784	0.00926	0.19353
62.5019	0.27796	0.03285	0.11817		65.943	0.04777	0.00925	0.19374
62.7497	0.2779	0.03282	0.11808		66.1929	0.0477	0.00925	0.19395
62.9973	0.27779	0.03276	0.11792		66.4424	0.04763	0.00925	0.19417
63.2455	0.27769	0.03271	0.11779		66.6938	0.04755	0.00924	0.19439
63.494	0.27758	0.03266	0.11764		66.9438	0.04748	0.00924	0.19459
63.7424	0.27747	0.03261	0.11753		67.1937	0.04741	0.00924	0.19482
63.9917	0.27737	0.03256	0.11738		67.4439	0.04734	0.00923	0.19505
64.2406	0.27727	0.03252	0.11727		67.6945	0.04727	0.00923	0.1953
64.4903	0.27718	0.03247	0.11714		67.9442	0.04719	0.00923	0.19555
64.7401	0.27708	0.03242	0.11702		68.1944	0.04712	0.00922	0.19577
64.9936	0.27698	0.03238	0.1169		68.4448	0.04705	0.00922	0.19602
65.2473	0.27688	0.03233	0.11676		68.6954	0.04698	0.00922	0.19627
65.4977	0.27677	0.03227	0.11661		68.9457	0.04691	0.00922	0.19652
65.7481	0.27667	0.03223	0.11648		69.1961	0.04683	0.00921	0.19678
65.9994	0.27656	0.03218	0.11635		69.4465	0.04676	0.00921	0.19702
66.2505	0.27646	0.03213	0.11622		69.6971	0.04668	0.00921	0.1973
66.5015	0.27635	0.03208	0.11609		69.9476	0.04661	0.00921	0.19757
66.7534	0.27628	0.03206	0.11604		70.1979	0.04653	0.00921	0.19785
67.0049	0.27621	0.03203	0.11596		70.4479	0.04646	0.0092	0.19812
67.2558	0.27612	0.03199	0.11586		70.698	0.04638	0.0092	0.19841
67.5074	0.27606	0.03197	0.11582		70.948	0.0463	0.0092	0.19868
67.759	0.27603	0.03194	0.11572		71.1984	0.04622	0.0092	0.19897
68.0107	0.27595	0.03189	0.11558		71.4491	0.04615	0.00919	0.19924
68.263	0.27586	0.03185	0.11545		71.6999	0.04607	0.00919	0.19954
68.5153	0.27577	0.0318	0.11532		71.9503	0.04599	0.00919	0.19984
68.768	0.27568	0.03176	0.11519		72.2006	0.04591	0.00919	0.20015
69.0205	0.2756	0.03171	0.11506		72.4509	0.04583	0.00919	0.20046
69.2731	0.2755	0.03166	0.11493		72.7008	0.04575	0.00918	0.20077
69.5253	0.27541	0.03162	0.11481		72.9513	0.04567	0.00918	0.20107
69.7776	0.27531	0.03157	0.11468		73.202	0.04559	0.00918	0.20138
70.0303	0.2752	0.03152	0.11455		73.4526	0.04551	0.00918	0.20172
70.2825	0.27509	0.03148	0.11442		73.7036	0.04542	0.00918	0.20205
70.5349	0.27498	0.03143	0.1143		73.9543	0.04534	0.00918	0.20238
70.7878	0.27488	0.03139	0.11418		74.2045	0.04526	0.00917	0.20272
71.0405	0.27478	0.03134	0.11406		74.4544	0.04517	0.00917	0.20307
71.2927	0.27468	0.0313	0.11394		74.7046	0.04509	0.00917	0.20342
71.545	0.27457	0.03126	0.11383		74.9546	0.045	0.00917	0.20377
71.7981	0.27447	0.03121	0.11372		75.2046	0.04492	0.00917	0.20412
72.0515	0.27436	0.03117	0.1136		75.455	0.04484	0.00917	0.20447
72.3044	0.27427	0.03113	0.1135		75.7061	0.04476	0.00917	0.20482
72.5571	0.27417	0.03109	0.11339		75.9567	0.04467	0.00916	0.20518
72.809	0.27406	0.03105	0.11328		76.2071	0.04459	0.00916	0.20556
73.0615	0.27396	0.031	0.11316		76.4575	0.04451	0.00916	0.20593
73.3141	0.27385	0.03096	0.11305		76.7086	0.04442	0.00916	0.20632
73.567	0.27374	0.03092	0.11294		76.9588	0.04434	0.00916	0.20671
73.8195	0.27363	0.03087	0.11282		77.2092	0.04425	0.00916	0.20711
74.0726	0.27353	0.03083	0.11272		77.4599	0.04417	0.00916	0.2075
74.3257	0.27342	0.03079	0.11262		77.7102	0.04409	0.00916	0.2079
74.5785	0.27332	0.03075	0.11252		77.9607	0.04401	0.00917	0.20829
74.8311	0.27322	0.03071	0.11241		78.2112	0.04393	0.00917	0.20869
75.0832	0.27311	0.03068	0.11232		78.4615	0.04385	0.00917	0.20909
75.3361	0.27301	0.03064	0.11223		78.7124	0.04377	0.00917	0.20947
75.5884	0.2729	0.03061	0.11215		78.9625	0.04369	0.00917	0.20986
75.8408	0.2728	0.03057	0.11205		79.2131	0.04362	0.00917	0.21023
76.0941	0.27269	0.03053	0.11195		79.4637	0.04355	0.00917	0.21061
76.3474	0.27258	0.03049	0.11186		79.7144	0.04347	0.00917	0.21098
76.601	0.27247	0.03045	0.11177		79.9662	0.0434	0.00917	0.21136
76.8543	0.27237	0.03042	0.11169		80.2167	0.04333	0.00917	0.21175
77.1081	0.27226	0.03038	0.1116		80.4673	0.04326	0.00918	0.21212
77.3628	0.27213	0.03034	0.11148		80.7177	0.04319	0.00918	0.2125
77.6182	0.272	0.0303	0.11138		80.968	0.04312	0.00918	0.21287
77.8747	0.27188	0.03027	0.11133		81.2183	0.04306	0.00918	0.21325
78.1326	0.27175	0.03022	0.1112		81.4689	0.04299	0.00918	0.21361
78.3912	0.27162	0.03018	0.11111		81.7195	0.04293	0.00918	0.21398
78.6494	0.27151	0.03015	0.11106		81.9711	0.04286	0.00919	0.21433
78.9075	0.27139	0.03012	0.11099		82.222	0.0428	0.00919	0.21468
79.1649	0.27127	0.03009	0.11094		82.4728	0.04275	0.00919	0.21502
79.4218	0.27115	0.03007	0.11089		82.7237	0.04269	0.00919	0.21536
79.6774	0.27104	0.03004	0.11084		82.9748	0.04263	0.0092	0.21571
79.9316	0.27092	0.03001	0.11076		83.2263	0.04258	0.0092	0.21604
80.1839	0.27079	0.02997	0.11068		83.4777	0.04252	0.0092	0.21638
80.4333	0.27069	0.02995	0.11065		83.7301	0.04247	0.0092	0.21671
80.6795	0.27058	0.02992	0.11057		83.9831	0.04242	0.00921	0.21705
80.9234	0.27047	0.02989	0.11052		84.2366	0.04237	0.00921	0.21739
81.1683	0.27036	0.02987	0.11047		84.4902	0.04232	0.00921	0.21774
81.4155	0.27025	0.02984	0.11043		84.7444	0.04226	0.00922	0.21807
81.665	0.27013	0.02981	0.11034		84.9984	0.04221	0.00922	0.2184
81.9143	0.27003	0.02979	0.11032		85.2519	0.04217	0.00922	0.21872
82.1629	0.2699	0.02976	0.11025		85.5052	0.04212	0.00923	0.21904
82.4109	0.26979	0.02972	0.11016		85.7575	0.04208	0.00923	0.21936
82.6585	0.26966	0.0297	0.11013		86.009	0.04203	0.00923	0.21969
82.9048	0.26959	0.02969	0.11012		86.2597	0.04199	0.00924	0.22001
83.1513	0.26946	0.02964	0.11		86.5102	0.04195	0.00924	0.22031
83.3973	0.26939	0.02965	0.11007		86.7598	0.04191	0.00925	0.22062
83.6434	0.26928	0.02963	0.11002		87.0089	0.04187	0.00925	0.22093
83.8902	0.26918	0.0296	0.10997		87.2578	0.04183	0.00925	0.22124
84.1368	0.26906	0.02958	0.10992		87.507	0.04179	0.00926	0.22153
84.3842	0.26896	0.02955	0.10987		87.7561	0.04175	0.00926	0.22183
84.632	0.26885	0.02953	0.10982		88.005	0.04171	0.00927	0.22214
84.8796	0.26875	0.0295	0.10977		88.2541	0.04167	0.00927	0.22241
85.1264	0.26862	0.02947	0.10971		88.5031	0.04164	0.00927	0.22272
85.3734	0.26852	0.02946	0.10971		88.7517	0.0416	0.00928	0.22302
85.6203	0.26841	0.02944	0.10967		88.9999	0.04156	0.00928	0.22334
85.8671	0.26829	0.02942	0.10964		89.249	0.04152	0.00928	0.22363
86.1146	0.26818	0.02939	0.10961		89.4973	0.04148	0.00929	0.22394
86.3628	0.26806	0.02938	0.1096		89.7459	0.04144	0.00929	0.22425
86.6105	0.26793	0.02935	0.10955		89.9938	0.0414	0.0093	0.22457
86.8567	0.26781	0.02934	0.10957		90.2425	0.04137	0.0093	0.22485
87.1049	0.26769	0.02932	0.10954		90.4909	0.04133	0.0093	0.22515
87.3541	0.26756	0.0293	0.10951		90.7391	0.04129	0.00931	0.22545
87.6034	0.26741	0.02928	0.1095		90.9872	0.04126	0.00931	0.22577
87.8498	0.2673	0.02928	0.10955		91.2358	0.04122	0.00932	0.22606
88.0958	0.26717	0.02927	0.10955		91.4845	0.04118	0.00932	0.22634
88.3447	0.26703	0.02926	0.10957		91.7327	0.04115	0.00932	0.22663
88.5969	0.26688	0.02924	0.10957		91.9817	0.04111	0.00933	0.22693
88.8483	0.26674	0.02923	0.10958		92.2308	0.04107	0.00933	0.22723
89.096	0.26659	0.02921	0.10958		92.4797	0.04103	0.00934	0.22751
89.3414	0.26644	0.0292	0.10961		92.7282	0.041	0.00934	0.22783
89.5894	0.26626	0.02918	0.10958		92.9766	0.04096	0.00934	0.22812
89.8407	0.26608	0.02918	0.10965		93.2244	0.04093	0.00935	0.22843
90.093	0.26591	0.02917	0.1097		93.473	0.04089	0.00935	0.22871
90.3432	0.26574	0.02917	0.10978		93.7218	0.04085	0.00936	0.22904
90.5901	0.26556	0.02917	0.10984		93.9706	0.04082	0.00936	0.22934
90.8371	0.26538	0.02916	0.10988		94.22	0.04079	0.00937	0.22963
91.0866	0.26517	0.02913	0.10987		94.4695	0.04075	0.00937	0.22991
91.3374	0.26495	0.02912	0.10989		94.7185	0.04072	0.00937	0.23019
91.5879	0.26474	0.02912	0.11		94.9676	0.04069	0.00938	0.23048
91.8366	0.26453	0.02913	0.11012		95.2169	0.04066	0.00938	0.23077
92.085	0.26433	0.02914	0.11025		95.4657	0.04063	0.00939	0.23107
92.3345	0.26411	0.02916	0.1104		95.7144	0.04059	0.00939	0.23136
92.5855	0.2639	0.02918	0.11057		95.9634	0.04056	0.0094	0.23169
92.8373	0.26368	0.0292	0.11073		96.2127	0.04053	0.0094	0.23197
93.0882	0.26346	0.02922	0.11092		96.4629	0.0405	0.0094	0.23224
93.3396	0.26325	0.02925	0.11112		96.7127	0.04046	0.00941	0.23255
93.5912	0.26303	0.02928	0.11133		96.9622	0.04043	0.00941	0.23286
93.8425	0.2628	0.02932	0.11158		97.2116	0.04039	0.00942	0.23318
94.0944	0.26257	0.02936	0.11185		97.4609	0.04036	0.00942	0.23347
94.3469	0.26234	0.02942	0.11214		97.7107	0.04033	0.00943	0.23378
94.5998	0.2621	0.02947	0.11247		97.9604	0.0403	0.00943	0.23407
94.8529	0.26187	0.02955	0.11286		98.2103	0.04026	0.00944	0.23437
95.1063	0.26164	0.02963	0.11325		98.4606	0.04023	0.00944	0.23466
95.3595	0.2614	0.02971	0.11366		98.7106	0.0402	0.00945	0.23497
95.6122	0.26116	0.02979	0.1141		98.9608	0.04017	0.00945	0.23524
95.8654	0.26091	0.02989	0.11459		99.2108	0.04014	0.00945	0.23554
96.1185	0.26066	0.03001	0.11514		99.4611	0.0401	0.00946	0.23582
96.3714	0.26043	0.03015	0.11581		99.7111	0.04007	0.00946	0.2361
96.6244	0.26019	0.03031	0.11649		99.9611	0.04004	0.00947	0.23641
96.8781	0.25994	0.03045	0.11717		100.211	0.04001	0.00947	0.2367
97.1318	0.25968	0.03061	0.11789		100.462	0.03998	0.00947	0.23697
97.3837	0.25942	0.03078	0.11867		100.712	0.03995	0.00948	0.23726
97.6362	0.25914	0.03096	0.1195		100.962	0.03991	0.00948	0.23754
97.8885	0.25886	0.03116	0.1204		101.212	0.03988	0.00948	0.23781
98.1402	0.25858	0.03137	0.12136		101.462	0.03985	0.00949	0.23809
98.3914	0.25827	0.0316	0.12238		101.713	0.03982	0.00949	0.23837
98.6429	0.25794	0.03181	0.12337		101.963	0.03979	0.0095	0.23865
98.8946	0.25758	0.03206	0.12453		102.214	0.03976	0.0095	0.23892
99.1469	0.25722	0.03234	0.12578		102.466	0.03973	0.0095	0.23919
99.3989	0.25678	0.03254	0.12678		102.716	0.0397	0.00951	0.23945
99.6495	0.25636	0.03285	0.12824		102.967	0.03968	0.00951	0.23971
99.9	0.25594	0.03319	0.12976		103.218	0.03965	0.00951	0.23997
100.15	0.25549	0.03357	0.1315		103.468	0.03962	0.00952	0.24022
100.401	0.25501	0.03392	0.13313		103.719	0.0396	0.00952	0.24049
100.651	0.25451	0.03429	0.13487		103.974	0.03957	0.00953	0.24075
100.901	0.25399	0.03468	0.1367		104.229	0.03955	0.00953	0.24101
101.151	0.25345	0.03508	0.13859		104.48	0.03952	0.00954	0.24127
101.402	0.25285	0.0355	0.14059		104.732	0.0395	0.00954	0.24152
101.652	0.25222	0.03593	0.14266		104.983	0.03947	0.00954	0.24178
101.901	0.25157	0.03637	0.14482		105.234	0.03945	0.00955	0.24204
102.151	0.25087	0.03683	0.14707		105.484	0.03943	0.00955	0.2423
102.4	0.25013	0.03729	0.14939		105.736	0.0394	0.00956	0.24255
102.649	0.2493	0.0378	0.15196		105.987	0.03938	0.00956	0.24279
102.899	0.24846	0.03828	0.15443		106.237	0.03936	0.00957	0.24305
103.149	0.24759	0.03877	0.15698		106.489	0.03934	0.00957	0.24331
103.398	0.24665	0.03926	0.15961		106.74	0.03932	0.00958	0.24357
103.647	0.24567	0.03973	0.16219		106.992	0.0393	0.00958	0.24381
103.896	0.24465	0.04027	0.1651		107.242	0.03928	0.00959	0.24403
104.144	0.24362	0.04077	0.16787		107.493	0.03927	0.00959	0.24427
104.393	0.24247	0.04118	0.1704		107.743	0.03925	0.0096	0.2445
104.641	0.24141	0.04183	0.17388		107.994	0.03923	0.0096	0.24474
104.891	0.24024	0.0423	0.17669		108.244	0.03921	0.00961	0.24498
105.14	0.239	0.04275	0.17956		108.495	0.03919	0.00961	0.24522
105.39	0.23769	0.0432	0.18244		108.746	0.03917	0.00962	0.24547
105.638	0.23636	0.04363	0.18533		108.997	0.03915	0.00962	0.2457
105.887	0.23498	0.04405	0.18822		109.248	0.03913	0.00962	0.24594
106.135	0.23356	0.04444	0.19105		109.498	0.03911	0.00963	0.24618
106.384	0.23207	0.04481	0.19389		109.749	0.03909	0.00963	0.24642
106.632	0.23058	0.04516	0.19666		110	0.03907	0.00964	0.24666
106.88	0.22905	0.04548	0.19939		110.251	0.03905	0.00964	0.2469
107.129	0.22748	0.04577	0.20204		110.502	0.03903	0.00965	0.24713
107.378	0.22586	0.04604	0.20463		110.752	0.03901	0.00965	0.24736
107.627	0.22423	0.04626	0.20711		111.003	0.03899	0.00965	0.2476
107.875	0.22259	0.04646	0.20951		111.254	0.03897	0.00966	0.24786
108.123	0.22091	0.04661	0.21178		111.504	0.03896	0.00966	0.2481
108.372	0.21922	0.04674	0.21396		111.753	0.03894	0.00967	0.24832
108.62	0.21753	0.04683	0.21599		112.004	0.03892	0.00967	0.24854
108.868	0.21582	0.04694	0.21813		112.254	0.0389	0.00968	0.24877
109.118	0.2141	0.04696	0.21992		112.504	0.03888	0.00968	0.24902
109.367	0.21237	0.04694	0.22154		112.754	0.03886	0.00969	0.24928
109.616	0.21066	0.04688	0.22302		113.005	0.03884	0.00969	0.24952
109.866	0.20895	0.04679	0.22434		113.255	0.03883	0.0097	0.24973
110.118	0.20727	0.0466	0.22522		113.505	0.03881	0.0097	0.24999
110.371	0.20556	0.04643	0.22619		113.755	0.03879	0.00971	0.25022
110.62	0.2039	0.04624	0.22701		114.005	0.03878	0.00971	0.25043
110.869	0.20226	0.04601	0.22766		114.254	0.03876	0.00972	0.25065
111.119	0.20064	0.04575	0.22814		114.504	0.03875	0.00972	0.25092
111.368	0.19904	0.04546	0.22847		114.754	0.03873	0.00973	0.25113
111.618	0.19743	0.04519	0.22888		115.004	0.03872	0.00973	0.25136
111.868	0.19589	0.04484	0.22887		115.253	0.03871	0.00974	0.2516
112.118	0.19438	0.04448	0.22871		115.502	0.0387	0.00974	0.25179
112.367	0.19292	0.04409	0.2284		115.752	0.03868	0.00975	0.252
112.616	0.19155	0.04365	0.2277		116.001	0.03867	0.00975	0.25224
112.867	0.19015	0.04322	0.2271		116.251	0.03866	0.00976	0.25244
113.116	0.18878	0.04279	0.22639		116.5	0.03866	0.00977	0.25264
113.367	0.18747	0.04234	0.22555		116.75	0.03865	0.00977	0.25285
113.617	0.1862	0.04188	0.22461		117	0.03864	0.00978	0.25302
113.867	0.18496	0.04141	0.22355		117.25	0.03862	0.00978	0.25328
114.116	0.18376	0.04093	0.2224		117.499	0.03861	0.00979	0.2535
114.365	0.18261	0.04045	0.22116		117.749	0.0386	0.00979	0.25371
114.613	0.1815	0.03997	0.21984		117.999	0.0386	0.0098	0.25389
114.862	0.18042	0.03948	0.21845		118.248	0.03859	0.0098	0.25409
115.11	0.17939	0.03899	0.217		118.497	0.03858	0.00981	0.25431
115.358	0.17839	0.0385	0.21548		118.747	0.03857	0.00982	0.2545
115.607	0.17742	0.03802	0.21395		118.996	0.03856	0.00982	0.25467
115.856	0.1765	0.03754	0.21236		119.246	0.03855	0.00983	0.25488
116.105	0.1756	0.03707	0.21072		119.496	0.03854	0.00983	0.25509
116.352	0.17475	0.0366	0.20908		119.746	0.03854	0.00984	0.25526
116.6	0.17393	0.03613	0.20739		119.995	0.03853	0.00984	0.25543
116.847	0.17313	0.03567	0.20572		120.245	0.03852	0.00985	0.25561
117.096	0.17236	0.03522	0.20403		120.494	0.03851	0.00985	0.2558
117.344	0.17162	0.03478	0.20233		120.743	0.03851	0.00986	0.25595
117.593	0.1709	0.03434	0.20063		120.993	0.0385	0.00986	0.25614
117.841	0.1702	0.03391	0.19894		121.243	0.03849	0.00987	0.25632
118.09	0.16954	0.03349	0.19729		121.493	0.03849	0.00987	0.25648
118.338	0.1689	0.03309	0.19562		121.742	0.03848	0.00987	0.25664
118.587	0.16828	0.03268	0.19397		121.991	0.03847	0.00988	0.25683
118.835	0.16767	0.03229	0.19236		122.24	0.03846	0.00989	0.25702
119.083	0.16708	0.03191	0.19075		122.49	0.03846	0.00989	0.25717
119.332	0.1665	0.03154	0.18918		122.74	0.03845	0.00989	0.25731
119.581	0.16594	0.03117	0.18764		122.989	0.03844	0.0099	0.25745
119.83	0.16539	0.03082	0.18612		123.24	0.03844	0.0099	0.25762
120.079	0.16486	0.03047	0.18465		123.489	0.03843	0.00991	0.25776
120.328	0.16434	0.03013	0.18318		123.739	0.03842	0.00991	0.25792
120.578	0.16383	0.02981	0.18177		123.988	0.03842	0.00991	0.25807
120.827	0.16334	0.02949	0.18038		124.237	0.03841	0.00992	0.25826
121.077	0.16285	0.02918	0.179		124.487	0.03841	0.00992	0.25838
121.327	0.16237	0.02888	0.17768		124.736	0.0384	0.00993	0.25854
121.577	0.16189	0.02857	0.17634		124.985	0.03839	0.00993	0.25868
121.827	0.16144	0.02829	0.17508		125.235	0.03839	0.00994	0.25882
122.076	0.16098	0.02801	0.17386		125.485	0.03838	0.00994	0.25901
122.326	0.16054	0.02774	0.17265		125.735	0.03838	0.00994	0.25912
122.576	0.16009	0.02747	0.17149		125.985	0.03837	0.00995	0.25927
122.826	0.15966	0.02722	0.17035		126.234	0.03837	0.00995	0.25942
123.075	0.15923	0.02697	0.16924		126.484	0.03836	0.00996	0.25957
123.326	0.15881	0.02672	0.16816		126.733	0.03836	0.00996	0.25971
123.576	0.1584	0.02648	0.16709		126.983	0.03835	0.00997	0.25988
123.826	0.15799	0.02625	0.16608		127.233	0.03835	0.00997	0.26002
124.077	0.15758	0.02602	0.16502		127.483	0.03835	0.00998	0.26018
124.327	0.15719	0.0258	0.16403		127.733	0.03835	0.00998	0.26032
124.577	0.1568	0.02558	0.16306		127.982	0.03834	0.00999	0.26049
124.828	0.15642	0.02537	0.1621		128.231	0.03834	0.00999	0.26064
125.078	0.15604	0.02516	0.16116		128.481	0.03833	0.01	0.26082
125.328	0.15567	0.02496	0.16024		128.73	0.03833	0.01	0.26097
125.579	0.1553	0.02476	0.15933		128.979	0.03833	0.01001	0.26113
125.83	0.15494	0.02456	0.15842		129.229	0.03832	0.01001	0.26132
126.082	0.15458	0.02436	0.15753		129.479	0.03832	0.01002	0.26146
126.332	0.15423	0.02417	0.15665		129.73	0.03831	0.01002	0.26163
126.583	0.15389	0.02399	0.15579		129.979	0.03831	0.01003	0.26181
126.834	0.15355	0.0238	0.15494		130.23	0.03831	0.01004	0.26199
127.085	0.15322	0.02362	0.15409		130.479	0.0383	0.01004	0.26217
127.335	0.15289	0.02344	0.15324		130.729	0.0383	0.01005	0.26234
127.586	0.15257	0.02326	0.15241		130.979	0.0383	0.01005	0.26252
127.838	0.15226	0.02309	0.15157		131.229	0.03829	0.01006	0.26271
128.089	0.15196	0.02292	0.15074		131.479	0.03829	0.01007	0.26287
128.34	0.15166	0.02274	0.14991		131.729	0.03829	0.01007	0.26305
128.591	0.15136	0.02258	0.14909		131.979	0.03829	0.01008	0.26322
128.843	0.15108	0.02241	0.14828		132.228	0.03828	0.01008	0.26339
129.093	0.1508	0.02224	0.14746		132.478	0.03828	0.01009	0.26357
129.345	0.15052	0.02208	0.14665		132.728	0.03828	0.0101	0.26372
129.595	0.15026	0.02192	0.14585		132.977	0.03828	0.0101	0.26388
129.846	0.15	0.02177	0.14505		133.227	0.03828	0.01011	0.26404
130.097	0.14975	0.02161	0.14427		133.477	0.03828	0.01011	0.26422
130.348	0.1495	0.02146	0.14348		133.727	0.03828	0.01012	0.26434
130.599	0.14926	0.0213	0.14269		133.977	0.03829	0.01013	0.26448
130.85	0.14903	0.02116	0.14191		134.227	0.03829	0.01013	0.26464
131.101	0.14881	0.02101	0.14114		134.477	0.0383	0.01014	0.26475
131.353	0.14859	0.02087	0.14038		134.727	0.03831	0.01015	0.26483
131.604	0.14838	0.02072	0.13963		134.977	0.03831	0.01015	0.26497
131.855	0.14818	0.02058	0.13887		135.227	0.03832	0.01016	0.2651
132.106	0.14799	0.02044	0.13812		135.477	0.03833	0.01017	0.2652
132.357	0.1478	0.02031	0.13739		135.727	0.03834	0.01017	0.26531
132.607	0.14761	0.02018	0.13667		135.978	0.03835	0.01018	0.2654
132.858	0.14744	0.02005	0.13596		136.228	0.03837	0.01019	0.26548
133.109	0.14726	0.01992	0.13525		136.478	0.03839	0.01019	0.26555
133.361	0.1471	0.0198	0.13456		136.728	0.0384	0.0102	0.26562
133.612	0.14694	0.01968	0.13388		136.978	0.03842	0.01021	0.26572
133.863	0.14678	0.01956	0.13321		137.227	0.03843	0.01022	0.26581
134.114	0.14663	0.01944	0.13255		137.477	0.03845	0.01022	0.26588
134.365	0.14649	0.01933	0.13191		137.727	0.03847	0.01023	0.26594
134.615	0.14635	0.01922	0.13128		137.977	0.03849	0.01024	0.26602
134.866	0.14621	0.01911	0.13066		138.227	0.03851	0.01025	0.26613
135.117	0.14608	0.019	0.13005		138.478	0.03853	0.01026	0.26614
135.367	0.14596	0.0189	0.12946		138.728	0.03855	0.01026	0.26622
135.618	0.14583	0.0188	0.12888		138.978	0.03858	0.01027	0.26628
135.868	0.14571	0.0187	0.12832		139.228	0.0386	0.01028	0.26637
136.119	0.1456	0.0186	0.12776		139.477	0.03862	0.01029	0.26641
136.369	0.14548	0.01851	0.12722		139.726	0.03864	0.0103	0.26647
136.62	0.14537	0.01842	0.1267		139.976	0.03866	0.01031	0.26658
136.87	0.14526	0.01833	0.12619		140.227	0.03868	0.01031	0.26665
137.12	0.14516	0.01825	0.12568		140.477	0.0387	0.01032	0.26671
137.37	0.14505	0.01816	0.12521		140.727	0.03872	0.01033	0.26677
137.62	0.14495	0.01808	0.12473		140.977	0.03874	0.01034	0.26683
137.87	0.14486	0.018	0.12425		141.227	0.03876	0.01035	0.26691
138.12	0.14476	0.01792	0.1238		141.477	0.03878	0.01035	0.26699
138.37	0.14467	0.01785	0.12337		141.727	0.0388	0.01036	0.26707
138.621	0.14458	0.01777	0.12292		141.978	0.03882	0.01037	0.26717
138.871	0.14448	0.0177	0.12249		142.228	0.03883	0.01038	0.26724
139.121	0.14439	0.01763	0.12207		142.478	0.03885	0.01038	0.2673
139.371	0.14431	0.01756	0.12167		142.728	0.03887	0.01039	0.26737
139.62	0.14422	0.01749	0.12128		142.979	0.03889	0.0104	0.26742
139.87	0.14414	0.01743	0.12089		143.228	0.0389	0.01041	0.2675
140.119	0.14406	0.01736	0.12052		143.478	0.03892	0.01041	0.26754
140.369	0.14398	0.0173	0.12015		143.728	0.03894	0.01042	0.26763
140.619	0.14389	0.01724	0.11978		143.978	0.03895	0.01043	0.26771
140.869	0.14381	0.01718	0.11943		144.228	0.03897	0.01044	0.26777
141.118	0.14374	0.01712	0.11908		144.478	0.03899	0.01044	0.26783
141.368	0.14366	0.01706	0.11875		144.728	0.039	0.01045	0.26789
141.618	0.14358	0.017	0.11839		144.978	0.03902	0.01046	0.26796
141.868	0.14351	0.01694	0.11807		145.228	0.03904	0.01046	0.26801
142.118	0.14344	0.01689	0.11774		145.478	0.03906	0.01047	0.26806
142.368	0.14336	0.01684	0.11743		145.728	0.03908	0.01048	0.2681
142.618	0.1433	0.01678	0.11711		145.978	0.03911	0.01049	0.26818
142.868	0.14323	0.01673	0.1168		146.228	0.03913	0.01049	0.26821
143.118	0.14316	0.01668	0.11653		146.478	0.03915	0.0105	0.26822
143.367	0.14309	0.01663	0.11622		146.728	0.03917	0.01051	0.26828
143.616	0.14303	0.01658	0.11593		146.978	0.03919	0.01052	0.26831
143.866	0.14296	0.01653	0.11564		147.228	0.03922	0.01052	0.26834
144.115	0.1429	0.01648	0.11535		147.478	0.03924	0.01053	0.26838
144.365	0.14284	0.01644	0.11507		147.729	0.03926	0.01054	0.26842
144.615	0.14277	0.01639	0.11481		147.978	0.03929	0.01055	0.26844
144.865	0.14271	0.01635	0.11453		148.228	0.03931	0.01055	0.2685
145.114	0.14265	0.0163	0.11427		148.477	0.03933	0.01056	0.26853
145.363	0.14259	0.01626	0.114		148.728	0.03936	0.01057	0.26857
145.613	0.14253	0.01621	0.11373		148.977	0.03938	0.01058	0.26862
145.863	0.14247	0.01617	0.11348		149.227	0.03941	0.01059	0.26864
146.113	0.14242	0.01613	0.11322		149.478	0.03943	0.01059	0.26864
146.363	0.14236	0.01608	0.11297		149.728	0.03946	0.0106	0.2687
146.613	0.1423	0.01604	0.11271		149.977	0.03948	0.01061	0.26873
146.862	0.14225	0.016	0.11247		150.227	0.03951	0.01062	0.26876
147.112	0.14219	0.01596	0.11222		150.477	0.03953	0.01062	0.26875
147.361	0.14214	0.01592	0.11199		150.726	0.03955	0.01063	0.26878
147.611	0.14209	0.01588	0.11173		150.975	0.03958	0.01064	0.26881
147.861	0.14203	0.01584	0.11149		151.226	0.0396	0.01064	0.2688
148.11	0.14198	0.0158	0.11127		151.475	0.03963	0.01065	0.2688
148.359	0.14193	0.01576	0.11102		151.725	0.03965	0.01066	0.26883
148.609	0.14188	0.01572	0.11079		151.976	0.03968	0.01067	0.26884
148.858	0.14183	0.01568	0.11055		152.225	0.0397	0.01067	0.26885
149.108	0.14178	0.01564	0.11033		152.475	0.03972	0.01068	0.26887
149.357	0.14173	0.0156	0.11009		152.725	0.03975	0.01069	0.26888
149.606	0.14169	0.01557	0.10988		152.974	0.03978	0.01069	0.26886
149.856	0.14164	0.01553	0.10964		153.224	0.0398	0.0107	0.26886
150.106	0.1416	0.01549	0.10942		153.473	0.03983	0.01071	0.26886
150.355	0.14155	0.01546	0.1092		153.723	0.03986	0.01072	0.26887
150.605	0.1415	0.01542	0.10898		153.973	0.03988	0.01072	0.26887
150.855	0.14145	0.01539	0.10877		154.223	0.03991	0.01073	0.26885
151.104	0.14141	0.01535	0.10855		154.474	0.03994	0.01074	0.26881
151.354	0.14137	0.01532	0.10833		154.723	0.03996	0.01074	0.26882
151.603	0.14133	0.01528	0.10811		154.973	0.03999	0.01075	0.26882
151.853	0.14129	0.01524	0.10789		155.222	0.04001	0.01075	0.26878
152.102	0.14124	0.01521	0.10769		155.472	0.04004	0.01076	0.26878
152.352	0.1412	0.01517	0.10746		155.721	0.04006	0.01077	0.26876
152.602	0.14116	0.01514	0.10725		155.971	0.04009	0.01077	0.26875
152.851	0.14113	0.01511	0.10704		156.222	0.04012	0.01078	0.26874
153.102	0.14109	0.01507	0.10683		156.472	0.04014	0.01079	0.26871
153.352	0.14105	0.01504	0.10661		156.722	0.04016	0.01079	0.26871
153.601	0.14101	0.015	0.1064		156.971	0.04018	0.0108	0.2687
153.85	0.14097	0.01497	0.10618		157.221	0.04021	0.0108	0.26868
154.099	0.14094	0.01494	0.10598		157.47	0.04023	0.01081	0.26866
154.348	0.1409	0.0149	0.10576		157.72	0.04025	0.01081	0.26863
154.598	0.14086	0.01487	0.10556		157.969	0.04028	0.01082	0.26857
154.849	0.14083	0.01484	0.10535		158.219	0.0403	0.01082	0.26852
155.099	0.14079	0.0148	0.10514		158.47	0.04033	0.01083	0.26848
155.349	0.14075	0.01477	0.10494		158.72	0.04035	0.01083	0.26846
155.598	0.14072	0.01474	0.10474		158.97	0.04037	0.01084	0.26839
155.848	0.14068	0.0147	0.10452		159.22	0.0404	0.01084	0.26836
156.098	0.14066	0.01467	0.10432		159.469	0.04042	0.01084	0.26828
156.347	0.14062	0.01464	0.10411		159.718	0.04044	0.01085	0.26822
156.596	0.14059	0.01461	0.10389		159.967	0.04047	0.01085	0.26818
156.846	0.14056	0.01457	0.10369		160.217	0.04049	0.01086	0.2681
157.096	0.1405	0.01453	0.10345		160.467	0.04052	0.01086	0.26806
157.346	0.14046	0.0145	0.10326		160.717	0.04054	0.01086	0.26798
157.596	0.14044	0.01448	0.1031		160.967	0.04057	0.01087	0.26793
157.846	0.1404	0.01445	0.10289		161.218	0.04059	0.01087	0.26786
158.095	0.14037	0.01441	0.10266		161.468	0.04062	0.01088	0.26779
158.346	0.14033	0.01438	0.10248		161.718	0.04064	0.01088	0.26774
158.595	0.1403	0.01435	0.10228		161.967	0.04067	0.01089	0.26766
158.845	0.14027	0.01432	0.10207		162.217	0.0407	0.01089	0.26758
159.095	0.14024	0.01429	0.10187		162.466	0.04072	0.01089	0.26751
159.344	0.14021	0.01426	0.10167		162.716	0.04075	0.0109	0.26746
159.594	0.14018	0.01423	0.10148		162.967	0.04078	0.0109	0.26738
159.844	0.14015	0.01419	0.10127		163.217	0.04081	0.01091	0.26731
160.093	0.14012	0.01416	0.10107		163.468	0.04083	0.01091	0.26725
160.343	0.14009	0.01413	0.10086		163.718	0.04086	0.01092	0.26719
160.592	0.14006	0.0141	0.10066		163.968	0.04089	0.01092	0.26712
160.843	0.14003	0.01407	0.10046		164.217	0.04092	0.01093	0.26707
161.093	0.14001	0.01404	0.10027		164.467	0.04095	0.01093	0.26699
161.343	0.13998	0.01401	0.10006		164.717	0.04098	0.01094	0.26693
161.593	0.13995	0.01397	0.09985		164.967	0.041	0.01094	0.26686
161.843	0.13992	0.01394	0.09965		165.218	0.04103	0.01095	0.26678
162.093	0.13988	0.01391	0.09945		165.468	0.04106	0.01095	0.2667
162.343	0.13987	0.01389	0.09929		165.719	0.0411	0.01096	0.26661
162.592	0.13986	0.01386	0.09909		165.969	0.04113	0.01096	0.2665
162.842	0.13984	0.01382	0.09886		166.22	0.04116	0.01097	0.26639
163.092	0.13981	0.01379	0.09864		166.47	0.0412	0.01097	0.26627
163.342	0.13979	0.01376	0.09846		166.719	0.04123	0.01097	0.26616
163.592	0.13977	0.01373	0.09826		166.969	0.04127	0.01098	0.26603
163.843	0.13975	0.0137	0.09805		167.219	0.04131	0.01098	0.2659
164.093	0.13973	0.01367	0.09785		167.47	0.04135	0.01099	0.26578
164.343	0.13971	0.01364	0.09765		167.72	0.04139	0.011	0.26565
164.593	0.13969	0.01361	0.09746		167.971	0.04143	0.011	0.26553
164.843	0.13966	0.01358	0.09726		168.221	0.04148	0.01101	0.26541
165.094	0.13964	0.01356	0.09707		168.471	0.04152	0.01101	0.26531
165.344	0.13963	0.01353	0.09687		168.722	0.04156	0.01102	0.2652
165.595	0.13961	0.0135	0.09667		168.972	0.0416	0.01103	0.26509
165.844	0.13959	0.01347	0.09648		169.222	0.04165	0.01104	0.26499
166.095	0.13957	0.01344	0.09628		169.472	0.04169	0.01104	0.26487
166.345	0.13955	0.01341	0.09609		169.722	0.04174	0.01105	0.26476
166.595	0.13953	0.01338	0.0959		169.972	0.04179	0.01106	0.26464
166.845	0.13951	0.01335	0.09571		170.223	0.04184	0.01107	0.26453
167.095	0.13949	0.01332	0.09552		170.474	0.04189	0.01108	0.26443
167.346	0.13948	0.0133	0.09532		170.724	0.04194	0.01109	0.26434
167.596	0.13946	0.01327	0.09513		170.975	0.04199	0.0111	0.26425
167.847	0.13944	0.01324	0.09494		171.224	0.04204	0.01111	0.26419
168.097	0.13942	0.01321	0.09475		171.475	0.04209	0.01112	0.2641
168.347	0.13941	0.01318	0.09457		171.725	0.04214	0.01113	0.26403
168.597	0.13939	0.01316	0.09438		171.975	0.04219	0.01114	0.26396
168.847	0.13937	0.01313	0.09419		172.225	0.04225	0.01115	0.26391
169.098	0.13935	0.0131	0.09401		172.476	0.0423	0.01116	0.26384
169.348	0.13933	0.01307	0.09382		172.727	0.04235	0.01117	0.26378
169.598	0.13931	0.01305	0.09364		172.977	0.0424	0.01118	0.26373
169.849	0.13929	0.01302	0.09346		173.228	0.04245	0.01119	0.26368
170.099	0.13927	0.01299	0.09327		173.478	0.0425	0.0112	0.26363
170.35	0.13925	0.01296	0.09309		173.728	0.04255	0.01121	0.26356
170.6	0.13923	0.01294	0.09292		173.978	0.0426	0.01123	0.26349
170.849	0.13921	0.01291	0.09274		174.228	0.04266	0.01124	0.26342
171.1	0.13919	0.01288	0.09256		174.477	0.04271	0.01125	0.26335
171.35	0.13917	0.01286	0.09239		174.728	0.04276	0.01126	0.26328
171.601	0.13915	0.01283	0.0922		174.98	0.04281	0.01127	0.26321
171.851	0.13913	0.0128	0.09203		175.23	0.04286	0.01128	0.26315
172.101	0.13911	0.01278	0.09185		175.48	0.04291	0.01129	0.2631
172.352	0.13909	0.01275	0.09167		175.73	0.04296	0.0113	0.26302
172.602	0.13906	0.01272	0.0915		175.98	0.04301	0.01131	0.26292
172.853	0.13904	0.0127	0.09132		176.23	0.04306	0.01132	0.26282
173.103	0.13902	0.01267	0.09116		176.48	0.04311	0.01133	0.26272
173.354	0.139	0.01265	0.09099		176.729	0.04317	0.01134	0.26264
173.604	0.13898	0.01262	0.09083		176.98	0.04322	0.01135	0.26254
173.855	0.13895	0.0126	0.09066		177.23	0.04328	0.01136	0.26244
174.105	0.13893	0.01257	0.09049		177.481	0.04333	0.01137	0.26233
174.354	0.13891	0.01255	0.09033		177.731	0.04339	0.01138	0.26223
174.604	0.13888	0.01252	0.09017		177.982	0.04345	0.01139	0.26211
174.854	0.13886	0.0125	0.09		178.231	0.04352	0.0114	0.26197
175.104	0.13884	0.01247	0.08984		178.48	0.04358	0.01141	0.26183
175.355	0.13881	0.01245	0.08969		178.73	0.04364	0.01142	0.26168
175.606	0.13879	0.01243	0.08953		178.98	0.04371	0.01143	0.26153
175.857	0.13876	0.0124	0.08938		179.23	0.04378	0.01144	0.26138
176.107	0.13873	0.01238	0.08923		179.481	0.04386	0.01146	0.26122
176.356	0.13869	0.01236	0.08908		179.732	0.04393	0.01147	0.26107
176.605	0.13867	0.01233	0.08893		179.982	0.04401	0.01148	0.26093
176.856	0.13863	0.01231	0.08879		180.232	0.04408	0.01149	0.26075
177.106	0.1386	0.01229	0.08864		180.481	0.04416	0.01151	0.26058
177.356	0.13857	0.01226	0.08849		180.731	0.04425	0.01152	0.26041
177.607	0.13853	0.01224	0.08835		180.981	0.04433	0.01153	0.26023
177.857	0.1385	0.01222	0.08821		181.23	0.04441	0.01155	0.26006
178.108	0.13846	0.0122	0.08808		181.48	0.0445	0.01156	0.25988
178.358	0.13842	0.01217	0.08793		181.731	0.04459	0.01158	0.25967
178.607	0.13838	0.01215	0.08781		181.981	0.04467	0.01159	0.25951
178.857	0.13834	0.01213	0.08767		182.231	0.04476	0.01161	0.2593
179.106	0.1383	0.01211	0.08754		182.481	0.04485	0.01162	0.25912
179.356	0.13826	0.01209	0.08741		182.731	0.04494	0.01164	0.25895
179.607	0.13821	0.01206	0.08729		182.981	0.04504	0.01165	0.25874
179.857	0.13815	0.01204	0.08715		183.231	0.04513	0.01167	0.25854
180.108	0.13809	0.01201	0.087		183.481	0.04522	0.01168	0.25838
180.357	0.13802	0.012	0.08691		183.731	0.04531	0.0117	0.25815
180.607	0.13796	0.01198	0.0868		183.981	0.04541	0.01171	0.25794
180.857	0.13789	0.01196	0.08671		184.23	0.0455	0.01173	0.25773
181.107	0.13783	0.01194	0.08659		184.481	0.0456	0.01174	0.25751
181.356	0.13777	0.01192	0.08649		184.731	0.0457	0.01176	0.25728
181.607	0.13771	0.0119	0.08638		184.981	0.0458	0.01177	0.25703
181.857	0.13764	0.01188	0.08629		185.231	0.04591	0.01179	0.25677
182.108	0.13757	0.01186	0.08619		185.481	0.04601	0.0118	0.25652
182.358	0.13749	0.01184	0.08611		185.73	0.04612	0.01182	0.25627
182.608	0.13741	0.01182	0.08602		185.98	0.04622	0.01183	0.25598
182.858	0.13733	0.0118	0.08595		186.229	0.04633	0.01185	0.25573
183.107	0.13724	0.01178	0.08587		186.479	0.04644	0.01186	0.25545
183.357	0.13714	0.01177	0.0858		186.729	0.04655	0.01188	0.25518
183.607	0.13705	0.01175	0.08573		186.979	0.04666	0.01189	0.25492
183.858	0.13695	0.01173	0.08566		187.23	0.04678	0.01191	0.25459
184.107	0.13685	0.01171	0.0856		187.48	0.04689	0.01192	0.25432
184.357	0.13675	0.0117	0.08553		187.729	0.047	0.01194	0.25405
184.607	0.13663	0.01168	0.08547		187.979	0.04712	0.01195	0.25373
184.857	0.13651	0.01166	0.0854		188.228	0.04723	0.01197	0.25343
185.107	0.1364	0.01164	0.08533		188.478	0.04735	0.01198	0.25311
185.357	0.13628	0.01164	0.08538		188.727	0.04747	0.012	0.25278
185.607	0.13616	0.01161	0.08529		188.978	0.04759	0.01201	0.25247
185.857	0.13605	0.0116	0.08524		189.228	0.04771	0.01203	0.25218
186.107	0.13591	0.01158	0.08519		189.478	0.04783	0.01204	0.25186
186.357	0.13577	0.01156	0.08516		189.728	0.04795	0.01206	0.25154
186.607	0.13563	0.01155	0.08513		189.978	0.04808	0.01208	0.25122
186.857	0.13548	0.01153	0.08512		190.228	0.0482	0.01209	0.25089
187.107	0.13531	0.01152	0.08511		190.478	0.04832	0.01211	0.25056
187.356	0.13514	0.0115	0.0851		190.727	0.04845	0.01212	0.25021
187.605	0.13498	0.01148	0.08508		190.977	0.04857	0.01213	0.24987
187.856	0.13481	0.01147	0.08508		191.226	0.0487	0.01215	0.24954
188.106	0.13461	0.01145	0.08507		191.477	0.04882	0.01216	0.24921
188.356	0.13443	0.01144	0.08508		191.727	0.04895	0.01218	0.24887
188.606	0.13423	0.01142	0.0851		191.977	0.04907	0.01219	0.24853
188.857	0.13403	0.01141	0.0851		192.227	0.0492	0.01221	0.24818
189.106	0.13383	0.01139	0.08512		192.476	0.04932	0.01222	0.24786
189.356	0.13361	0.01137	0.08513		192.726	0.04945	0.01224	0.24753
189.605	0.13341	0.01136	0.08515		192.975	0.04958	0.01225	0.24718
189.855	0.13318	0.01134	0.08518		193.225	0.0497	0.01227	0.24684
190.105	0.13295	0.01133	0.08521		193.474	0.04983	0.01228	0.24648
190.356	0.13272	0.01131	0.08525		193.725	0.04996	0.01229	0.24614
190.606	0.13248	0.0113	0.08529		193.975	0.05009	0.01231	0.2458
190.856	0.13222	0.01128	0.08534		194.225	0.05022	0.01232	0.24545
191.106	0.13197	0.01127	0.08539		194.475	0.05035	0.01234	0.24507
191.356	0.13171	0.01125	0.08544		194.725	0.05048	0.01235	0.24472
191.605	0.13145	0.01124	0.08549		194.975	0.05061	0.01236	0.24434
191.855	0.13118	0.01122	0.08555		195.225	0.05074	0.01238	0.24396
192.105	0.13092	0.0112	0.08558		195.474	0.05088	0.01239	0.24359
192.355	0.13064	0.01119	0.08563		195.724	0.05102	0.01241	0.24319
192.605	0.13036	0.01117	0.08568		195.974	0.05116	0.01242	0.24282
192.856	0.13007	0.01115	0.08574		196.223	0.0513	0.01243	0.24244
193.106	0.12979	0.01113	0.08579		196.472	0.05144	0.01245	0.24204
193.355	0.1295	0.01112	0.08586		196.721	0.05158	0.01246	0.24164
193.605	0.12921	0.0111	0.08592		196.971	0.05173	0.01248	0.24126
193.854	0.12891	0.01108	0.08597		197.221	0.05188	0.01249	0.24086
194.104	0.12861	0.01106	0.08604		197.471	0.05203	0.01251	0.24048
194.354	0.12831	0.01105	0.08609		197.722	0.05218	0.01253	0.24012
194.603	0.12801	0.01103	0.08617		197.971	0.05233	0.01254	0.23974
194.853	0.1277	0.01101	0.08623		198.221	0.05247	0.01256	0.23946
195.103	0.12739	0.01099	0.08632		198.472	0.05263	0.01258	0.23905
195.353	0.12707	0.01098	0.08638		198.721	0.05279	0.0126	0.23865
195.604	0.12676	0.01096	0.08645		198.971	0.05295	0.01261	0.23827
195.853	0.12644	0.01094	0.08654		199.22	0.05311	0.01263	0.23789
196.104	0.12612	0.01092	0.08661		199.47	0.05327	0.01265	0.23748
196.354	0.1258	0.01091	0.0867		199.719	0.05344	0.01267	0.23708
196.603	0.12548	0.01089	0.08677		199.969	0.05361	0.01269	0.23668
196.853	0.12516	0.01087	0.08684		200.22	0.05379	0.0127	0.23625
197.103	0.12484	0.01085	0.08689		200.47	0.05396	0.01272	0.23587
197.352	0.12452	0.01083	0.08695		200.72	0.05413	0.01274	0.23546
197.601	0.1242	0.01081	0.08703		200.97	0.0543	0.01276	0.23509
197.851	0.12388	0.01079	0.08709		201.219	0.05447	0.01278	0.23471
198.101	0.12356	0.01077	0.08716		201.469	0.05464	0.0128	0.23433
198.352	0.12324	0.01075	0.0872		201.72	0.05481	0.01282	0.23397
198.602	0.12293	0.01073	0.08726		201.97	0.05498	0.01284	0.23362
198.852	0.12261	0.01071	0.08732		202.22	0.05515	0.01286	0.23324
199.102	0.1223	0.01069	0.08739		202.469	0.05532	0.01288	0.23285
199.353	0.12199	0.01067	0.08744		202.719	0.05549	0.01289	0.23242
199.602	0.12167	0.01065	0.08751		202.968	0.05566	0.01291	0.23204
199.851	0.12136	0.01063	0.08756		203.218	0.05583	0.01293	0.23168
200.101	0.12105	0.01061	0.08763		203.468	0.05602	0.01295	0.23118
200.351	0.12075	0.01059	0.08768		203.718	0.0562	0.01297	0.23074
200.601	0.12044	0.01057	0.08773		203.968	0.05638	0.01298	0.23032
200.851	0.12015	0.01055	0.08778		204.218	0.05656	0.013	0.22991
201.102	0.11984	0.01052	0.08782		204.468	0.05675	0.01302	0.22948
201.352	0.11954	0.01051	0.08788		204.718	0.05693	0.01304	0.22905
201.602	0.11925	0.01048	0.08791		204.969	0.05712	0.01306	0.22862
201.851	0.11896	0.01046	0.08794		205.219	0.05731	0.01308	0.22819
202.102	0.11866	0.01044	0.08798		205.469	0.0575	0.01309	0.22777
202.352	0.11838	0.01042	0.08802		205.719	0.05771	0.01312	0.22733
202.601	0.11809	0.0104	0.08809		205.969	0.05791	0.01314	0.22689
202.851	0.1178	0.01038	0.08815		206.22	0.05812	0.01316	0.22645
203.1	0.11751	0.01036	0.0882		206.47	0.05833	0.01318	0.22601
203.35	0.11723	0.01034	0.08824		206.72	0.05854	0.0132	0.22557
203.601	0.11694	0.01032	0.0883		206.97	0.05875	0.01322	0.22512
203.851	0.11665	0.0103	0.08834		207.219	0.05897	0.01325	0.2247
204.101	0.11637	0.01029	0.08841		207.469	0.05919	0.01327	0.22426
204.351	0.11609	0.01026	0.08843		207.719	0.05941	0.0133	0.22384
204.601	0.1158	0.01025	0.08847		207.969	0.05964	0.01332	0.22344
204.85	0.11552	0.01023	0.08852		208.219	0.05987	0.01335	0.22301
205.1	0.11524	0.01021	0.08858		208.469	0.06011	0.01338	0.2226
205.35	0.11497	0.01018	0.08859		208.719	0.06034	0.0134	0.22219
205.6	0.1147	0.01016	0.08862		208.969	0.06058	0.01343	0.22177
205.849	0.11443	0.01014	0.08864		209.219	0.06083	0.01346	0.22136
206.099	0.11416	0.01012	0.08867		209.469	0.06107	0.01349	0.22095
206.349	0.1139	0.0101	0.0887		209.719	0.06132	0.01352	0.22055
206.599	0.11363	0.01008	0.08872		209.97	0.06157	0.01355	0.22015
206.849	0.11338	0.01006	0.08871		210.22	0.06182	0.01358	0.21974
207.099	0.11312	0.01004	0.08873		210.469	0.06208	0.01361	0.21934
207.349	0.11287	0.01002	0.08874		210.72	0.06234	0.01365	0.21896
207.599	0.11262	0.01	0.08875		210.97	0.0626	0.01368	0.21857
207.848	0.11237	0.00997	0.08874		211.219	0.06287	0.01371	0.2182
208.098	0.11214	0.00995	0.08872		211.469	0.06313	0.01375	0.21783
208.349	0.1119	0.00992	0.08869		211.719	0.06341	0.01378	0.21745
208.599	0.11167	0.0099	0.08867		211.969	0.06368	0.01382	0.21709
208.849	0.11144	0.00988	0.08863		212.219	0.06397	0.01386	0.21673
209.099	0.11121	0.00986	0.08861		212.469	0.06425	0.0139	0.21637
209.35	0.11099	0.00983	0.08858		212.719	0.06454	0.01394	0.21601
209.6	0.11077	0.00981	0.08856		212.969	0.06483	0.01398	0.21565
209.849	0.11056	0.00979	0.08852		213.219	0.06513	0.01402	0.21529
210.099	0.11034	0.00977	0.08849		213.469	0.06543	0.01406	0.21496
210.349	0.11013	0.00974	0.08843		213.719	0.06574	0.0141	0.21461
210.599	0.10992	0.00972	0.0884		213.969	0.06604	0.01415	0.21426
210.849	0.10972	0.00969	0.08835		214.22	0.06636	0.01419	0.21395
211.098	0.10951	0.00967	0.0883		214.469	0.06668	0.01424	0.21363
211.348	0.1093	0.00965	0.08827		214.719	0.06701	0.01429	0.21331
211.598	0.1091	0.00963	0.08823		214.969	0.06734	0.01434	0.213
211.849	0.10889	0.0096	0.08817		215.223	0.06768	0.01439	0.21268
212.098	0.10869	0.00958	0.08814		215.477	0.06802	0.01444	0.21238
212.349	0.10849	0.00956	0.0881		215.727	0.06836	0.0145	0.21209
212.599	0.10828	0.00954	0.08806		215.977	0.06871	0.01455	0.21179
212.849	0.10808	0.00951	0.08801		216.228	0.06906	0.0146	0.21151
213.099	0.10788	0.00949	0.08798		216.478	0.06942	0.01466	0.21123
213.349	0.10768	0.00947	0.08794		216.728	0.06978	0.01472	0.21096
213.599	0.10747	0.00945	0.08791		216.978	0.07014	0.01477	0.21068
213.849	0.10727	0.00943	0.08787		217.228	0.07051	0.01483	0.21042
214.099	0.10706	0.0094	0.08784		217.477	0.07088	0.01489	0.21016
214.349	0.10685	0.00938	0.0878		217.727	0.07126	0.01495	0.2099
214.6	0.10664	0.00936	0.08779		217.977	0.07164	0.01501	0.20964
214.85	0.10643	0.00934	0.08775		218.227	0.07202	0.01508	0.20941
215.1	0.10622	0.00932	0.08772		218.477	0.07241	0.01514	0.20914
215.35	0.10601	0.0093	0.08769		218.728	0.0728	0.01521	0.20891
215.6	0.10579	0.00927	0.08766		218.978	0.07318	0.01527	0.20876
215.85	0.10558	0.00925	0.08763		219.227	0.07357	0.01534	0.20856
216.1	0.10536	0.00923	0.08761		219.477	0.07397	0.0154	0.2083
216.349	0.10514	0.00921	0.0876		219.726	0.07436	0.01547	0.20807
216.599	0.10492	0.00919	0.08759		219.976	0.07476	0.01554	0.20787
216.849	0.10469	0.00917	0.08756		220.226	0.07516	0.0156	0.20765
217.098	0.10446	0.00915	0.08757		220.476	0.07556	0.01567	0.20746
217.348	0.10423	0.00913	0.08756		220.726	0.07598	0.01574	0.20725
217.598	0.104	0.00911	0.08757		220.976	0.07639	0.01581	0.20702
217.849	0.10376	0.00909	0.08756		221.226	0.0768	0.01588	0.20683
218.098	0.10352	0.00906	0.08757		221.476	0.07722	0.01595	0.20663
218.349	0.10327	0.00904	0.08759		221.726	0.07765	0.01602	0.20643
218.599	0.10302	0.00902	0.0876		221.976	0.07807	0.0161	0.20621
218.849	0.10277	0.009	0.0876		222.226	0.07849	0.01617	0.20602
219.098	0.10252	0.00898	0.08761		222.476	0.07892	0.01624	0.20583
219.348	0.10226	0.00896	0.08763		222.726	0.07935	0.01631	0.20563
219.597	0.102	0.00894	0.08766		222.976	0.07978	0.01639	0.20543
219.847	0.10174	0.00892	0.08767		223.226	0.08022	0.01646	0.20525
220.097	0.10148	0.0089	0.08768		223.476	0.08066	0.01654	0.20504
220.347	0.10121	0.00888	0.0877		223.725	0.08111	0.01661	0.20487
220.597	0.10094	0.00885	0.08772		223.974	0.08155	0.01669	0.20469
220.848	0.10066	0.00883	0.08773		224.225	0.08203	0.01677	0.20447
221.098	0.10039	0.00881	0.08775		224.475	0.08249	0.01684	0.20423
221.352	0.10011	0.00879	0.08778		224.725	0.08297	0.01692	0.20402
221.605	0.09982	0.00876	0.0878		224.975	0.08345	0.017	0.20382
221.855	0.09954	0.00874	0.08782		225.226	0.08395	0.01709	0.20362
222.104	0.09925	0.00872	0.08785		225.476	0.08442	0.01717	0.20342
222.354	0.09895	0.0087	0.08788		225.726	0.08492	0.01725	0.2032
222.604	0.09866	0.00867	0.08791		225.976	0.08542	0.01734	0.20302
222.855	0.09836	0.00865	0.08793		226.225	0.08593	0.01742	0.20283
223.105	0.09806	0.00863	0.08796		226.475	0.08643	0.01751	0.20263
223.355	0.09776	0.0086	0.08799		226.724	0.08694	0.0176	0.20247
223.605	0.09746	0.00858	0.08801		226.975	0.08746	0.01769	0.20229
223.855	0.09716	0.00855	0.08803		227.226	0.08799	0.01778	0.20217
224.104	0.09684	0.00853	0.08806		227.476	0.08851	0.01788	0.20203
224.353	0.09653	0.0085	0.0881		227.725	0.08906	0.01798	0.20187
224.603	0.09622	0.00848	0.08816		227.975	0.08959	0.01807	0.20171
224.853	0.0959	0.00846	0.08817		228.225	0.09014	0.01817	0.20159
225.104	0.09558	0.00843	0.08821		228.476	0.09068	0.01826	0.20145
225.354	0.09526	0.00841	0.08824		228.725	0.09123	0.01836	0.20131
225.604	0.09493	0.00838	0.08828		228.974	0.09178	0.01846	0.20116
225.854	0.0946	0.00835	0.08832		229.224	0.09233	0.01856	0.20102
226.104	0.09427	0.00833	0.08837		229.474	0.0929	0.01866	0.20092
226.352	0.09394	0.0083	0.08841		229.724	0.09346	0.01876	0.20079
226.6	0.09361	0.00828	0.08847		229.974	0.09403	0.01887	0.20067
226.851	0.09326	0.00826	0.08853		230.224	0.09461	0.01897	0.20056
227.102	0.09291	0.00823	0.08859		230.475	0.09519	0.01907	0.20041
227.353	0.09257	0.00821	0.08866		230.725	0.09579	0.01918	0.20028
227.602	0.09222	0.00818	0.08871		230.975	0.09639	0.01929	0.20018
227.852	0.09186	0.00815	0.08878		231.224	0.09698	0.0194	0.20006
228.102	0.0915	0.00813	0.08891		231.474	0.09761	0.01951	0.19994
228.352	0.09114	0.00811	0.08895		231.723	0.09821	0.01963	0.19987
228.601	0.09078	0.00808	0.08903		231.973	0.09885	0.01974	0.19975
228.851	0.09042	0.00805	0.08909		232.223	0.09947	0.01986	0.19969
229.101	0.09006	0.00803	0.08917		232.473	0.10012	0.01998	0.1996
229.35	0.0897	0.008	0.08926		232.724	0.10077	0.0201	0.19949
229.6	0.08933	0.00798	0.08936		232.974	0.10142	0.02022	0.1994
229.85	0.08896	0.00795	0.08944		233.224	0.10208	0.02034	0.19933
230.1	0.08858	0.00793	0.08953		233.474	0.10275	0.02047	0.19923
230.351	0.0882	0.0079	0.08962		233.725	0.10342	0.02059	0.19914
230.601	0.08783	0.00788	0.08974		233.974	0.10412	0.02072	0.19905
230.851	0.08744	0.00785	0.08983		234.224	0.10481	0.02085	0.19896
231.101	0.08705	0.00783	0.09001		234.473	0.10552	0.02099	0.19893
231.351	0.08667	0.00781	0.09012		234.723	0.10624	0.02113	0.19887
231.6	0.08629	0.00779	0.09025		234.973	0.10697	0.02127	0.19886
231.849	0.0859	0.00776	0.09037		235.223	0.1077	0.02142	0.19884
232.1	0.08552	0.00774	0.0905		235.473	0.10844	0.02156	0.19883
232.35	0.08513	0.00771	0.09064		235.723	0.10919	0.02171	0.19886
232.6	0.08475	0.00769	0.09076		235.974	0.10993	0.02187	0.19889
232.85	0.08436	0.00767	0.0909		236.223	0.11069	0.02202	0.19895
233.101	0.08398	0.00765	0.09108		236.474	0.11144	0.02218	0.19903
233.351	0.08359	0.00762	0.09117		236.724	0.11216	0.02232	0.19902
233.601	0.08321	0.0076	0.09133		236.974	0.11292	0.02249	0.19913
233.85	0.08282	0.00757	0.09147		237.223	0.11367	0.02265	0.19926
234.1	0.08243	0.00755	0.09163		237.472	0.11445	0.02282	0.19935
234.35	0.08204	0.00753	0.09179		237.722	0.11529	0.02299	0.19938
234.599	0.08166	0.00751	0.09195		237.972	0.11612	0.02316	0.19944
234.849	0.08127	0.00748	0.09211		238.222	0.11696	0.02335	0.19957
235.098	0.08088	0.00746	0.09228		238.473	0.11781	0.02353	0.19965
235.348	0.08049	0.00744	0.09245		238.723	0.11868	0.02371	0.19977
235.598	0.0801	0.00742	0.09264		238.973	0.11957	0.0239	0.19984
235.848	0.0797	0.00739	0.09282		239.223	0.12048	0.0241	0.19997
236.098	0.07932	0.00738	0.09307		239.474	0.12138	0.02429	0.20006
236.349	0.07893	0.00736	0.09324		239.723	0.12233	0.02449	0.20015
236.598	0.07855	0.00734	0.09342		239.972	0.12334	0.02471	0.20028
236.848	0.07817	0.00731	0.09361		240.221	0.12429	0.02491	0.20038
237.099	0.07778	0.00729	0.09384		240.471	0.12532	0.02513	0.20049
237.349	0.07739	0.00728	0.09406		240.721	0.12642	0.02536	0.20061
237.599	0.077	0.00725	0.09426		240.971	0.1275	0.0256	0.20073
237.848	0.07661	0.00724	0.0945		241.221	0.12862	0.02584	0.20084
238.098	0.07623	0.00722	0.09474		241.471	0.12976	0.02608	0.20096
238.348	0.07584	0.0072	0.09501		241.721	0.13092	0.02632	0.20101
238.598	0.07545	0.00718	0.09526		241.971	0.13215	0.02659	0.2012
238.848	0.07507	0.00717	0.0955		242.221	0.13342	0.02686	0.2013
239.098	0.07468	0.00715	0.09576		242.471	0.1347	0.02713	0.20135
239.349	0.0743	0.00713	0.096		242.722	0.13599	0.0274	0.20146
239.598	0.07392	0.00711	0.09626		242.971	0.13733	0.0277	0.20164
239.849	0.07354	0.0071	0.09654		243.221	0.13875	0.02801	0.20185
240.099	0.07316	0.00708	0.09681		243.47	0.14016	0.02832	0.202
240.349	0.07278	0.00706	0.09708		243.72	0.1416	0.02864	0.20216
240.598	0.07241	0.00704	0.09735		243.97	0.14308	0.02896	0.20231
240.848	0.07203	0.00703	0.09763		244.221	0.1446	0.0293	0.20252
241.098	0.07166	0.00701	0.09793		244.471	0.14622	0.02965	0.20267
241.348	0.07129	0.007	0.09821		244.721	0.14783	0.03	0.20287
241.598	0.07092	0.00698	0.0985		244.972	0.14943	0.03036	0.20308
241.848	0.07056	0.00697	0.09879		245.222	0.15105	0.03072	0.20328
242.098	0.07019	0.00695	0.09908		245.472	0.15278	0.03111	0.2035
242.348	0.06983	0.00694	0.0994		245.721	0.15456	0.0315	0.20373
242.598	0.06947	0.00692	0.09967		245.971	0.15638	0.03191	0.20397
242.847	0.06912	0.00691	0.09999		246.221	0.15824	0.03234	0.20425
243.097	0.06877	0.00689	0.10028		246.471	0.16015	0.03277	0.20453
243.347	0.06841	0.00688	0.10059		246.721	0.1621	0.03322	0.20482
243.597	0.06807	0.00686	0.10089		246.97	0.16417	0.0337	0.20514
243.847	0.06772	0.00685	0.1012		247.221	0.16622	0.03418	0.20549
244.097	0.06738	0.00684	0.10152		247.471	0.16832	0.03468	0.20586
244.347	0.06704	0.00682	0.10184		247.722	0.17045	0.03519	0.20627
244.597	0.0667	0.00681	0.10215		247.972	0.17265	0.03572	0.20666
244.846	0.06636	0.0068	0.1025		248.223	0.17484	0.03623	0.20702
245.096	0.06603	0.00678	0.10283		248.472	0.17714	0.03679	0.20744
245.346	0.0657	0.00677	0.10316		248.722	0.1795	0.03736	0.20789
245.597	0.06537	0.00676	0.10351		248.972	0.18192	0.03795	0.20837
245.847	0.06505	0.00675	0.10386		249.222	0.1844	0.03856	0.20886
246.097	0.06473	0.00674	0.10422		249.472	0.18693	0.0392	0.2094
246.347	0.06441	0.00673	0.10458		249.722	0.1895	0.03984	0.20995
246.597	0.0641	0.00672	0.10496		249.972	0.19216	0.04052	0.21053
246.847	0.06379	0.00671	0.10531		250.222	0.19495	0.04123	0.21114
247.097	0.06348	0.0067	0.10568		250.472	0.19774	0.04192	0.21165
247.347	0.06317	0.00669	0.10605		250.723	0.20057	0.04263	0.21221
247.597	0.06286	0.00669	0.10642		250.973	0.20356	0.04338	0.2128
247.847	0.06256	0.00668	0.10679		251.223	0.20664	0.04417	0.21342
248.097	0.06226	0.00667	0.10719		251.474	0.20982	0.04499	0.21406
248.347	0.06196	0.00666	0.10759		251.724	0.21308	0.04584	0.21476
248.597	0.06166	0.00666	0.10804		251.974	0.21644	0.04672	0.21548
248.846	0.06136	0.00665	0.10843		252.224	0.2199	0.04764	0.21624
249.096	0.06107	0.00664	0.10885		252.474	0.22347	0.04859	0.21701
249.346	0.06077	0.00664	0.10929		252.724	0.22719	0.04957	0.21774
249.596	0.06047	0.00663	0.1097		252.974	0.23106	0.05059	0.21849
249.846	0.06019	0.00662	0.11012		253.224	0.23509	0.05166	0.21926
250.096	0.05991	0.00662	0.1105		253.475	0.23929	0.05279	0.22008
250.346	0.05964	0.00661	0.1109		253.726	0.24369	0.05398	0.22093
250.597	0.05937	0.0066	0.1113		253.976	0.24826	0.05521	0.22179
250.846	0.0591	0.0066	0.11173		254.226	0.25307	0.05652	0.22269
251.096	0.05882	0.00659	0.11216		254.476	0.25813	0.05789	0.22357
251.347	0.05855	0.00659	0.1126		254.726	0.26347	0.05932	0.22444
251.597	0.05829	0.00658	0.11302		254.977	0.26914	0.06086	0.22536
251.847	0.05803	0.00658	0.11345		255.227	0.27507	0.06247	0.22631
252.097	0.05777	0.00657	0.11388		255.477	0.2813	0.06421	0.22738
252.347	0.05752	0.00657	0.11432		255.727	0.28787	0.0661	0.22867
252.597	0.05727	0.00657	0.11475		255.977	0.29482	0.06808	0.2299
252.846	0.05703	0.00656	0.11517		256.227	0.30218	0.07014	0.23104
253.095	0.05678	0.00656	0.11565		256.478	0.31	0.07237	0.2323
253.345	0.05653	0.00656	0.11611		256.728	0.31833	0.07481	0.23371
253.595	0.05629	0.00656	0.11657		256.979	0.32743	0.07738	0.23495
253.845	0.05606	0.00655	0.11698		257.23	0.33718	0.08019	0.2363
254.095	0.05583	0.00655	0.11742		257.481	0.34772	0.08337	0.23798
254.346	0.05559	0.00655	0.1179		257.74	0.35989	0.08688	0.23944
254.596	0.05538	0.00655	0.11831		258.003	0.37348	0.09081	0.24102
254.846	0.05516	0.00655	0.11875		258.266	0.38632	0.09474	0.24296
255.096	0.05493	0.00655	0.11923		258.541	0.40395	0.10004	0.24502
255.345	0.05471	0.00655	0.11971		258.82	0.42447	0.10624	0.24721
255.595	0.05449	0.00655	0.1202		259.096	0.44786	0.11373	0.25001
255.845	0.05428	0.00655	0.1207		259.376	0.47666	0.12294	0.25297
256.095	0.05406	0.00655	0.12121		259.655	0.49882	0.12982	0.25548
256.345	0.05385	0.00655	0.12168		259.931	0.52218	0.13714	0.25814
256.595	0.05364	0.00655	0.12216		260.207	0.54761	0.14515	0.26096
256.846	0.05343	0.00655	0.12266		260.487	0.57567	0.15403	0.26397
257.096	0.05323	0.00655	0.12314		260.768	0.60655	0.16384	0.26714
257.345	0.05303	0.00655	0.12366		261.044	0.64111	0.17494	0.27066
257.595	0.05283	0.00655	0.12415		261.325	0.68017	0.18758	0.27454
257.845	0.05263	0.00656	0.12465		261.606	0.72408	0.20183	0.27863
258.094	0.05244	0.00656	0.12516		261.882	0.77262	0.21789	0.28346
258.345	0.05225	0.00656	0.12565
258.594	0.05207	0.00656	0.1261
258.844	0.05189	0.00657	0.1266
259.094	0.05171	0.00657	0.12709
259.344	0.05154	0.00657	0.12759
259.594	0.05137	0.00658	0.12808
259.845	0.05121	0.00658	0.12858
260.096	0.05105	0.00659	0.12909
260.346	0.05089	0.00659	0.12959
260.596	0.05074	0.0066	0.13012
260.846	0.05059	0.00661	0.13061
261.095	0.05045	0.00661	0.13111
261.345	0.05031	0.00662	0.1316
261.594	0.05018	0.00663	0.13209
261.844	0.05005	0.00663	0.1326
262.095	0.04993	0.00664	0.13312
262.345	0.04981	0.00665	0.13362
262.596	0.0497	0.00666	0.13413
262.846	0.0496	0.00668	0.13464
263.095	0.0495	0.00669	0.13515
263.345	0.04942	0.0067	0.13566
263.595	0.04932	0.00671	0.13616
263.846	0.04924	0.00673	0.13673
264.096	0.04916	0.00675	0.13725
264.346	0.04909	0.00676	0.13778
264.597	0.04902	0.00678	0.1383
264.846	0.04896	0.0068	0.13882
265.096	0.0489	0.00681	0.13936
265.346	0.04885	0.00683	0.13989
265.595	0.04881	0.00685	0.14045
265.845	0.04878	0.00687	0.14094
266.096	0.04874	0.0069	0.14149
266.345	0.04872	0.00692	0.14203
266.596	0.04871	0.00694	0.14251
266.846	0.0487	0.00697	0.14305
267.096	0.04869	0.00699	0.14357
267.346	0.04869	0.00702	0.14408
267.596	0.04871	0.00704	0.14463
267.846	0.04872	0.00707	0.14514
268.095	0.04875	0.0071	0.14567
268.345	0.04878	0.00713	0.14615
268.594	0.04883	0.00716	0.14664
268.844	0.04888	0.00719	0.14716
269.094	0.04894	0.00723	0.14763
269.344	0.04901	0.00726	0.14813
269.594	0.04909	0.0073	0.14862
269.843	0.04916	0.00733	0.14912
270.094	0.04926	0.00737	0.14964
270.343	0.0494	0.00742	0.15008
270.594	0.04953	0.00746	0.15056
270.844	0.04967	0.0075	0.15098
271.093	0.04982	0.00755	0.15144
271.343	0.04998	0.0076	0.15193
271.592	0.05014	0.00764	0.15234
271.842	0.05033	0.0077	0.15283
272.092	0.05053	0.00775	0.15327
272.343	0.05073	0.0078	0.15375
272.594	0.05098	0.00786	0.15418
272.843	0.05123	0.00793	0.15464
273.093	0.05149	0.00799	0.15508
273.343	0.05179	0.00806	0.15551
273.593	0.05208	0.00813	0.15598
273.843	0.05239	0.0082	0.15643
274.093	0.0527	0.00827	0.15686
274.343	0.05304	0.00835	0.1573
274.594	0.05341	0.00843	0.15776
274.844	0.0538	0.00852	0.15822
275.094	0.05421	0.00861	0.15864
275.344	0.05465	0.0087	0.15912
275.593	0.0551	0.0088	0.15958
275.843	0.05558	0.0089	0.16007
276.093	0.05609	0.00902	0.16056
276.343	0.05663	0.00913	0.16111
276.593	0.05721	0.00926	0.16161
276.843	0.05782	0.00939	0.16215
277.093	0.05846	0.00953	0.1627
277.343	0.05914	0.00967	0.16328
277.593	0.05986	0.00982	0.16385
277.842	0.06062	0.00999	0.16445
278.093	0.06143	0.01016	0.16502
278.344	0.06223	0.01033	0.1656
278.594	0.06313	0.01052	0.16622
278.844	0.0641	0.01072	0.16685
279.094	0.06512	0.01093	0.16746
279.344	0.06621	0.01116	0.1681
279.594	0.06737	0.0114	0.16872
279.843	0.06861	0.01165	0.16935
280.093	0.06993	0.01192	0.17001
280.343	0.07134	0.01221	0.17073
280.594	0.07283	0.01253	0.17153
280.844	0.07444	0.01288	0.17242
281.095	0.07617	0.01324	0.1732
281.345	0.078	0.01362	0.17397
281.595	0.07996	0.01405	0.17489
281.845	0.0821	0.0145	0.1758
282.1	0.08444	0.01498	0.17653
282.355	0.08697	0.01554	0.1776
282.609	0.08974	0.01615	0.17872
282.864	0.09277	0.01676	0.17942
283.122	0.09568	0.0174	0.18057
283.398	0.09954	0.01827	0.18201
283.677	0.10392	0.0192	0.18313
283.951	0.10867	0.02025	0.18446
284.231	0.11414	0.0215	0.18613
284.512	0.12035	0.02286	0.18753
284.788	0.12728	0.02441	0.18911
285.068	0.13538	0.02631	0.19115
285.348	0.14488	0.02844	0.19283
285.624	0.15465	0.0307	0.19472
285.9	0.1634	0.03269	0.19643
286.18	0.173	0.03487	0.19824
286.461	0.18354	0.03729	0.20025
286.737	0.19493	0.03991	0.20226
287.017	0.20763	0.04284	0.20441
287.297	0.22165	0.04607	0.20662
287.574	0.23697	0.04963	0.20891
287.854	0.25423	0.05368	0.21158
288.134	0.27353	0.05813	0.21369

## Sheet: Fig. S17a-c
PUF1			rGO/PPy/PUF1			rGO/PPy/PUF1-UHP			rGO/PU			rGO/PPy/PU			rGO/PPy/PU-UHP			MF			rGO/PVA/MF			rGO/PVA/MF-UHP
2 Theta (degree)	Intensity (a.u.)		2 Theta (degree)	Intensity (a.u.)		2 Theta (degree)	Intensity (a.u.)		2 Theta (degree)	Intensity (a.u.)		2 Theta (degree)	Intensity (a.u.)		2 Theta (degree)	Intensity (a.u.)		2 Theta (degree)	Intensity (a.u.)		2 Theta (degree)	Intensity (a.u.)		2 Theta (degree)	Intensity (a.u.)
5	98.12		5	215		5	148		5	221		5	210		5	180		5	236.4		5	208		5	201.6
5.02062	96.24		5.05	227		5.05	170		5.05	209		5.05	215		5.05	180		5.05	248.4		5.05	208		5.05	211.2
5.04123	94.92		5.1	235		5.1	166		5.1	226		5.1	195		5.1	156		5.1	232.8		5.1	219		5.1	220.8
5.06185	100.12		5.15	222		5.15	155		5.15	233		5.15	204		5.15	154		5.15	252		5.15	222		5.15	223.2
5.08246	94.92		5.2	235		5.2	156		5.2	230		5.2	218		5.2	162		5.2	234		5.2	189		5.2	205.6
5.10308	93.28		5.25	213		5.25	152		5.25	208		5.25	179		5.25	157		5.25	220.8		5.25	200		5.25	220.8
5.1237	89.84		5.3	199		5.3	165		5.3	223		5.3	205		5.3	160		5.3	238.8		5.3	205		5.3	212.8
5.14431	96.12		5.35	199		5.35	163		5.35	222		5.35	205		5.35	168		5.35	238.8		5.35	210		5.35	190.4
5.16493	91.64		5.4	198		5.4	165		5.4	228		5.4	186		5.4	166		5.4	232.8		5.4	188		5.4	224.8
5.18554	92		5.45	174		5.45	148		5.45	244		5.45	178		5.45	147		5.45	228		5.45	205		5.45	209.6
5.20616	86.92		5.5	187		5.5	146		5.5	204		5.5	198		5.5	158		5.5	230.4		5.5	202		5.5	206.4
5.22678	89		5.55	204		5.55	153		5.55	207		5.55	174		5.55	161		5.55	225.6		5.55	223		5.55	204
5.24739	90.4		5.6	190		5.6	145		5.6	177		5.6	166		5.6	148		5.6	242.4		5.6	180		5.6	194.4
5.26801	91.24		5.65	194		5.65	152		5.65	217		5.65	195		5.65	147		5.65	225.6		5.65	192		5.65	217.6
5.28862	88.24		5.7	212		5.7	137		5.7	222		5.7	203		5.7	145		5.7	229.2		5.7	228		5.7	224.8
5.30924	87.84		5.75	219		5.75	128		5.75	217		5.75	174		5.75	138		5.75	231.6		5.75	203		5.8	203.2
5.32986	88.36		5.8	196		5.8	153		5.8	193		5.8	172		5.8	138		5.8	222		5.8	204		5.85	216.8
5.35047	85.04		5.85	163		5.85	146		5.85	190		5.85	164		5.85	155		5.85	212.4		5.85	208		5.9	184.8
5.37109	82.04		5.9	170		5.9	127		5.9	175		5.9	185		5.9	147		5.9	194.4		5.9	196		5.95	216.8
5.3917	85.36		5.95	187		5.95	122		5.95	219		5.95	177		5.95	152		5.95	224.4		5.95	203		6	202.4
5.41232	84.6		6	169		6	155		6	194		6	197		6	138		6	225.6		6	210		6.05	184
5.43294	88.12		6.05	198		6.05	151		6.05	215		6.05	171		6.05	142		6.05	208.8		6.05	194		6.1	222.4
5.45355	87.04		6.1	200		6.1	155		6.1	192		6.1	163		6.1	130		6.1	171.6		6.1	206		6.15	187.2
5.47417	83.92		6.15	188		6.15	131		6.15	191		6.15	171		6.15	128		6.15	205.2		6.15	193		6.2	202.4
5.49478	80.84		6.2	175		6.2	140		6.2	173		6.2	177		6.2	135		6.2	213.6		6.2	179		6.25	214.4
5.5154	85.68		6.25	166		6.25	126		6.25	182		6.25	177		6.25	134		6.25	193.2		6.25	186		6.3	191.2
5.53602	84.48		6.3	199		6.3	119		6.3	185		6.3	153		6.3	126		6.3	194.4		6.3	175		6.35	196.8
5.55663	80.68		6.35	157		6.35	116		6.35	205		6.35	151		6.35	137		6.35	188.4		6.35	169		6.4	200.8
5.57725	82.84		6.4	174		6.4	132		6.4	203		6.4	164		6.4	144		6.4	202.8		6.4	178		6.45	203.2
5.59786	82.12		6.45	153		6.45	122		6.45	166		6.45	149		6.45	115		6.45	202.8		6.45	203		6.5	212.8
5.61848	82.08		6.5	191		6.5	138		6.5	196		6.5	152		6.5	128		6.5	181.2		6.5	203		6.55	187.2
5.6391	82.28		6.55	169		6.55	137		6.55	207		6.55	158		6.55	128		6.55	195.6		6.55	155		6.6	203.2
5.65971	80.16		6.6	141		6.6	128		6.6	186		6.6	181		6.6	125		6.6	201.6		6.6	187		6.65	202.4
5.68033	81.24		6.65	151		6.65	116		6.65	179		6.65	159		6.65	116		6.65	202.8		6.65	162		6.7	220.8
5.70094	77.8		6.7	164		6.7	123		6.7	161		6.7	206		6.7	120		6.7	182.4		6.7	207		6.75	203.2
5.72156	75.64		6.75	186		6.75	109		6.75	162		6.75	161		6.75	114		6.75	205.2		6.75	158		6.8	207.2
5.74218	81.08		6.8	165		6.8	123		6.8	195		6.8	138		6.8	108		6.8	160.8		6.8	184		6.85	199.2
5.76279	78.8		6.85	141		6.85	119		6.85	194		6.85	165		6.85	121		6.85	182.4		6.85	176		6.9	190.4
5.78341	81.4		6.9	158		6.9	122		6.9	154		6.9	154		6.9	106		6.9	175.2		6.9	171		6.95	206.4
5.80402	76.36		6.95	169		6.95	85		6.95	155		6.95	144		6.95	136		6.95	170.4		6.95	189		7	203.2
5.82464	72.96		7	172		7	113		7	178		7	126		7	131		7	174		7	164		7.05	206.4
5.84526	76.6		7.05	146		7.05	118		7.05	173		7.05	154		7.05	122		7.05	204		7.05	160		7.1	208.8
5.86587	79.08		7.1	167		7.1	110		7.1	166		7.1	132		7.1	122		7.1	176.4		7.1	150		7.15	202.4
5.88649	75.2		7.15	160		7.15	128		7.15	174		7.15	140		7.15	136		7.15	184.8		7.15	166		7.2	211.2
5.9071	74.64		7.2	165		7.2	116		7.2	173		7.2	124		7.2	114		7.2	141.6		7.2	170		7.25	188.8
5.92772	74.4		7.25	139		7.25	123		7.25	178		7.25	165		7.25	123		7.25	164.4		7.25	171		7.3	184
5.94834	74.44		7.3	136		7.3	105		7.3	185		7.3	162		7.3	126		7.3	168		7.3	170		7.35	186.4
5.96895	75.84		7.35	129		7.35	116		7.35	143		7.35	160		7.35	134		7.35	169.2		7.35	165		7.4	195.2
5.98957	76.4		7.4	185		7.4	124		7.4	175		7.4	138		7.4	97		7.4	164.4		7.4	145		7.45	190.4
6.01018	75.12		7.45	149		7.45	110		7.45	180		7.45	153		7.45	103		7.45	162		7.45	149		7.5	184.8
6.0308	78.44		7.5	143		7.5	100		7.5	171		7.5	148		7.5	113		7.5	177.6		7.5	140		7.55	195.2
6.05142	72.52		7.55	162		7.55	111		7.55	176		7.55	150		7.55	99		7.55	178.8		7.55	141		7.6	200
6.07203	73.2		7.6	127		7.6	106		7.6	177		7.6	143		7.6	112		7.6	147.6		7.6	150		7.65	189.6
6.09265	72.08		7.65	148		7.65	116		7.65	147		7.65	131		7.65	125		7.65	169.2		7.65	161		7.7	204
6.11326	69.56		7.7	172		7.7	102		7.7	165		7.7	146		7.7	103		7.7	184.8		7.7	149		7.75	164.8
6.13388	72.16		7.75	148		7.75	102		7.75	169		7.75	133		7.75	119		7.75	139.2		7.75	146		7.8	156
6.1545	72.88		7.8	142		7.8	99		7.8	163		7.8	125		7.8	82		7.8	157.2		7.8	161		7.85	184.8
6.17511	70.84		7.85	137		7.85	95		7.85	182		7.85	129		7.85	120		7.85	183.6		7.85	166		7.9	176.8
6.19573	72.84		7.9	136		7.9	109		7.9	169		7.9	129		7.9	119		7.9	146.4		7.9	156		7.95	176.8
6.21634	72.84		7.95	161		7.95	106		7.95	165		7.95	156		7.95	108		7.95	141.6		7.95	167		8	174.4
6.23696	69.68		8	147		8	118		8	182		8	143		8	124		8	150		8	152		8.05	165.6
6.25758	70.56		8.05	144		8.05	114		8.05	129		8.05	126		8.05	124		8.05	163.2		8.05	144		8.1	152.8
6.27819	70.28		8.1	142		8.1	111		8.1	154		8.1	139		8.1	96		8.1	148.8		8.1	138		8.15	154.4
6.29881	73.04		8.15	149		8.15	105		8.15	157		8.15	129		8.15	101		8.15	171.6		8.15	141		8.2	179.2
6.31942	71.48		8.2	147		8.2	100		8.2	163		8.2	123		8.2	107		8.2	169.2		8.2	127		8.25	179.2
6.34004	72.76		8.25	149		8.25	95		8.25	154		8.25	123		8.25	100		8.25	160.8		8.25	151		8.3	167.2
6.36066	70.96		8.3	144		8.3	92		8.3	169		8.3	123		8.3	116		8.3	160.8		8.3	126		8.35	167.2
6.38127	69.12		8.35	144		8.35	113		8.35	188		8.35	130		8.35	108		8.35	157.2		8.35	134		8.4	157.6
6.40189	70.64		8.4	139		8.4	116		8.4	164		8.4	142		8.4	104		8.4	189.6		8.4	175		8.45	152
6.4225	66.88		8.45	154		8.45	115		8.45	184		8.45	130		8.45	114		8.45	146.4		8.45	154		8.5	178.4
6.44312	67.24		8.5	144		8.5	106		8.5	175		8.5	126		8.5	109		8.5	174		8.5	145		8.55	154.4
6.46374	64.48		8.55	163		8.55	106		8.55	163		8.55	137		8.55	94		8.55	127.2		8.55	148		8.6	180
6.48435	65.92		8.6	142		8.6	114		8.6	166		8.6	116		8.6	114		8.6	135.6		8.6	144		8.65	172
6.50497	66.56		8.65	139		8.65	114		8.65	176		8.65	159		8.65	109		8.65	174		8.65	152		8.7	175.2
6.52558	68.72		8.7	152		8.7	106		8.7	162		8.7	145		8.7	107		8.7	150		8.7	122		8.75	176.8
6.5462	66.72		8.75	175		8.75	86		8.75	181		8.75	124		8.75	136		8.75	159.6		8.75	148		8.8	139.2
6.56682	68.2		8.8	136		8.8	98		8.8	185		8.8	126		8.8	93		8.8	124.8		8.8	156		8.85	164
6.58743	67		8.85	124		8.85	88		8.85	174		8.85	120		8.85	115		8.85	156		8.85	135		8.9	172.8
6.60805	69.32		8.9	143		8.9	88		8.9	194		8.9	136		8.9	95		8.9	184.8		8.9	131		8.95	158.4
6.62866	66.16		8.95	138		8.95	124		8.95	186		8.95	118		8.95	96		8.95	145.2		8.95	131		9	169.6
6.64928	66.2		9	157		9	106		9	197		9	132		9	111		9	174		9	148		9.05	145.6
6.6699	66.88		9.05	148		9.05	108		9.05	155		9.05	115		9.05	95		9.05	159.6		9.05	136		9.1	171.2
6.69051	68.12		9.1	137		9.1	99		9.1	157		9.1	119		9.1	106		9.1	181.2		9.1	148		9.15	140
6.71113	66.72		9.15	130		9.15	94		9.15	172		9.15	114		9.15	117		9.15	156		9.15	121		9.2	148.8
6.73174	68.04		9.2	146		9.2	104		9.2	155		9.2	125		9.2	109		9.2	174		9.2	119		9.25	156
6.75236	69.12		9.25	141		9.25	120		9.25	172		9.25	126		9.25	104		9.25	154.8		9.25	142		9.3	159.2
6.77298	65.96		9.3	148		9.3	104		9.3	193		9.3	127		9.3	93		9.3	121.2		9.3	153		9.35	161.6
6.79359	66.76		9.35	128		9.35	114		9.35	162		9.35	127		9.35	121		9.35	175.2		9.35	133		9.4	148
6.81421	67.04		9.4	141		9.4	109		9.4	183		9.4	141		9.4	105		9.4	116.4		9.4	125		9.45	148.8
6.83482	68.44		9.45	130		9.45	109		9.45	186		9.45	136		9.45	84		9.45	133.2		9.45	134		9.5	158.4
6.85544	66.28		9.5	134		9.5	84		9.5	182		9.5	125		9.5	85		9.5	135.6		9.5	134		9.55	141.6
6.87606	63.08		9.55	140		9.55	115		9.55	163		9.55	126		9.55	101		9.55	153.6		9.55	144		9.6	141.6
6.89667	64.08		9.6	148		9.6	105		9.6	147		9.6	124		9.6	114		9.6	135.6		9.6	125		9.65	157.6
6.91729	64.32		9.65	135		9.65	100		9.65	202		9.65	126		9.65	103		9.65	142.8		9.65	118		9.7	155.2
6.9379	61.48		9.7	125		9.7	98		9.7	161		9.7	112		9.7	97		9.7	141.6		9.7	126		9.75	166.4
6.95852	67.64		9.75	115		9.75	118		9.75	158		9.75	92		9.75	87		9.75	133.2		9.75	120		9.8	143.2
6.97914	66.16		9.8	139		9.8	104		9.8	149		9.8	110		9.8	108		9.8	145.2		9.8	124		9.85	174.4
6.99975	63.8		9.85	143		9.85	101		9.85	159		9.85	123		9.85	86		9.85	138		9.85	131		9.9	168
7.02037	63.6		9.9	135		9.9	114		9.9	165		9.9	116		9.9	101		9.9	169.2		9.9	130		9.95	140
7.04098	65.84		9.95	123		9.95	113		9.95	156		9.95	105		9.95	124		9.95	142.8		9.95	128		10	159.2
7.0616	62.44		10	115		10	100		10	159		10	118		10	93		10	117.6		10	110		10.05	156.8
7.08222	64.72		10.05	112		10.05	100		10.05	182		10.05	96		10.05	99		10.05	145.2		10.05	118		10.1	171.2
7.10283	66.72		10.1	138		10.1	97		10.1	163		10.1	131		10.1	99		10.1	140.4		10.1	113		10.15	169.6
7.12345	64.04		10.15	145		10.15	86		10.15	157		10.15	127		10.15	113		10.15	120		10.15	112		10.2	175.2
7.14406	63.72		10.2	128		10.2	84		10.2	176		10.2	107		10.2	104		10.2	139.2		10.2	112		10.25	144
7.16468	61.08		10.25	131		10.25	100		10.25	171		10.25	97		10.25	94		10.25	103.2		10.25	122		10.3	151.2
7.1853	63.08		10.3	146		10.3	107		10.3	199		10.3	107		10.3	95		10.3	128.4		10.3	124		10.35	170.4
7.20591	62.2		10.35	169		10.35	102		10.35	176		10.35	123		10.35	86		10.35	147.6		10.35	132		10.4	155.2
7.22653	62.92		10.4	149		10.4	134		10.4	188		10.4	101		10.4	83		10.4	176.4		10.4	97		10.45	156.8
7.24714	64.44		10.45	149		10.45	122		10.45	180		10.45	133		10.45	96		10.45	142.8		10.45	140		10.5	151.2
7.26776	62.12		10.5	144		10.5	121		10.5	193		10.5	139		10.5	85		10.5	118.8		10.5	125		10.55	155.2
7.28838	63.64		10.55	150		10.55	114		10.55	168		10.55	117		10.55	85		10.55	165.6		10.55	102		10.6	144.8
7.30899	63.32		10.6	162		10.6	115		10.6	162		10.6	130		10.6	100		10.6	129.6		10.6	121		10.65	155.2
7.32961	62.84		10.65	140		10.65	123		10.65	189		10.65	100		10.65	109		10.65	121.2		10.65	140		10.7	160
7.35022	61.84		10.7	144		10.7	125		10.7	178		10.7	105		10.7	95		10.7	134.4		10.7	115		10.75	164
7.37084	60.8		10.75	138		10.75	128		10.75	159		10.75	118		10.75	95		10.75	133.2		10.75	128		10.8	172
7.39146	62		10.8	158		11.05	126		10.8	209		10.8	111		10.8	99		10.8	122.4		10.8	121		10.85	144.8
7.41207	62.92		10.85	146		11.1	129		10.85	207		10.85	110		10.85	102		10.85	151.2		10.85	130		10.9	161.6
7.43269	61.64		10.9	160		11.15	115		10.9	188		10.9	114		10.9	90		10.9	118.8		10.9	101		10.95	136.8
7.4533	61.44		10.95	137		11.2	118		10.95	225		10.95	110		10.95	101		10.95	130.8		10.95	124		11	162.4
7.47392	62.84		11	125		11.25	125		11	193		11	116		11	93		11	132		11	107		11.05	179.2
7.49454	63.56		11.05	131		11.3	114		11.05	164		11.05	110		11.05	96		11.05	123.6		11.05	101		11.1	144.8
7.51515	60.76		11.1	150		11.35	109		11.1	172		11.1	114		11.1	87		11.1	105.6		11.1	130		11.15	168.8
7.53577	61.68		11.15	142		11.4	121		11.15	201		11.15	117		11.15	94		11.15	106.8		11.15	111		11.2	150.4
7.55638	63		11.2	134		11.45	91		11.2	189		11.2	94		11.2	96		11.2	118.8		11.2	112		11.25	140.8
7.577	61.4		11.25	136		11.5	99		11.25	186		11.25	102		11.25	115		11.25	114		11.25	103		11.3	169.6
7.59762	60.6		11.3	143		11.55	104		11.3	195		11.3	84		11.3	99		11.3	128.4		11.3	116		11.35	147.2
7.61823	63.96		11.35	157		11.6	119		11.35	205		11.35	127		11.35	97		11.35	110.4		11.35	118		11.4	147.2
7.63885	60.16		11.4	141		11.65	114		11.4	204		11.4	124		11.4	88		11.4	111.6		11.4	125		11.45	153.6
7.65946	62.4		11.45	126		11.7	123		11.45	210		11.45	103		11.45	85		11.45	104.4		11.45	116		11.5	152
7.68008	63.08		11.5	151		11.75	118		11.5	178		11.5	131		11.5	114		11.5	118.8		11.5	111		11.55	150.4
7.7007	64.84		11.55	138		11.8	113		11.55	169		11.55	107		11.55	103		11.55	140.4		11.55	114		11.6	157.6
7.72131	61.96		11.6	126		11.85	97		11.6	217		11.6	98		11.6	104		11.6	127.2		11.6	116		11.65	160.8
7.74193	61.28		11.65	144		11.9	119		11.65	187		11.65	118		11.65	106		11.65	145.2		11.65	103		11.7	173.6
7.76254	61.72		11.7	134		11.95	115		11.7	177		11.7	123		11.7	93		11.7	139.2		11.7	109		11.75	152.8
7.78316	61.2		11.75	142		12	96		11.75	197		11.75	124		11.75	93		11.75	140.4		11.75	113		11.8	176.8
7.80378	62.6		11.8	133		12.05	108		11.8	167		11.8	119		11.8	110		11.8	115.2		11.8	115		11.85	140
7.82439	63.32		11.85	168		12.1	118		11.85	186		11.85	131		11.85	77		11.85	154.8		11.85	138		11.9	144
7.84501	62.44		11.9	180		12.15	149		11.9	222		11.9	131		11.9	91		11.9	156		11.9	134		11.95	180.8
7.86562	62.76		11.95	150		12.2	128		11.95	203		11.95	114		11.95	89		11.95	108		11.95	109		12	160.8
7.88624	60.56		12	127		12.25	108		12	198		12	125		12	114		12	122.4		12	99		12.05	164
7.90686	58.16		12.05	134		12.3	126		12.05	198		12.05	112		12.05	101		12.05	110.4		12.05	100		12.1	160
7.92747	62.16		12.1	149		12.35	120		12.1	188		12.1	93		12.1	109		12.1	134.4		12.1	97		12.15	172
7.94809	63.56		12.15	120		12.4	114		12.15	195		12.15	129		12.15	108		12.15	111.6		12.15	126		12.2	172
7.9687	63		12.2	128		12.45	97		12.2	185		12.2	84		12.2	88		12.2	123.6		12.2	119		12.25	177.6
7.98932	64.04		12.25	128		12.5	127		12.25	166		12.25	103		12.25	77		12.25	133.2		12.25	112		12.3	174.4
8.00994	64.32		12.3	130		12.55	121		12.3	181		12.3	116		12.3	111		12.3	112.8		12.3	113		12.35	161.6
8.03055	64.12		12.35	137		12.6	113		12.35	170		12.35	92		12.35	101		12.35	126		12.35	119		12.4	160
8.05117	61.52		12.4	136		12.65	101		12.4	195		12.4	109		12.4	103		12.4	98.4		12.4	92		12.45	172
8.07178	61.88		12.45	120		12.7	123		12.45	165		12.45	105		12.45	100		12.45	100.8		12.45	95		12.5	156.8
8.0924	62.64		12.5	103		12.75	119		12.5	195		12.5	112		12.5	83		12.5	128.4		12.5	104		12.55	156
8.11302	62.32		12.55	141		12.8	124		12.55	178		12.55	100		12.55	88		12.55	123.6		12.55	98		12.6	174.4
8.13363	64.96		12.6	142		12.85	138		12.6	156		12.6	120		12.6	91		12.6	129.6		12.6	126		12.65	178.4
8.15425	63.64		12.65	133		12.9	123		12.65	176		12.65	98		12.65	100		12.65	100.8		12.65	114		12.7	184
8.17486	62.2		12.7	130		12.95	133		12.7	191		12.7	96		12.7	99		12.7	121.2		12.7	109		12.75	172.8
8.19548	63.68		12.75	122		13	99		12.75	193		12.75	107		12.75	107		12.75	129.6		12.75	127		12.8	172
8.2161	64.44		12.8	121		13.05	106		12.8	188		12.8	100		12.8	103		12.8	121.2		12.8	118		12.85	164
8.23671	64.48		12.85	134		13.1	109		12.85	164		12.85	112		12.85	104		12.85	109.2		12.85	110		12.9	209.6
8.25733	66.68		12.9	131		13.15	120		12.9	170		12.9	86		12.9	81		12.9	120		12.9	98		12.95	190.4
8.27794	63.16		12.95	135		13.2	103		12.95	184		12.95	99		12.95	115		12.95	104.4		12.95	115		13	159.2
8.29856	65.8		13	144		13.25	105		13	169		13	106		13	112		13	100.8		13	108		13.05	171.2
8.31917	66.08		13.05	122		13.3	108		13.05	173		13.05	87		13.05	96		13.05	115.2		13.05	92		13.1	176
8.33979	67.4		13.1	130		13.35	113		13.1	164		13.1	106		13.1	94		13.1	112.8		13.1	92		13.15	176.8
8.36041	63.76		13.15	141		13.4	107		13.15	188		13.15	111		13.15	114		13.15	104.4		13.15	114		13.2	161.6
8.38102	63.52		13.2	133		13.45	113		13.2	198		13.2	98		13.2	94		13.2	111.6		13.2	118		13.25	171.2
8.40164	63.64		13.25	137		13.5	138		13.25	163		13.25	114		13.25	87		13.25	130.8		13.25	87		13.3	181.6
8.42225	67.76		13.3	128		13.55	121		13.3	177		13.3	100		13.3	86		13.3	100.8		13.3	116		13.35	184.8
8.44287	66.48		13.35	132		13.6	115		13.35	175		13.35	83		13.35	77		13.35	118.8		13.35	98		13.4	157.6
8.46349	62.56		13.4	135		13.65	142		13.4	174		13.4	105		13.4	102		13.4	75.6		13.4	117		13.45	176.8
8.4841	61.08		13.45	123		13.7	137		13.45	149		13.45	93		13.45	82		13.45	112.8		13.45	109		13.5	171.2
8.50472	66.48		13.5	135		13.75	112		13.5	160		13.5	84		13.5	101		13.5	108		13.5	114		13.55	181.6
8.52533	66.36		13.55	126		13.8	131		13.55	177		13.55	81		13.55	90		13.55	118.8		13.55	101		13.6	187.2
8.54595	64.56		13.6	121		13.85	109		13.6	167		13.6	104		13.6	102		13.6	106.8		13.6	93		13.65	181.6
8.56657	64.28		13.65	129		13.9	127		13.65	183		13.65	97		13.65	85		13.65	121.2		13.65	93		13.7	206.4
8.58718	66.64		13.7	136		13.95	125		13.7	158		13.7	96		13.7	97		13.7	97.2		13.7	103		13.75	177.6
8.6078	68.24		13.75	131		14	126		13.75	207		13.75	100		13.75	96		13.75	94.8		13.75	134		13.8	182.4
8.62841	65.88		13.8	121		14.05	110		13.8	166		13.8	90		13.8	89		13.8	99.6		13.8	117		13.85	185.6
8.64903	68.56		13.85	129		14.1	123		13.85	168		13.85	88		13.85	98		13.85	123.6		13.85	106		13.9	192.8
8.66965	65.48		13.9	122		14.15	106		13.9	182		13.9	101		13.9	79		13.9	109.2		13.9	112		13.95	184.8
8.69026	69		13.95	116		14.2	124		13.95	187		13.95	109		13.95	88		13.95	114		13.95	103		14	177.6
8.71088	66.36		14	116		14.25	125		14	184		14	102		14	100		14	98.4		14	108		14.05	210.4
8.73149	68.48		14.05	140		14.3	152		14.05	172		14.05	104		14.05	101		14.05	99.6		14.05	113		14.1	177.6
8.75211	66.96		14.1	134		14.35	133		14.1	170		14.1	92		14.1	105		14.1	100.8		14.1	111		14.15	193.6
8.77273	69		14.15	125		14.4	138		14.15	197		14.15	97		14.15	78		14.15	111.6		14.15	113		14.2	195.2
8.79334	68.64		14.2	135		14.45	144		14.2	184		14.2	76		14.2	91		14.2	96		14.2	114		14.25	210.4
8.81396	68.6		14.25	123		14.5	124		14.25	178		14.25	102		14.25	90		14.25	90		14.25	90		14.3	217.6
8.83457	66.84		14.3	133		14.55	135		14.3	187		14.3	98		14.3	90		14.3	115.2		14.3	109		14.35	206.4
8.85519	68.84		14.35	103		14.6	142		14.35	171		14.35	115		14.35	85		14.35	129.6		14.35	102		14.4	228.8
8.87581	67.12		14.4	137		14.65	106		14.4	174		14.4	87		14.4	92		14.4	105.6		14.4	106		14.45	229.6
8.89642	70.2		14.45	146		14.7	130		14.45	195		14.45	75		14.45	92		14.45	109.2		14.45	94		14.5	209.6
8.91704	72.24		14.5	123		14.75	113		14.5	185		14.5	100		14.5	78		14.5	103.2		14.5	93		14.55	201.6
8.93765	67.84		14.55	142		14.8	122		14.55	183		14.55	84		14.55	115		14.55	82.8		14.55	97		14.6	233.6
8.95827	70.2		14.6	131		14.85	129		14.6	174		14.6	103		14.6	104		14.6	109.2		14.6	113		14.65	203.2
8.97889	73.24		14.65	147		14.9	125		14.65	170		14.65	92		14.65	95		14.65	105.6		14.65	103		14.7	209.6
8.9995	71.12		14.7	130		14.95	130		14.7	163		14.7	95		14.7	101		14.7	105.6		14.7	93		14.75	203.2
9.02012	72		14.75	126		15	136		14.75	168		14.75	106		14.75	101		14.75	97.2		14.75	103		14.8	219.2
9.04073	70.72		14.8	134		15.05	146		14.8	153		14.8	92		14.8	102		14.8	110.4		14.8	121		14.85	227.2
9.06135	70.88		14.85	115		15.1	135		14.85	179		14.85	92		14.85	92		14.85	102		14.85	94		14.9	181.6
9.08197	72.92		14.9	114		15.15	137		14.9	174		14.9	89		14.9	126		14.9	96		14.9	107		14.95	211.2
9.10258	70.24		14.95	120		15.2	128		14.95	160		14.95	108		14.95	85		14.95	92.4		14.95	88		15	204
9.1232	72.92		15	124		15.25	150		15	166		15	93		15	91		15	111.6		15	91		15.05	233.6
9.14381	69.76		15.05	139		15.3	140		15.05	137		15.05	115		15.05	97		15.05	109.2		15.05	112		15.1	237.6
9.16443	70.32		15.1	132		15.35	133		15.1	187		15.1	97		15.1	100		15.1	110.4		15.1	91		15.15	211.2
9.18505	71		15.15	141		15.4	141		15.15	147		15.15	95		15.15	92		15.15	104.4		15.15	105		15.2	236
9.20566	71.68		15.2	114		15.45	143		15.2	170		15.2	90		15.2	81		15.2	96		15.2	103		15.25	228.8
9.22628	71.88		15.25	139		15.5	144		15.25	159		15.25	101		15.25	111		15.25	110.4		15.25	99		15.3	233.6
9.24689	72		15.3	123		15.55	135		15.3	168		15.3	103		15.3	96		15.3	94.8		15.3	111		15.35	216.8
9.26751	71.76		15.35	139		15.6	132		15.35	167		15.35	102		15.35	92		15.35	102		15.35	114		15.4	227.2
9.28813	73		15.4	151		15.65	152		15.4	185		15.4	99		15.4	99		15.4	100.8		15.4	118		15.45	220
9.30874	74.08		15.45	139		15.7	142		15.45	178		15.45	77		15.45	77		15.45	96		15.45	103		15.5	220.8
9.32936	73.32		15.5	133		15.75	133		15.5	168		15.5	93		15.5	88		15.5	103.2		15.5	103		15.55	240.8
9.34997	76.36		15.55	139		15.8	138		15.55	167		15.55	96		15.55	101		15.55	108		15.55	107		15.6	230.4
9.37059	76.84		15.6	165		15.85	137		15.6	193		15.6	100		15.6	124		15.6	94.8		15.6	105		15.65	213.6
9.39121	74.68		15.65	133		15.9	149		15.65	187		15.65	97		15.65	87		15.65	102		15.65	90		15.7	240.8
9.41182	77.52		15.7	165		15.95	147		15.7	157		15.7	115		15.7	97		15.7	92.4		15.7	114		15.75	239.2
9.43244	78.72		15.75	153		16	130		15.75	171		15.75	76		15.75	105		15.75	82.8		15.75	96		15.8	231.2
9.45305	77.12		15.8	139		16.05	150		15.8	183		15.8	96		15.8	100		15.8	99.6		15.8	114		15.85	220.8
9.47367	78.92		15.85	160		16.1	138		15.85	155		15.85	101		15.85	79		15.85	104.4		15.85	108		15.9	214.4
9.49429	78.04		15.9	130		16.15	123		15.9	168		15.9	103		15.9	98		15.9	92.4		15.9	108		15.95	236.8
9.5149	75.52		15.95	155		16.2	119		15.95	184		15.95	99		15.95	108		15.95	98.4		15.95	96		16	219.2
9.53552	78.56		16	130		16.25	140		16	171		16	108		16	105		16	97.2		16	123		16.05	254.4
9.55613	78.32		16.05	150		16.3	140		16.05	199		16.05	97		16.05	108		16.05	108		16.05	91		16.1	237.6
9.57675	78.52		16.1	146		16.35	167		16.1	174		16.1	104		16.1	125		16.1	88.8		16.1	124		16.15	222.4
9.59737	76.84		16.15	122		16.4	145		16.15	187		16.15	94		16.15	126		16.15	87.6		16.15	91		16.2	241.6
9.61798	79.24		16.2	136		16.45	142		16.2	189		16.2	91		16.45	129		16.2	114		16.2	104		16.25	237.6
9.6386	77.08		16.25	145		16.5	144		16.25	173		16.25	93		16.5	117		16.25	93.6		16.25	98		16.3	233.6
9.65921	80.72		16.3	141		16.55	166		16.3	176		16.3	90		16.55	120		16.3	111.6		16.3	109		16.35	224.8
9.67983	78.68		16.35	157		16.6	148		16.35	168		16.35	113		16.6	104		16.35	92.4		16.35	87		16.4	253.6
9.70045	79.4		16.4	148		16.65	153		16.4	191		16.4	94		16.65	109		16.4	100.8		16.4	117		16.45	229.6
9.72106	81.44		16.45	141		16.7	132		16.45	182		16.45	91		16.7	95		16.45	91.2		16.45	92		16.5	249.6
9.74168	81.92		16.5	138		16.75	146		16.5	181		16.5	101		16.75	86		16.5	94.8		16.5	115		16.55	244
9.76229	82.92		16.55	146		16.8	147		16.55	199		16.55	83		16.8	101		16.55	93.6		16.55	114		16.6	240.8
9.78291	81.92		16.6	142		16.85	178		16.6	195		16.6	104		16.85	97		16.6	88.8		16.6	113		16.65	231.2
9.80353	81.32		16.65	113		16.9	158		16.65	197		16.65	116		16.9	112		16.65	102		16.65	106		16.7	245.6
9.82414	82.84		16.7	144		16.95	158		16.7	173		16.7	106		16.95	86		16.7	80.4		16.7	105		16.75	255.2
9.84476	85.6		16.75	114		17	144		16.75	200		16.75	87		17	103		16.75	81.6		16.75	91		16.8	257.6
9.86537	82.6		16.8	121		17.05	130		16.8	177		16.8	95		17.05	106		16.8	92.4		16.8	90		16.85	268.8
9.88599	83.32		16.85	158		17.1	172		16.85	189		16.85	95		17.1	99		16.85	82.8		16.85	78		16.9	240
9.90661	80.88		16.9	141		17.15	151		16.9	191		16.9	96		17.15	95		16.9	100.8		16.9	104		16.95	256.8
9.92722	81.72		16.95	119		17.2	169		16.95	167		16.95	101		17.2	115		16.95	81.6		16.95	96		17	266.4
9.94784	85.32		17	155		17.25	143		17	217		17	91		17.25	94		17	88.8		17	101		17.05	239.2
9.96845	84.2		17.05	155		17.3	158		17.05	195		17.05	94		17.3	87		17.05	98.4		17.05	89		17.1	258.4
9.98907	84.76		17.1	135		17.35	172		17.1	197		17.1	113		17.35	87		17.1	103.2		17.1	101		17.15	284.8
10.0097	81.88		17.15	155		17.4	153		17.15	232		17.15	92		17.4	97		17.15	86.4		17.15	100		17.2	244
10.0303	85.04		17.2	120		17.45	169		17.2	203		17.2	91		17.45	115		17.2	72		17.2	100		17.25	257.6
10.0509	84.56		17.25	152		17.5	157		17.25	191		17.25	102		17.5	95		17.25	90		17.25	95		17.3	236.8
10.0715	85.68		17.3	132		17.55	147		17.3	202		17.3	94		17.55	121		17.3	88.8		17.3	108		17.35	270.4
10.0922	83.24		17.35	139		17.6	171		17.35	185		17.35	115		17.6	119		17.35	81.6		17.35	105		17.4	263.2
10.1128	87.36		17.4	148		17.65	149		17.4	226		17.4	93		17.65	101		17.4	88.8		17.4	100		17.45	272
10.1334	87		17.45	151		17.7	174		17.45	227		17.45	100		17.7	124		17.45	78		17.45	106		17.5	272.8
10.154	84.64		17.5	147		17.75	175		17.5	204		17.5	100		17.75	124		17.5	78		17.5	104		17.55	292
10.1746	86.92		17.55	145		17.8	171		17.55	197		17.55	103		17.8	116		17.55	120		17.55	117		17.6	276.8
10.1952	84.92		17.6	126		17.85	190		17.6	236		17.6	105		17.85	117		17.6	98.4		17.6	106		17.65	275.2
10.2158	82.52		17.65	135		17.95	194		17.65	201		17.65	102		17.9	120		17.65	90		17.65	100		17.7	266.4
10.2365	87.08		17.7	149		18	179		17.7	233		17.7	98		17.95	100		17.7	78		17.7	115		17.75	292
10.2571	90.12		17.75	130		18.05	175		17.75	254		17.75	117		18	118		17.75	81.6		17.75	81		17.8	255.2
10.2777	85.52		17.8	145		18.1	154		17.8	228		17.8	100		18.05	104		17.8	85.2		17.8	102		17.85	278.4
10.2983	89.08		17.85	138		18.15	167		17.85	219		17.85	128		18.1	103		17.85	91.2		17.85	119		17.9	293.6
10.3189	88.96		17.9	116		18.2	163		17.9	242		17.9	106		18.15	103		17.9	97.2		17.9	128		17.95	288.8
10.3395	87.44		17.95	127		18.25	172		17.95	222		17.95	110		18.2	105		17.95	80.4		17.95	99		18	274.4
10.3602	89.48		18	152		18.3	154		18	250		18	105		18.25	123		18	79.2		18	123		18.05	271.2
10.3808	89.76		18.05	133		18.35	166		18.05	220		18.05	116		18.3	118		18.05	74.4		18.05	109		18.1	310.4
10.4014	91.92		18.1	148		18.4	188		18.1	241		18.1	112		18.35	114		18.1	84		18.1	102		18.15	281.6
10.422	88.44		18.15	147		18.45	173		18.15	260		18.15	109		18.4	130		18.15	62.4		18.15	102		18.2	283.2
10.4426	89.08		18.2	128		18.5	169		18.2	214		18.2	109		18.45	110		18.2	79.2		18.2	110		18.25	319.2
10.4632	91.28		18.25	132		18.55	177		18.25	259		18.25	112		18.5	123		18.25	76.8		18.25	105		18.3	325.6
10.4839	90.6		18.3	133		18.6	180		18.3	236		18.3	122		18.55	106		18.3	102		18.3	96		18.35	310.4
10.5045	91.24		18.35	137		18.65	187		18.35	218		18.35	117		18.6	119		18.35	74.4		18.35	105		18.4	310.4
10.5251	92.68		18.4	144		18.7	201		18.4	241		18.4	105		18.65	109		18.4	96		18.4	109		18.45	316
10.5457	96.68		18.45	150		18.75	172		18.45	272		18.45	118		18.7	113		18.45	79.2		18.45	110		18.5	288.8
10.5663	90.6		18.5	129		18.8	181		18.5	283		18.5	124		18.75	135		18.5	82.8		18.5	96		18.55	300
10.5869	92.56		18.55	145		18.85	160		18.55	247		18.55	116		18.8	116		18.55	70.8		18.55	119		18.6	298.4
10.6076	92.96		18.6	150		18.9	161		18.6	250		18.6	98		18.85	115		18.6	75.6		18.6	100		18.65	311.2
10.6282	89.16		18.65	142		18.95	161		18.65	264		18.65	124		18.9	117		18.65	103.2		18.65	103		18.7	319.2
10.6488	92.88		18.7	132		19	179		18.7	261		18.7	115		18.95	134		18.7	75.6		18.7	121		18.75	341.6
10.6694	92.56		18.75	165		19.05	183		18.75	282		18.75	120		19	124		18.75	80.4		18.75	122		18.8	291.2
10.69	95.08		18.8	136		19.1	194		18.8	283		18.8	100		19.05	113		18.8	84		18.8	94		18.85	310.4
10.7106	97.64		18.85	131		19.15	176		18.85	278		18.85	101		19.1	129		18.85	78		18.85	101		18.9	309.6
10.7312	95.88		18.9	153		19.2	181		18.9	288		18.9	117		19.15	115		18.9	82.8		18.9	116		18.95	324
10.7519	96.84		18.95	152		19.25	165		18.95	242		18.95	126		19.2	125		18.95	93.6		18.95	132		19	313.6
10.7725	94.2		19	139		19.3	214		19	286		19	106		19.25	114		19	112.8		19	126		19.05	349.6
10.7931	97.32		19.05	129		19.35	172		19.05	278		19.05	133		19.3	147		19.05	73.2		19.05	110		19.1	349.6
10.8137	98.64		19.1	160		19.4	173		19.1	274		19.1	129		19.35	133		19.1	87.6		19.1	119		19.15	343.2
10.8343	95.8		19.15	141		19.45	176		19.15	299		19.15	162		19.4	145		19.15	99.6		19.15	127		19.2	336
10.8549	98.2		19.2	161		19.5	196		19.2	281		19.2	123		19.45	133		19.2	78		19.2	128		19.25	365.6
10.8756	98.48		19.25	156		19.55	157		19.25	316		19.25	122		19.5	108		19.25	93.6		19.25	131		19.3	331.2
10.8962	95.2		19.3	147		19.6	169		19.3	319		19.3	117		19.55	122		19.3	87.6		19.3	108		19.35	324.8
10.9168	98.2		19.35	142		19.65	195		19.35	313		19.35	139		19.6	143		19.35	81.6		19.35	118		19.4	344
10.9374	96.92		19.4	140		19.7	173		19.4	315		19.4	115		19.65	127		19.4	92.4		19.4	130		19.45	328.8
10.958	99.08		19.45	133		19.75	179		19.45	286		19.45	128		19.7	134		19.45	106.8		19.45	140		19.5	349.6
10.9786	99.88		19.5	171		19.8	168		19.5	301		19.5	145		19.75	140		19.5	87.6		19.5	131		19.55	360
10.9993	102.08		19.55	136		19.85	183		19.55	300		19.55	114		19.8	129		19.55	79.2		19.55	134		19.6	373.6
11.0199	98.68		19.6	144		19.9	190		19.6	314		19.6	127		19.85	132		19.6	79.2		19.6	146		19.65	332.8
11.0405	99.2		19.65	150		19.95	196		19.65	304		19.65	109		19.9	127		19.65	81.6		19.65	117		19.7	367.2
11.0611	100.56		19.7	137		20	170		19.7	321		19.7	138		19.95	146		19.7	87.6		19.7	117		19.75	344
11.0817	100.48		19.75	144		20.05	180		19.75	313		19.75	122		20	157		19.75	82.8		19.75	113		19.8	361.6
11.1023	98.28		19.8	137		20.1	212		19.8	339		19.8	146		20.05	143		19.8	80.4		19.8	132		19.85	393.6
11.123	101.88		19.85	152		20.15	201		19.85	334		19.85	154		20.1	151		19.85	86.4		19.85	150		19.9	391.2
11.1436	98.32		19.9	157		20.2	184		19.9	309		19.9	146		20.15	134		19.9	92.4		19.9	140		19.95	382.4
11.1642	102.8		19.95	141		20.25	209		19.95	320		19.95	123		20.2	141		19.95	93.6		19.95	136		20	408.8
11.1848	102.32		20	130		20.3	176		20	323		20	123		20.25	131		20	90		20	141		20.05	363.2
11.2054	98.88		20.05	158		20.35	192		20.05	325		20.05	150		20.3	148		20.05	84		20.05	151		20.1	380
11.226	101.76		20.1	137		20.4	185		20.1	332		20.1	125		20.35	145		20.1	90		20.1	121		20.15	415.2
11.2466	100.36		20.15	162		20.45	197		20.15	299		20.15	122		20.4	150		20.15	85.2		20.15	150		20.2	436
11.2673	107.56		20.2	130		20.6	221		20.2	328		20.2	131		20.45	162		20.2	73.2		20.2	152		20.25	396
11.2879	104.92		20.25	147		20.65	209		20.25	331		20.25	133		20.5	134		20.25	84		20.25	143		20.3	420
11.3085	103.6		20.3	144		20.7	190		20.3	317		20.3	124		20.55	147		20.3	74.4		20.3	160		20.35	393.6
11.3291	103.36		20.35	141		20.75	216		20.35	315		20.35	114		20.6	153		20.35	99.6		20.35	156		20.4	415.2
11.3497	105.32		20.4	154		20.8	188		20.4	311		20.4	135		20.65	129		20.4	78		20.4	166		20.45	389.6
11.3703	100		20.45	140		20.85	185		20.45	325		20.45	125		20.7	148		20.45	100.8		20.45	126		20.5	420
11.391	104.16		20.5	167		20.9	189		20.5	350		20.5	127		20.75	149		20.5	91.2		20.5	145		20.55	420
11.4116	104.72		20.55	146		20.95	221		20.55	328		20.55	132		20.8	156		20.55	81.6		20.55	135		20.6	430.4
11.4322	104.36		20.6	130		21	220		20.6	333		20.6	142		20.85	183		20.6	88.8		20.6	161		20.65	432.8
11.4528	104.76		20.65	153		21.05	199		20.65	345		20.65	149		20.9	175		20.65	100.8		20.65	139		20.7	436
11.4734	105.36		20.7	148		21.1	213		20.7	333		20.7	133		21.25	179		20.7	84		20.7	121		20.75	414.4
11.494	104.4		20.75	144		21.15	197		20.75	327		20.75	138		21.3	161		20.75	99.6		20.75	153		20.8	457.6
11.5147	108.8		20.8	168		21.2	221		20.8	347		20.8	113		21.35	160		20.8	87.6		20.8	141		20.85	466.4
11.5353	109.16		20.85	164		21.25	212		20.85	349		20.85	157		21.4	178		20.85	82.8		20.85	150		20.9	475.2
11.5559	110.36		20.9	119		21.3	209		20.9	345		20.9	129		21.45	171		20.9	58.8		20.9	156		20.95	486.4
11.5765	103.72		20.95	147		21.35	183		20.95	323		20.95	134		21.5	160		20.95	73.2		20.95	151		21	466.4
11.5971	107.16		21	127		21.4	201		21	370		21	125		21.55	147		21	80.4		21	139		21.05	481.6
11.6177	106.48		21.05	121		21.45	204		21.05	337		21.05	128		21.6	157		21.05	82.8		21.05	178		21.1	470.4
11.6383	114.56		21.1	142		21.5	204		21.1	337		21.1	128		21.65	150		21.1	80.4		21.1	154		21.15	455.2
11.659	113.76		21.15	144		21.55	200		21.15	341		21.15	121		21.7	183		21.15	91.2		21.15	172		21.2	484.8
11.6796	106.88		21.2	150		21.6	209		21.2	346		21.2	143		21.75	149		21.2	74.4		21.2	131		21.25	481.6
11.7002	106.36		21.25	118		21.65	193		21.25	347		21.25	121		21.8	160		21.25	73.2		21.25	119		21.3	464.8
11.7208	110.56		21.3	116		21.7	197		21.3	326		21.3	138		21.85	149		21.3	81.6		21.3	144		21.35	458.4
11.7414	110.8		21.35	118		21.75	191		21.35	349		21.35	137		21.9	150		21.35	81.6		21.35	150		21.4	456
11.762	106.84		21.4	124		21.8	175		21.4	287		21.4	144		21.95	139		21.4	96		21.4	146		21.45	508
11.7827	110.92		21.45	137		21.85	213		21.45	309		21.45	124		22	157		21.45	80.4		21.45	127		21.5	524.8
11.8033	108.44		21.5	140		21.9	194		21.5	297		21.5	116		22.05	149		21.5	80.4		21.5	152		21.55	504.8
11.8239	110.6		21.55	134		21.95	208		21.55	326		21.55	143		22.1	157		21.55	76.8		21.55	147		21.6	509.6
11.8445	113.96		21.6	133		22	175		21.6	306		21.6	131		22.15	134		21.6	82.8		21.6	147		21.65	490.4
11.8651	111.4		21.65	131		22.05	188		21.65	287		21.65	140		22.2	156		21.65	90		21.65	160		21.7	494.4
11.8857	116.6		21.7	122		22.1	194		21.7	316		21.7	125		22.25	145		21.7	78		21.7	133		21.75	484.8
11.9064	109.36		21.75	129		22.15	204		21.75	304		21.75	111		22.3	146		21.75	74.4		21.75	144		21.8	476.8
11.927	112.56		21.8	139		22.2	192		21.8	299		21.8	133		22.35	147		21.8	82.8		21.8	118		21.85	497.6
11.9476	115.12		21.85	133		22.25	169		21.85	293		21.85	130		22.4	178		21.85	100.8		21.85	143		21.9	472
11.9682	113.88		21.9	139		22.3	185		21.9	335		21.9	149		22.45	149		21.9	78		21.9	162		21.95	481.6
11.9888	113.8		21.95	125		22.35	202		21.95	300		21.95	142		22.5	143		21.95	68.4		21.95	124		22	503.2
12.0094	115.96		22	159		22.4	208		22	285		22	138		22.55	143		22	88.8		22	136		22.05	473.6
12.0301	116.52		22.05	118		22.45	180		22.05	313		22.05	153		22.6	164		22.05	78		22.05	144		22.1	505.6
12.0507	115.44		22.1	152		22.5	177		22.1	323		22.1	141		22.65	157		22.1	82.8		22.1	132		22.15	466.4
12.0713	116.04		22.15	171		22.55	197		22.15	293		22.15	109		22.7	158		22.15	74.4		22.15	123		22.2	461.6
12.0919	108.88		22.2	149		22.6	182		22.2	290		22.2	138		22.75	147		22.2	93.6		22.2	129		22.25	462.4
12.1125	117.92		22.25	145		22.65	180		22.25	293		22.25	128		22.8	158		22.25	66		22.25	133		22.3	487.2
12.1331	113.44		22.3	142		22.7	186		22.3	295		22.3	103		22.85	163		22.3	93.6		22.3	130		22.35	440
12.1537	114.16		22.35	147		22.75	192		22.35	281		22.35	135		22.9	158		22.35	82.8		22.35	139		22.4	460.8
12.1744	115.52		22.4	139		22.8	180		22.4	296		22.4	107		22.95	145		22.4	73.2		22.4	122		22.45	472
12.195	117.68		22.45	125		22.85	170		22.45	275		22.45	127		23	159		22.45	84		22.45	142		22.5	491.2
12.2156	119.24		22.5	142		22.9	200		22.5	286		22.5	106		23.05	158		22.5	82.8		22.5	151		22.55	492
12.2362	117.48		22.55	127		22.95	185		22.55	301		22.55	122		23.1	146		22.55	91.2		22.55	133		22.6	471.2
12.2568	116.4		22.6	134		23	196		22.6	261		22.6	146		23.15	126		22.6	62.4		22.6	126		22.65	468
12.2774	118.24		22.65	129		23.05	204		22.65	279		22.65	102		23.2	162		22.65	67.2		22.65	130		22.7	489.6
12.2981	117.84		22.7	126		23.1	196		22.7	288		22.7	140		23.25	170		22.7	80.4		22.7	130		22.75	468.8
12.3187	116.4		22.75	124		23.15	192		22.75	272		22.75	99		23.3	159		22.75	76.8		22.75	150		22.8	452
12.3393	121.64		22.8	153		23.2	171		22.8	273		22.8	134		23.35	157		22.8	73.2		22.8	125		22.85	469.6
12.3599	116.8		22.85	105		23.25	179		22.85	286		22.85	114		23.4	138		22.85	92.4		22.85	130		22.9	483.2
12.3805	118.84		22.9	125		23.3	172		22.9	266		22.9	101		23.45	176		22.9	91.2		22.9	126		22.95	483.2
12.4011	123.04		22.95	131		23.35	190		22.95	283		22.95	106		23.5	146		22.95	85.2		22.95	115		23	496.8
12.4218	119.44		23	109		23.4	174		23	287		23	118		23.55	134		23	80.4		23	135		23.05	442.4
12.4424	124.76		23.05	114		23.45	177		23.05	242		23.05	127		23.6	156		23.05	79.2		23.05	117		23.1	481.6
12.463	122.48		23.1	116		23.5	154		23.1	250		23.1	117		23.65	151		23.1	63.6		23.1	140		23.15	445.6
12.4836	127		23.15	117		23.55	185		23.15	259		23.15	133		23.7	144		23.15	82.8		23.15	117		23.2	467.2
12.5042	123.32		23.2	125		23.6	181		23.2	246		23.2	110		23.75	135		23.2	78		23.2	128		23.25	488.8
12.5248	126		23.25	127		23.65	190		23.25	243		23.25	110		23.8	151		23.25	74.4		23.25	130		23.3	467.2
12.5455	120.92		23.3	128		23.7	178		23.3	223		23.3	111		23.85	144		23.3	90		23.3	131		23.35	471.2
12.5661	120.56		23.35	105		23.75	196		23.35	264		23.35	108		23.9	132		23.35	67.2		23.35	109		23.4	458.4
12.5867	121.64		23.4	121		23.8	186		23.4	238		23.4	113		23.95	163		23.4	60		23.4	117		23.45	468
12.6073	118.64		23.45	132		23.85	167		23.45	241		23.45	97		24	137		23.45	75.6		23.45	112		23.5	446.4
12.6279	120.48		23.5	93		23.9	162		23.5	219		23.5	100		24.05	135		23.5	74.4		23.5	104		23.55	484
12.6485	120.28		23.55	101		23.95	171		23.55	224		23.55	96		24.1	159		23.55	78		23.55	116		23.6	476
12.6691	126.2		23.6	122		24	165		23.6	230		23.6	104		24.15	122		23.6	64.8		23.6	120		23.65	452.8
12.6898	124.56		23.65	120		24.05	172		23.65	222		23.65	99		24.2	143		23.65	66		23.65	111		23.7	432
12.7104	125.4		23.7	107		24.1	159		23.7	252		23.7	99		24.25	133		23.7	68.4		23.7	115		23.75	445.6
12.731	123.56		23.75	140		24.15	185		23.75	213		23.75	97		24.3	122		23.75	88.8		23.75	103		23.8	446.4
12.7516	127.92		23.8	106		24.2	192		23.8	235		23.8	99		24.35	114		23.8	80.4		23.8	132		23.85	449.6
12.7722	124.84		23.85	124		24.25	145		23.85	224		23.85	97		24.4	159		23.85	70.8		23.85	127		23.9	410.4
12.7928	124.48		23.9	113		24.3	172		23.9	219		23.9	84		24.45	144		23.9	82.8		23.9	112		23.95	448
12.8135	127		23.95	113		24.35	185		23.95	202		23.95	95		24.5	137		23.95	76.8		23.95	118		24	440
12.8341	127.88		24	118		24.4	173		24	206		24	89		24.55	131		24	74.4		24	110		24.05	450.4
12.8547	125.08		24.05	102		24.45	180		24.05	212		24.05	103		24.6	159		24.05	66		24.05	103		24.1	448
12.8753	127.28		24.1	121		24.5	159		24.1	197		24.1	94		24.65	151		24.1	85.2		24.1	97		24.15	436
12.8959	127.96		24.15	119		24.55	161		24.15	194		24.15	95		24.7	129		24.15	78		24.15	98		24.2	437.6
12.9165	125.12		24.2	125		24.6	166		24.2	191		24.2	113		24.75	154		24.2	81.6		24.2	99		24.25	458.4
12.9372	127.4		24.25	114		24.65	158		24.25	202		24.25	93		24.8	132		24.25	85.2		24.25	106		24.3	460
12.9578	129.8		24.3	110		24.7	173		24.3	219		24.3	96		24.85	144		24.3	72		24.3	110		24.35	449.6
12.9784	130.2		24.35	108		24.75	159		24.35	189		24.35	97		24.9	137		24.35	79.2		24.35	105		24.4	432
12.999	128.72		24.4	108		24.8	167		24.4	203		24.4	103		24.95	133		24.4	79.2		24.4	110		24.45	422.4
13.0196	129.48		24.45	123		24.85	174		24.45	193		24.45	94		25	151		24.45	68.4		24.45	112		24.5	416.8
13.0402	130.32		24.5	118		24.9	184		24.5	206		24.5	92		25.05	144		24.5	60		24.5	94		24.55	448
13.0609	126.84		24.55	101		24.95	172		24.55	190		24.55	96		25.1	143		24.55	60		24.55	108		24.6	426.4
13.0815	132.84		24.6	109		25	171		24.6	197		24.6	97		25.15	124		24.6	54		24.6	105		24.65	413.6
13.1021	127.96		24.65	115		25.05	205		24.65	199		24.65	88		25.2	141		24.65	62.4		24.65	105		24.7	425.6
13.1227	134.28		24.7	124		25.1	180		24.7	190		24.7	100		25.25	153		24.7	62.4		24.7	109		24.75	412
13.1433	131.56		24.75	103		25.15	197		24.75	187		24.75	94		25.3	138		24.75	75.6		24.75	118		24.8	397.6
13.1639	132.4		24.8	107		25.2	193		24.8	159		24.8	83		25.35	151		24.8	72		24.8	93		24.85	387.2
13.1845	134.92		24.85	121		25.25	180		24.85	186		24.85	89		25.4	146		24.85	76.8		24.85	83		24.9	424.8
13.2052	131.44		24.9	124		25.3	176		24.9	196		24.9	79		25.45	131		24.9	73.2		24.9	92		24.95	448.8
13.2258	135.76		24.95	104		25.35	184		24.95	197		24.95	84		25.5	132		24.95	54		24.95	102		25	416.8
13.2464	133.04		25	120		25.4	201		25	190		25	70		25.55	144		25	82.8		25	112		25.05	412.8
13.267	135.76		25.05	115		25.45	173		25.05	180		25.05	94		25.6	116		25.05	75.6		25.05	97		25.1	395.2
13.2876	130.4		25.1	117		25.5	193		25.1	190		25.1	97		25.65	125		25.1	62.4		25.1	84		25.15	415.2
13.3082	135.72		25.15	100		25.55	191		25.15	185		25.15	82		25.7	130		25.15	63.6		25.15	105		25.2	406.4
13.3289	133.88		25.2	116		25.6	153		25.2	183		25.2	102		25.75	131		25.2	69.6		25.2	91		25.25	408
13.3495	138		25.25	109		25.65	150		25.25	191		25.25	95		25.8	122		25.25	52.8		25.25	115		25.3	420
13.3701	133.96		25.3	103		25.7	141		25.3	177		25.3	81		25.85	136		25.3	68.4		25.3	91		25.35	398.4
13.3907	130.08		25.35	99		25.75	162		25.35	159		25.35	91		25.9	111		25.35	70.8		25.35	81		25.4	424.8
13.4113	130.8		25.4	105		25.8	181		25.4	169		25.4	59		25.95	130		25.4	58.8		25.4	110		25.45	402.4
13.4319	140.84		25.45	97		25.85	182		25.45	174		25.45	74		26	122		25.45	62.4		25.45	90		25.5	443.2
13.4526	136.32		25.5	99		25.9	153		25.5	177		25.5	92		26.05	136		25.5	54		25.5	90		25.55	378.4
13.4732	133.8		25.55	107		25.95	158		25.55	168		25.55	73		26.1	109		25.55	72		25.55	82		25.6	421.6
13.4938	136.2		25.6	106		26	168		25.6	170		25.6	76		26.15	143		25.6	69.6		25.6	108		25.65	384
13.5144	138.6		25.65	90		26.05	162		25.65	151		25.65	102		26.2	121		25.65	66		25.65	98		25.7	415.2
13.535	137.2		25.7	98		26.1	135		25.7	171		25.7	78		26.25	128		25.7	64.8		25.7	99		25.75	398.4
13.5556	144.28		25.75	105		26.15	155		25.75	158		25.75	83		26.3	129		25.75	62.4		25.75	99		25.8	370.4
13.5763	137.56		25.8	112		26.2	173		25.8	149		25.8	71		26.35	136		25.8	54		25.8	97		25.85	388
13.5969	137.92		25.85	111		26.25	166		25.85	177		25.85	88		26.4	123		25.85	63.6		25.85	86		25.9	364
13.6175	135.64		25.9	98		26.3	155		25.9	178		25.9	71		26.45	108		25.9	50.4		25.9	92		25.95	388.8
13.6381	140.4		25.95	75		26.35	137		25.95	150		25.95	80		26.5	127		25.95	54		25.95	90		26	382.4
13.6587	140.68		26	100		26.4	156		26	166		26	71		26.55	129		26	39.6		26	94		26.05	341.6
13.6793	137.24		26.05	94		26.45	150		26.05	151		26.05	65		26.6	136		26.05	63.6		26.05	99		26.1	352.8
13.6999	141.2		26.1	123		26.5	160		26.1	152		26.1	80		26.65	135		26.1	66		26.1	85		26.15	395.2
13.7206	145.24		26.15	87		26.55	150		26.15	162		26.15	74		26.7	116		26.15	50.4		26.15	80		26.2	376.8
13.7412	141		26.2	100		26.6	156		26.2	136		26.2	77		26.75	125		26.2	61.2		26.2	87		26.25	357.6
13.7618	141.2		26.25	114		26.65	131		26.25	166		26.25	77		26.8	110		26.25	57.6		26.25	83		26.3	372.8
13.7824	145.36		26.3	103		26.7	144		26.3	153		26.3	67		26.85	123		26.3	45.6		26.3	104		26.35	366.4
13.803	144.92		26.35	87		26.75	159		26.35	147		26.35	87		26.9	137		26.35	55.2		26.35	86		26.4	388.8
13.8236	144.36		26.4	102		26.8	158		26.4	145		26.4	88		26.95	127		26.4	64.8		26.4	81		26.45	361.6
13.8443	143.76		26.45	117		26.85	174		26.45	155		26.45	71		27	145		26.45	62.4		26.45	95		26.5	362.4
13.8649	144.8		26.5	93		26.9	143		26.5	147		26.5	88		27.05	148		26.5	46.8		26.5	78		26.55	357.6
13.8855	139.52		26.55	93		26.95	145		26.55	164		26.55	65		27.1	104		26.55	61.2		26.55	93		26.6	384.8
13.9061	146.28		26.6	115		27	145		26.6	134		26.6	80		27.15	134		26.6	60		26.6	90		26.65	356
13.9267	143.84		26.65	106		27.05	158		26.65	116		26.65	61		27.2	126		26.65	61.2		26.65	84		26.7	320.8
13.9473	145.92		26.7	88		27.1	151		26.7	129		26.7	68		27.25	123		26.7	50.4		26.7	104		26.75	340.8
13.968	147.16		26.75	113		27.15	173		26.75	157		26.75	60		27.3	121		26.75	50.4		26.75	92		26.8	363.2
13.9886	143.72		26.8	96		27.2	151		26.8	131		26.8	69		27.35	104		26.8	74.4		26.8	87		26.85	332
14.0092	147.08		26.85	80		27.25	177		26.85	126		26.85	80		27.4	117		26.85	39.6		26.85	86		26.9	332.8
14.0298	147.88		26.9	87		27.3	176		26.9	130		26.9	76		27.45	115		26.9	74.4		26.9	88		26.95	353.6
14.0504	147.32		26.95	93		27.35	156		26.95	127		26.95	81		27.5	117		26.95	40.8		26.95	71		27	340
14.071	146.4		27	100		27.4	180		27	144		27	44		27.55	98		27	60		27	74		27.05	352
14.0917	147.8		27.05	100		27.45	153		27.05	130		27.05	81		27.6	119		27.05	55.2		27.05	68		27.1	323.2
14.1123	148.56		27.1	85		27.5	151		27.1	138		27.1	68		27.65	127		27.1	62.4		27.1	81		27.15	320
14.1329	148.28		27.15	109		27.55	145		27.15	144		27.15	66		27.7	122		27.15	56.4		27.15	77		27.2	335.2
14.1535	144.16		27.2	94		27.6	127		27.2	118		27.2	68		27.75	107		27.2	67.2		27.2	72		27.25	326.4
14.1741	145.92		27.25	89		27.65	155		27.25	115		27.25	68		27.8	120		27.25	40.8		27.25	89		27.3	311.2
14.1947	147.48		27.3	92		27.7	145		27.3	135		27.3	70		27.85	150		27.3	57.6		27.3	62		27.35	338.4
14.2153	154.36		27.35	94		27.75	167		27.35	123		27.35	58		27.9	120		27.35	57.6		27.35	66		27.4	308
14.236	147.96		27.4	85		27.8	144		27.4	103		27.4	67		27.95	128		27.4	55.2		27.4	83		27.45	343.2
14.2566	147.96		27.45	99		27.85	145		27.45	125		27.45	68		28	134		27.45	55.2		27.45	74		27.5	323.2
14.2772	151.52		27.5	103		27.9	139		27.5	127		27.5	66		28.05	113		27.5	50.4		27.5	88		27.55	322.4
14.2978	147		27.55	76		27.95	142		27.55	115		27.55	70		28.1	107		27.55	48		27.55	71		27.6	314.4
14.3184	151.52		27.6	74		28	157		27.6	124		27.6	58		28.15	131		27.6	62.4		27.6	75		27.65	317.6
14.339	144.28		27.65	92		28.05	160		27.65	105		27.65	55		28.2	125		27.65	45.6		27.65	70		27.7	295.2
14.3597	149.04		27.7	86		28.1	155		27.7	118		27.7	67		28.25	114		27.7	43.2		27.7	56		27.75	324.8
14.3803	150		27.75	83		28.15	151		27.75	142		27.75	66		28.3	139		27.75	33.6		27.75	61		27.8	288.8
14.4009	151.64		27.8	88		28.2	151		27.8	112		27.8	56		28.35	120		27.8	38.4		27.8	81		27.85	298.4
14.4215	147.48		27.85	79		28.25	130		27.85	128		27.85	58		28.4	122		27.85	66		27.85	62		27.9	308
14.4421	154.08		27.9	80		28.3	113		27.9	112		27.9	66		28.45	109		27.9	42		27.9	60		27.95	280.8
14.4627	147.56		27.95	99		28.35	131		27.95	128		27.95	71		28.5	124		27.95	39.6		27.95	81		28	314.4
14.4834	155.84		28	83		28.4	135		28	115		28	54		28.55	121		28	46.8		28	71		28.05	321.6
14.504	149.68		28.05	91		28.45	147		28.05	97		28.05	60		28.6	125		28.05	42		28.05	83		28.1	310.4
14.5246	148.96		28.1	91		28.5	123		28.1	119		28.1	50		28.65	100		28.1	49.2		28.1	76		28.15	282.4
14.5452	149.76		28.15	80		28.55	122		28.15	121		28.15	60		28.7	106		28.15	44.4		28.15	79		28.2	291.2
14.5658	150.4		28.2	88		28.6	113		28.2	104		28.2	51		28.75	94		28.2	48		28.2	58		28.25	303.2
14.5864	150.88		28.25	68		28.65	128		28.25	122		28.25	57		28.8	92		28.25	52.8		28.25	56		28.3	304
14.6071	153.8		28.3	77		28.7	115		28.3	106		28.3	64		28.85	94		28.3	55.2		28.3	74		28.35	300.8
14.6277	148.72		28.35	81		28.75	131		28.35	111		28.35	58		28.9	115		28.35	40.8		28.35	61		28.4	304.8
14.6483	152.2		28.4	86		28.8	156		28.4	96		28.4	63		28.95	90		28.4	36		28.4	58		28.45	315.2
14.6689	155		28.45	98		28.85	131		28.45	110		28.45	45		29	107		28.45	48		28.45	62		28.5	320.8
14.6895	152.92		28.5	85		28.9	124		28.5	104		28.5	63		29.05	114		28.5	31.2		28.5	68		28.55	291.2
14.7101	151.68		28.55	79		28.95	130		28.55	124		28.55	71		29.1	100		28.55	43.2		28.55	54		28.6	288
14.7307	156.84		28.6	83		29	112		28.6	94		28.6	58		29.15	128		28.6	42		28.6	58		28.65	290.4
14.7514	158.64		28.65	80		29.05	120		28.65	105		28.65	56		29.2	113		28.65	43.2		28.65	54		28.7	296.8
14.772	154.64		28.7	82		29.1	119		28.7	115		28.7	55		29.25	111		28.7	45.6		28.7	72		28.75	299.2
14.7926	152.84		28.75	82		29.15	100		28.75	118		28.75	44		29.3	109		28.75	42		28.75	63		28.8	275.2
14.8132	156.68		28.8	80		29.2	119		28.8	111		28.8	51		29.35	111		28.8	45.6		28.8	60		28.85	276
14.8338	152.2		28.85	67		29.25	115		28.85	97		28.85	61		29.4	102		28.85	36		28.85	68		28.9	279.2
14.8544	153.08		28.9	80		29.3	113		28.9	111		28.9	41		29.45	120		28.9	45.6		28.9	68		28.95	258.4
14.8751	159.32		28.95	77		29.35	125		28.95	103		28.95	42		29.5	102		28.95	46.8		28.95	57		29	263.2
14.8957	154.2		29	67		29.4	131		29	121		29	47		29.55	114		29	31.2		29	55		29.05	253.6
14.9163	154.16		29.05	70		29.45	118		29.05	97		29.05	47		29.6	96		29.05	39.6		29.05	64		29.1	270.4
14.9369	151.84		29.1	65		29.5	127		29.1	118		29.1	48		29.65	105		29.1	39.6		29.1	66		29.15	261.6
14.9575	156.32		29.15	69		29.55	113		29.15	102		29.15	54		29.7	113		29.15	42		29.15	68		29.2	244
14.9781	155.64		29.2	81		29.6	117		29.2	97		29.2	56		29.75	105		29.2	37.2		29.2	63		29.25	271.2
14.9988	156.84		29.25	95		29.65	125		29.25	121		29.25	52		29.8	102		29.25	51.6		29.25	52		29.3	222.4
15.0194	157.68		29.3	81		29.7	104		29.3	116		29.3	60		29.85	104		29.3	28.8		29.3	51		29.35	253.6
15.04	156.16		29.35	93		29.75	116		29.35	99		29.35	49		29.9	99		29.35	45.6		29.35	60		29.4	251.2
15.0606	155.96		29.4	95		29.8	124		29.4	100		29.4	52		29.95	115		29.4	36		29.4	56		29.45	264.8
15.0812	161.24		29.45	95		29.85	105		29.45	101		29.45	72		30	88		29.45	50.4		29.45	70		29.5	240
15.1018	158.76		29.5	90		29.9	123		29.5	85		29.5	51		30.05	110		29.5	37.2		29.5	51		29.55	270.4
15.1225	159.8		29.55	96		29.95	117		29.55	94		29.55	49		30.1	97		29.55	42		29.55	59		29.6	235.2
15.1431	157.24		29.6	100		30	129		29.6	96		29.6	51		30.15	75		29.6	37.2		29.6	57		29.65	243.2
15.1637	158.64		29.65	97		30.05	124		29.65	93		29.65	49		30.2	85		29.65	37.2		29.65	52		29.7	260
15.1843	155.68		29.7	78		30.1	112		29.7	98		29.7	62		30.25	116		29.7	44.4		29.7	46		29.75	214.4
15.2049	156.36		29.75	81		30.15	98		29.75	96		29.75	65		30.3	111		29.75	34.8		29.75	53		29.8	246.4
15.2255	158.64		29.8	65		30.2	90		29.8	106		29.8	46		30.35	97		29.8	46.8		29.8	68		29.85	247.2
15.2461	159		29.85	79		30.25	121		29.85	101		29.85	54		30.4	94		29.85	38.4		29.85	54		29.9	229.6
15.2668	157.8		29.9	71		30.3	116		29.9	93		29.9	58		30.45	96		29.9	42		29.9	46		29.95	264
15.2874	160.8		29.95	61		30.35	128		29.95	103		29.95	72		30.5	103		29.95	44.4		29.95	57		30	249.6
15.308	160.8		30	79		30.4	108		30	90		30	51		30.55	85		30	30		30	62		30.05	257.6
15.3286	161.44		30.05	59		30.45	109		30.05	90		30.05	45		30.6	80		30.05	27.6		30.05	62		30.1	217.6
15.3492	157.52		30.1	59		30.5	118		30.1	107		30.1	41		30.65	82		30.1	36		30.1	47		30.15	240.8
15.3698	163.2		30.15	71		30.55	117		30.15	98		30.15	42		30.7	119		30.15	36		30.15	50		30.2	229.6
15.3905	162.48		30.2	74		30.6	103		30.2	91		30.2	57		30.75	117		30.2	20.4		30.2	73		30.25	245.6
15.4111	159.4		30.25	75		30.65	125		30.25	93		30.25	45		30.8	102		30.25	43.2		30.25	45		30.3	256.8
15.4317	163.56		30.3	61		30.7	127		30.3	91		30.3	52		30.85	104		30.3	32.4		30.3	49		30.35	247.2
15.4523	167.08		30.35	54		30.75	114		30.35	85		30.35	47		30.9	95		30.35	40.8		30.35	62		30.4	224
15.4729	166.08		30.4	57		30.8	117		30.4	97		30.4	68		30.95	99		30.4	27.6		30.4	58		30.45	248.8
15.4935	166		30.45	50		30.85	97		30.45	87		30.45	47		31	99		30.45	40.8		30.45	53		30.5	205.6
15.5142	161.96		30.5	49		30.9	105		30.5	102		30.5	43		31.05	119		30.5	50.4		30.5	59		30.55	204
15.5348	158.28		30.55	64		30.95	98		30.55	92		30.55	46		31.1	101		30.55	30		30.55	57		30.6	216.8
15.5554	164.52		30.6	63		31	95		30.6	113		30.6	60		31.15	117		30.6	36		30.6	66		30.65	233.6
15.576	164.4		30.65	90		31.05	89		30.65	80		30.65	39		31.2	119		30.65	28.8		30.65	46		30.7	247.2
15.5966	158.72		30.7	57		31.1	101		30.7	78		30.7	47		31.55	124		30.7	28.8		30.7	47		30.75	212
15.6172	165.84		30.75	59		31.15	99		30.75	84		30.75	60		31.6	103		30.75	33.6		30.75	46		30.8	228.8
15.6379	164.44		30.8	69		31.2	100		30.8	91		30.8	43		31.65	94		30.8	40.8		30.8	52		30.85	220.8
15.6585	167.76		30.85	51		31.25	110		30.85	92		30.85	49		31.7	98		30.85	33.6		30.85	47		30.9	218.4
15.6791	167.04		30.9	55		31.3	96		30.9	96		30.9	40		31.75	78		30.9	31.2		30.9	54		30.95	232.8
15.6997	170.68		30.95	59		31.35	90		30.95	89		30.95	43		31.8	103		30.95	26.4		30.95	60		31	203.2
15.7203	169.76		31	53		31.4	105		31	87		31	44		31.85	88		31	37.2		31	54		31.05	237.6
15.7409	163.84		31.05	52		31.45	93		31.05	75		31.05	39		31.9	100		31.05	34.8		31.05	50		31.1	226.4
15.7615	169.96		31.1	62		31.5	107		31.1	86		31.1	54		31.95	84		31.1	22.8		31.1	50		31.15	211.2
15.7822	161.4		31.15	55		31.55	102		31.15	102		31.15	56		32	88		31.15	33.6		31.15	48		31.2	203.2
15.8028	163.92		31.2	66		31.6	114		31.2	96		31.2	48		32.05	109		31.2	37.2		31.2	50		31.25	217.6
15.8234	171.08		31.25	68		31.65	109		31.25	99		31.25	49		32.1	94		31.25	38.4		31.25	63		31.3	218.4
15.844	171.84		31.3	58		31.7	98		31.3	80		31.3	48		32.15	85		31.3	34.8		31.3	38		31.35	229.6
15.8646	167.16		31.35	69		31.75	96		31.35	97		31.35	53		32.2	98		31.35	37.2		31.35	56		31.4	215.2
15.8852	161.6		31.4	60		31.8	100		31.4	88		31.4	50		32.25	106		31.4	31.2		31.4	40		31.45	212.8
15.9059	168		31.45	62		31.85	97		31.45	85		31.45	54		32.3	92		31.45	31.2		31.45	49		31.5	221.6
15.9265	172.4		31.5	49		31.9	110		31.5	76		31.5	62		32.35	120		31.5	32.4		31.5	39		31.55	240
15.9471	170.48		31.55	57		31.95	100		31.55	99		31.55	58		32.4	98		31.55	33.6		31.55	54		31.6	229.6
15.9677	168.36		31.6	76		32	92		31.6	97		31.6	45		32.45	102		31.6	39.6		31.6	46		31.65	220
15.9883	168.2		31.65	72		32.05	106		31.65	92		31.65	43		32.5	122		31.65	40.8		31.65	65		31.7	222.4
16.0089	167.32		31.7	80		32.1	121		31.7	78		31.7	43		32.6	122		31.7	22.8		31.7	43		31.75	197.6
16.0296	165.44		31.75	69		32.2	102		31.75	93		31.75	37		32.95	82		31.75	20.4		31.75	40		31.8	221.6
16.0502	170.72		31.8	81		32.25	111		31.8	88		31.8	54		33	116		31.8	24		31.8	62		31.85	210.4
16.0708	168.52		31.85	76		32.3	126		31.85	75		31.85	56		33.05	99		31.85	33.6		31.85	46		31.9	196.8
16.0914	172.2		31.9	100		32.5	115		31.9	80		31.9	48		33.1	97		31.9	37.2		31.9	46		31.95	192.8
16.112	169.76		31.95	97		32.6	125		31.95	90		31.95	35		33.15	91		31.95	21.6		31.95	34		32	209.6
16.1326	172.44		32	77		32.65	112		32	100		32	47		33.2	85		32	37.2		32	48		32.05	209.6
16.1533	167.64		32.05	73		32.7	119		32.05	86		32.05	52		33.25	106		32.05	27.6		32.05	53		32.1	206.4
16.1739	170.76		32.1	62		32.75	100		32.1	64		32.1	49		33.3	90		32.1	30		32.1	39		32.15	201.6
16.1945	172.88		32.15	81		32.8	103		32.15	93		32.15	40		33.35	89		32.15	39.6		32.15	43		32.2	217.6
16.2151	175.92		32.2	75		32.85	90		32.2	80		32.2	57		33.4	92		32.2	34.8		32.2	39		32.25	218.4
16.2357	172.48		32.25	58		32.9	95		32.25	85		32.25	45		33.45	81		32.25	21.6		32.25	45		32.3	202.4
16.2563	169.56		32.3	80		32.95	87		32.3	71		32.3	40		33.5	85		32.3	32.4		32.3	54		32.35	184
16.2769	165.08		32.35	66		33	105		32.35	96		32.35	49		33.55	73		32.35	22.8		32.35	51		32.4	190.4
16.2976	172.32		32.4	74		33.05	97		32.4	69		32.4	49		33.6	87		32.4	34.8		32.4	46		32.45	203.2
16.3182	173.68		32.45	60		33.1	113		32.45	75		32.45	49		33.65	102		32.45	20.4		32.45	40		32.5	212
16.3388	177.32		32.5	48		33.15	107		32.5	89		32.5	42		33.7	91		32.5	34.8		32.5	52		32.55	188.8
16.3594	172.92		32.55	53		33.2	115		32.55	72		32.55	53		33.75	98		32.55	25.2		32.55	33		32.6	168.8
16.38	174.8		32.6	55		33.25	107		32.6	79		32.6	43		33.8	112		32.6	31.2		32.6	46		32.65	181.6
16.4006	173.28		32.65	65		33.3	89		32.65	77		32.65	45		33.85	98		32.65	24		32.65	42		32.7	200
16.4213	176.6		32.7	68		33.35	77		32.7	86		32.7	40		33.9	91		32.7	28.8		32.7	36		32.75	180.8
16.4419	176.96		32.75	46		33.4	105		32.75	87		32.75	45		33.95	106		32.75	25.2		32.75	51		32.8	192.8
16.4625	172.92		32.8	63		33.45	93		32.8	70		32.8	47		34	104		32.8	46.8		32.8	43		32.85	178.4
16.4831	179.16		32.85	69		33.5	98		32.85	90		32.85	40		34.15	114		32.85	27.6		32.85	45		32.9	179.2
16.5037	177.64		32.9	66		33.55	82		32.9	80		32.9	52		34.2	101		32.9	13.2		32.9	42		32.95	187.2
16.5243	179.12		32.95	62		33.6	95		32.95	74		32.95	35		34.25	70		32.95	18		32.95	57		33	176
16.545	174.52		33	72		33.65	103		33	85		33	45		34.3	98		33	24		33	47		33.05	175.2
16.5656	179.92		33.05	46		33.7	87		33.05	89		33.05	31		34.35	93		33.05	31.2		33.05	35		33.1	189.6
16.5862	178.28		33.1	78		33.75	82		33.1	91		33.1	50		34.4	91		33.1	22.8		33.1	52		33.15	197.6
16.6068	180.08		33.15	42		33.8	97		33.15	83		33.15	44		34.45	72		33.15	24		33.15	38		33.2	185.6
16.6274	179.32		33.2	64		33.85	84		33.2	73		33.2	39		34.5	73		33.2	26.4		33.2	38		33.25	188.8
16.648	176.92		33.25	57		33.9	90		33.25	72		33.25	38		34.55	84		33.25	20.4		33.25	36		33.3	186.4
16.6687	176.52		33.3	62		33.95	105		33.3	77		33.3	45		34.6	94		33.3	19.2		33.3	38		33.35	176.8
16.6893	175.08		33.35	66		34	112		33.35	85		33.35	53		34.65	76		33.35	24		33.35	31		33.4	164
16.7099	180.96		33.4	63		34.05	109		33.4	84		33.4	40		34.7	74		33.4	27.6		33.4	44		33.45	183.2
16.7305	180.52		33.45	64		34.1	95		33.45	64		33.45	47		34.75	73		33.45	22.8		33.45	41		33.5	188.8
16.7511	174.16		33.5	64		34.15	85		33.5	75		33.5	35		34.8	79		33.5	26.4		33.5	37		33.55	190.4
16.7717	179.32		33.55	61		34.2	106		33.55	98		33.55	50		34.85	64		33.55	32.4		33.55	40		33.6	169.6
16.7923	182.64		33.6	65		34.25	93		33.6	81		33.6	47		34.9	81		33.6	32.4		33.6	33		33.65	181.6
16.813	180.44		33.65	65		34.3	114		33.65	89		33.65	46		34.95	87		33.65	18		33.65	33		33.7	177.6
16.8336	182		33.7	56		34.35	97		33.7	101		33.7	43		35	88		33.7	33.6		33.7	43		33.75	188.8
16.8542	189.88		33.75	60		34.4	84		33.75	85		33.75	38		35.05	83		33.75	39.6		33.75	35		33.8	164.8
16.8748	183.12		33.8	73		34.45	101		33.8	82		33.8	42		35.1	83		33.8	28.8		33.8	38		33.85	167.2
16.8954	181.84		33.85	43		34.5	88		33.85	72		33.85	43		35.15	84		33.85	28.8		33.85	43		33.9	179.2
16.916	185.48		33.9	68		34.55	88		33.9	76		33.9	49		35.2	81		33.9	30		33.9	45		33.95	175.2
16.9367	183.36		33.95	61		34.6	91		33.95	78		33.95	54		35.25	84		33.95	28.8		33.95	32		34	192
16.9573	186.84		34	63		34.65	103		34	93		34	34		35.3	87		34	25.2		34	36		34.05	171.2
16.9779	185.64		34.05	61		34.7	108		34.05	75		34.05	27		35.35	72		34.05	25.2		34.05	47		34.1	180
16.9985	187.24		34.1	63		34.75	115		34.1	88		34.1	49		35.4	78		34.1	30		34.1	42		34.15	174.4
17.0191	180.12		34.15	63		34.8	100		34.15	99		34.15	42		35.45	85		34.15	33.6		34.15	38		34.2	139.2
17.0397	181.12		34.2	61		34.85	91		34.2	75		34.2	35		35.5	78		34.2	33.6		34.2	40		34.25	154.4
17.0604	178.96		34.25	76		34.9	90		34.25	84		34.25	36		35.55	80		34.25	32.4		34.25	32		34.3	168
17.081	185.88		34.3	62		34.95	88		34.3	95		34.3	34		35.6	90		34.3	21.6		34.3	28		34.35	187.2
17.1016	187.16		34.35	69		35	95		34.35	62		34.35	45		35.65	109		34.35	26.4		34.35	47		34.4	170.4
17.1222	187.68		34.4	64		35.05	92		34.4	96		34.4	38		35.7	79		34.4	27.6		34.4	34		34.45	146.4
17.1428	184.12		34.45	66		35.1	90		34.45	83		34.45	36		35.75	96		34.45	18		34.45	45		34.5	172.8
17.1634	189.76		34.5	80		35.15	90		34.5	81		34.5	53		35.8	86		34.5	20.4		34.5	32		34.55	168.8
17.1841	188.48		34.55	73		35.2	103		34.55	85		34.55	45		35.85	76		34.55	22.8		34.55	34		34.6	169.6
17.2047	192.08		34.6	61		35.25	100		34.6	94		34.6	38		35.9	78		34.6	27.6		34.6	36		34.65	162.4
17.2253	186.08		34.65	65		35.3	103		34.65	63		34.65	53		35.95	97		34.65	31.2		34.65	49		34.7	148
17.2459	186.04		34.7	56		35.35	102		34.7	86		34.7	43		36	82		34.7	21.6		34.7	45		34.75	169.6
17.2665	192.12		34.75	62		35.4	97		34.75	72		34.75	36		36.05	70		34.75	26.4		34.75	24		34.8	187.2
17.2871	189.08		34.8	58		35.45	110		34.8	72		34.8	40		36.1	77		34.8	30		34.8	33		34.85	152.8
17.3077	187.64		34.85	62		35.5	98		34.85	88		34.85	44		36.15	80		34.85	27.6		34.85	44		34.9	152.8
17.3284	190.84		34.9	69		35.55	87		34.9	80		34.9	41		36.2	80		34.9	27.6		34.9	35		34.95	158.4
17.349	186.84		34.95	54		35.6	95		34.95	79		34.95	43		36.25	71		34.95	27.6		34.95	35		35	165.6
17.3696	182.76		35	67		35.65	101		35	64		35	42		36.3	81		35	21.6		35	44		35.05	177.6
17.3902	189.76		35.05	61		35.75	119		35.05	74		35.05	57		36.35	84		35.05	32.4		35.05	30		35.1	163.2
17.4108	188.12		35.1	63		35.95	147		35.1	65		35.1	36		36.4	81		35.1	26.4		35.1	35		35.15	164.8
17.4314	189.2		35.15	50		36.05	82		35.15	73		35.15	43		36.45	74		35.15	19.2		35.15	39		35.2	151.2
17.4521	192.8		35.2	82		36.1	111		35.2	86		35.2	44		36.5	76		35.2	27.6		35.2	33		35.25	136.8
17.4727	191.64		35.25	89		36.15	94		35.25	76		35.25	42		36.55	85		35.25	30		35.25	45		35.3	154.4
17.4933	191		35.3	81		36.2	105		35.3	69		35.3	40		36.6	79		35.3	22.8		35.3	35		35.35	162.4
17.5139	192.92		35.35	68		36.25	81		35.35	71		35.35	37		36.65	67		35.35	20.4		35.35	42		35.4	141.6
17.5345	193.64		35.4	73		36.3	82		35.4	78		35.4	40		36.7	77		35.4	20.4		35.4	40		35.45	165.6
17.5551	194.56		35.45	52		36.35	110		35.45	70		35.45	39		36.75	84		35.45	20.4		35.45	28		35.5	162.4
17.5758	197.48		35.5	70		36.4	84		35.5	86		35.5	38		36.8	80		35.5	26.4		35.5	30		35.55	172
17.5964	198.64		35.55	53		36.45	108		35.55	82		35.55	40		36.85	84		35.55	25.2		35.55	32		35.6	147.2
17.617	192.08		35.6	67		36.5	104		35.6	72		35.6	42		36.9	94		35.6	26.4		35.6	31		35.65	164.8
17.6376	194.72		35.65	70		36.55	113		35.65	75		35.65	32		36.95	79		35.65	19.2		35.65	43		35.7	162.4
17.6582	194.12		35.7	67		36.6	106		35.7	75		35.7	40		37	64		35.7	15.6		35.7	42		35.75	162.4
17.6788	196.2		35.75	61		36.65	95		35.75	79		35.75	34		37.05	87		35.75	21.6		35.75	43		35.8	144.8
17.6995	200.8		35.8	56		36.7	74		35.8	77		35.8	38		37.1	81		35.8	24		35.8	32		35.85	157.6
17.7201	196.96		35.85	72		36.75	95		35.85	61		35.85	41		37.15	77		35.85	20.4		35.85	32		35.9	164
17.7407	195.56		35.9	60		36.8	86		35.9	69		35.9	40		37.2	84		35.9	20.4		35.9	46		35.95	148.8
17.7613	195.4		35.95	50		36.85	92		35.95	71		35.95	45		37.25	85		35.95	31.2		35.95	35		36	164
17.7819	194.2		36	58		36.9	74		36	64		36	36		37.3	72		36	20.4		36	34		36.05	159.2
17.8025	207.64		36.05	59		36.95	91		36.05	72		36.05	44		37.35	105		36.05	21.6		36.05	37		36.1	164
17.8231	199.8		36.1	54		37	85		36.1	68		36.1	35		37.4	91		36.1	21.6		36.1	35		36.15	154.4
17.8438	195.88		36.15	57		37.05	96		36.15	74		36.15	45		37.45	91		36.15	27.6		36.15	27		36.2	164.8
17.8644	197.48		36.2	55		37.1	106		36.2	77		36.2	34		37.5	89		36.2	22.8		36.2	46		36.25	144.8
17.885	202		36.25	63		37.15	98		36.25	56		36.25	44		37.55	100		36.25	16.8		36.25	23		36.3	143.2
17.9056	197.92		36.3	43		37.2	106		36.3	72		36.3	39		37.6	101		36.3	24		36.3	35		36.35	140.8
17.9262	200.04		36.35	53		37.25	102		36.35	67		36.35	41		37.65	93		36.35	22.8		36.35	23		36.4	138.4
17.9468	196		36.4	69		37.3	100		36.4	70		36.4	38		37.7	--		36.4	25.2		36.4	33		36.45	140.8
17.9675	195.56		36.45	71		37.35	93		36.45	83		36.45	38		37.75	118		36.45	30		36.45	32		36.5	168
17.9881	200.28		36.5	56		37.4	87		36.5	82		36.5	40		37.8	--		36.5	28.8		36.5	43		36.55	148.8
18.0087	200.56		36.55	66		37.45	90		36.55	77		36.55	55		37.85	--		36.55	18		36.55	31		36.6	135.2
18.0293	200.32		36.6	47		37.5	90		36.6	87		36.6	53		37.9	--		36.6	21.6		36.6	30		36.65	146.4
18.0499	199.4		36.65	70		37.55	111		36.65	71		36.65	49		37.95	120		36.65	30		36.65	40		36.7	148
18.0705	200.8		36.7	51		37.6	108		36.7	50		36.7	45		38	--		36.7	28.8		36.7	39		36.75	143.2
18.0912	202.12		36.75	59		37.65	114		36.75	67		36.75	32		38.05	94		36.75	16.8		36.75	33		36.8	148.8
18.1118	202.56		36.8	50		37.7	122		36.8	74		36.8	42		38.1	72		36.8	16.8		36.8	31		36.85	141.6
18.1324	205.2		36.85	69		37.75	118		36.85	68		36.85	33		38.15	90		36.85	31.2		36.85	32		36.9	120.8
18.153	199.92		36.9	56		37.8	93		36.9	63		36.9	39		38.2	72		36.9	22.8		36.9	33		36.95	138.4
18.1736	203.04		36.95	69		37.85	116		36.95	83		36.95	33		38.25	60		36.95	16.8		36.95	31		37	152.8
18.1942	205.32		37	59		37.9	92		37	68		37	38		38.3	78		37	18		37	33		37.05	147.2
18.2149	204.2		37.05	63		37.95	92		37.05	54		37.05	43		38.35	55		37.05	22.8		37.05	31		37.1	140
18.2355	201.76		37.1	56		38	95		37.1	72		37.1	40		38.4	70		37.1	22.8		37.1	24		37.15	129.6
18.2561	207.32		37.15	59		38.05	70		37.15	77		37.15	32		38.45	89		37.15	15.6		37.15	38		37.2	129.6
18.2767	208		37.2	60		38.1	80		37.2	75		37.2	36		38.5	83		37.2	13.2		37.2	25		37.25	152.8
18.2973	207.76		37.25	73		38.15	87		37.25	81		37.25	42		38.55	80		37.25	25.2		37.25	44		37.3	153.6
18.3179	204.68		37.3	67		38.2	84		37.3	70		37.3	40		38.6	72		37.3	21.6		37.3	30		37.35	128.8
18.3385	207		37.35	64		38.25	67		37.35	61		37.35	33		38.65	90		37.35	27.6		37.35	31		37.4	162.4
18.3592	200.52		37.4	58		38.3	86		37.4	75		37.4	38		38.7	83		37.4	27.6		37.4	28		37.45	120.8
18.3798	208.28		37.45	68		38.35	82		37.45	89		37.45	37		38.75	84		37.45	16.8		37.45	28		37.5	148.8
18.4004	207.96		37.5	60		38.4	83		37.5	55		37.5	48		38.8	93		37.5	18		37.5	41		37.55	160.8
18.421	208.88		37.55	71		38.45	95		37.55	51		37.55	36		38.85	99		37.55	25.2		37.55	31		37.6	152.8
18.4416	209.04		37.6	56		38.5	79		37.6	82		37.6	39		38.9	100		37.6	16.8		37.6	26		37.65	145.6
18.4622	209.04		37.65	46		38.55	78		37.65	66		37.65	31		38.95	95		37.65	22.8		37.65	28		37.7	151.2
18.4829	210.12		37.7	51		38.6	77		37.7	70		37.7	38		39.1	104		37.7	19.2		37.7	35		37.75	143.2
18.5035	208.32		37.75	42		38.65	81		37.75	71		37.75	41		39.25	101		37.75	24		37.75	33		37.8	160.8
18.5241	204.2		37.8	59		38.7	89		37.8	76		37.8	31		39.3	84		37.8	37.2		37.8	35		37.85	152.8
18.5447	205.24		37.85	56		38.75	73		37.85	58		37.85	46		39.35	100		37.85	21.6		37.85	25		37.9	171.2
18.5653	206.6		37.9	58		38.8	76		37.9	66		37.9	37		39.4	91		37.9	20.4		37.9	33		37.95	118.4
18.5859	207.68		37.95	66		38.85	77		37.95	71		37.95	31		39.45	72		37.95	21.6		37.95	32		38	143.2
18.6066	208.12		38	52		38.9	78		38	67		38	49		39.5	79		38	25.2		38	35		38.05	127.2
18.6272	208.92		38.05	59		38.95	69		38.05	76		38.05	41		39.55	71		38.05	31.2		38.05	38		38.1	119.2
18.6478	212.72		38.1	58		39	59		38.1	70		38.1	34		39.6	75		38.1	30		38.1	32		38.15	128.8
18.6684	210.28		38.15	44		39.05	88		38.15	72		38.15	45		39.65	83		38.15	8.4		38.15	31		38.2	137.6
18.689	208.64		38.2	39		39.1	70		38.2	77		38.2	52		39.7	75		38.2	26.4		38.2	31		38.25	124
18.7096	205.04		38.25	46		39.15	85		38.25	87		38.25	41		39.75	80		38.25	24		38.25	26		38.3	118.4
18.7303	212.88		38.3	55		39.2	80		38.3	83		38.3	41		39.8	76		38.3	27.6		38.3	31		38.35	124.8
18.7509	204.92		38.35	55		39.25	90		38.35	58		38.35	39		39.85	82		38.35	31.2		38.35	28		38.4	129.6
18.7715	213.96		38.4	61		39.3	69		38.4	78		38.4	41		39.9	84		38.4	18		38.4	34		38.45	117.6
18.7921	205.76		38.45	53		39.35	78		38.45	69		38.45	38		39.95	91		38.45	28.8		38.45	31		38.5	130.4
18.8127	208.96		38.5	51		39.4	92		38.5	59		38.5	32		40	72		38.5	20.4		38.5	28		38.55	131.2
18.8333	211.32		38.55	43		39.45	81		38.55	80		38.55	36		40.05	76		38.55	20.4		38.55	35		38.6	138.4
18.8539	202.96		38.6	54		39.5	115		38.6	76		38.6	41		40.1	71		38.6	22.8		38.6	34		38.65	144
18.8746	214.52		38.65	55		39.55	75		38.65	81		38.65	37		40.15	91		38.65	22.8		38.65	30		38.7	136.8
18.8952	213.68		38.7	49		39.6	77		38.7	66		38.7	43		40.2	83		38.7	22.8		38.7	27		38.75	137.6
18.9158	205.32		38.75	66		39.65	94		38.75	89		38.75	35		40.25	80		38.75	18		38.75	28		38.8	145.6
18.9364	212.36		38.8	57		39.7	97		38.8	70		38.8	35		40.3	70		38.8	15.6		38.8	34		38.85	120.8
18.957	209.84		38.85	61		39.75	90		38.85	66		38.85	34		40.35	67		38.85	28.8		38.85	41		38.9	132.8
18.9776	212.68		38.9	57		39.8	75		38.9	69		38.9	41		40.4	58		38.9	18		38.9	28		38.95	127.2
18.9983	212.96		38.95	45		39.85	80		38.95	72		38.95	32		40.45	79		38.95	27.6		38.95	38		39	137.6
19.0189	213.12		39	59		39.9	88		39	72		39	27		40.5	80		39	19.2		39	29		39.05	122.4
19.0395	211.72		39.05	47		39.95	91		39.05	81		39.05	41		40.55	71		39.05	21.6		39.05	33		39.1	124
19.0601	208.08		39.1	50		40	85		39.1	78		39.1	40		40.6	91		39.1	12		39.1	34		39.15	145.6
19.0807	208.88		39.15	67		40.05	96		39.15	75		39.15	40		40.65	77		39.15	22.8		39.15	30		39.2	144.8
19.1013	212.32		39.2	55		40.1	95		39.2	64		39.2	36		40.7	81		39.2	21.6		39.2	33		39.25	135.2
19.122	213		39.25	55		40.15	66		39.25	69		39.25	31		40.75	68		39.25	20.4		39.25	38		39.3	132.8
19.1426	208.08		39.3	66		40.2	80		39.3	60		39.3	36		40.8	91		39.3	25.2		39.3	35		39.35	131.2
19.1632	212.28		39.35	52		40.25	74		39.35	71		39.35	46		40.85	82		39.35	21.6		39.35	28		39.4	130.4
19.1838	212.2		39.4	55		40.3	88		39.4	79		39.4	35		40.9	77		39.4	22.8		39.4	29		39.45	150.4
19.2044	214.12		39.45	49		40.35	102		39.45	62		39.45	37		40.95	76		39.45	22.8		39.45	28		39.5	141.6
19.225	212.2		39.5	55		40.4	101		39.5	72		39.5	31		41	79		39.5	22.8		39.5	31		39.55	139.2
19.2457	217		39.55	54		40.45	101		39.55	76		39.55	39		41.05	85		39.55	13.2		39.55	28		39.6	141.6
19.2663	214.04		39.6	43		40.5	106		39.6	69		39.6	37		41.1	77		39.6	14.4		39.6	28		39.65	133.6
19.2869	215.88		39.65	52		40.55	89		39.65	82		39.65	41		41.15	76		39.65	16.8		39.65	40		39.7	140.8
19.3075	211.32		39.7	61		40.6	81		39.7	80		39.7	36		41.2	78		39.7	22.8		39.7	37		39.75	116.8
19.3281	209.96		39.75	64		40.65	88		39.75	67		39.75	42		41.25	60		39.75	21.6		39.75	24		39.8	143.2
19.3487	210.2		39.8	46		40.7	73		39.8	82		39.8	39		41.3	79		39.8	19.2		39.8	21		39.85	140.8
19.3693	210.6		39.85	60		40.75	92		39.85	68		39.85	40		41.35	99		39.85	14.4		39.85	37		39.9	149.6
19.39	213.96		39.9	65		40.8	101		39.9	57		39.9	37		41.4	93		39.9	20.4		39.9	41		39.95	152
19.4106	211.84		39.95	53		40.85	91		39.95	60		39.95	49		41.45	81		39.95	32.4		39.95	39		40	140.8
19.4312	210.88		40	49		40.9	76		40	83		40	37		41.5	83		40	16.8		40	34		40.05	128
19.4518	208.56		40.05	52		40.95	80		40.05	74		40.05	39		41.55	102		40.05	26.4		40.05	36		40.1	132
19.4724	212.36		40.1	45		41	51		40.1	70		40.1	28		41.6	79		40.1	18		40.1	41		40.15	144
19.493	211.32		40.15	59		41.05	70		40.15	60		40.15	36		41.65	84		40.15	18		40.15	20		40.2	136.8
19.5137	210.28		40.2	54		41.1	68		40.2	71		40.2	33		41.7	86		40.2	24		40.2	33		40.25	155.2
19.5343	209.52		40.25	42		41.15	76		40.25	70		40.25	30		41.75	82		40.25	20.4		40.25	31		40.3	116
19.5549	208.84		40.3	58		41.2	70		40.3	66		40.3	35		41.8	102		40.3	20.4		40.3	33		40.35	143.2
19.5755	213.28		40.35	48		41.25	92		40.35	71		40.35	42		41.85	76		40.35	25.2		40.35	28		40.4	129.6
19.5961	215.76		40.4	55		41.3	94		40.4	80		40.4	33		41.9	75		40.4	16.8		40.4	29		40.45	120
19.6167	209.6		40.45	55		41.35	101		40.45	61		40.45	27		41.95	84		40.45	16.8		40.45	35		40.5	140.8
19.6374	208.4		40.5	55		41.4	109		40.5	82		40.5	44		42	76		40.5	18		40.5	26		40.55	151.2
19.658	212.72		40.55	67		41.45	111		40.55	73		40.55	45		42.05	80		40.55	16.8		40.55	24		40.6	151.2
19.6786	209.6		40.6	63		41.5	92		40.6	58		40.6	39		42.1	109		40.6	9.6		40.6	44		40.65	142.4
19.6992	210.6		40.65	57		41.55	77		40.65	78		40.65	29		42.15	86		40.65	16.8		40.65	28		40.7	115.2
19.7198	210.16		40.7	63		41.6	106		40.7	74		40.7	41		42.2	70		40.7	22.8		40.7	35		40.75	154.4
19.7404	211.92		40.75	69		41.65	102		40.75	83		40.75	35		42.25	93		40.75	30		40.75	36		40.8	132.8
19.7611	207.24		40.8	57		41.7	95		40.8	83		40.8	28		42.3	77		40.8	25.2		40.8	29		40.85	134.4
19.7817	211.48		40.85	60		41.75	80		40.85	73		40.85	33		42.35	111		40.85	15.6		40.85	31		40.9	136
19.8023	208.56		40.9	86		41.8	90		40.9	62		40.9	37		42.45	115		40.9	24		40.9	27		40.95	136.8
19.8229	210.52		40.95	65		41.85	80		40.95	90		40.95	40		42.55	122		40.95	15.6		40.95	28		41	120.8
19.8435	209.84		41	78		41.9	94		41	72		41	44		42.75	99		41	13.2		41	19		41.05	124
19.8641	213.52		41.05	68		41.95	88		41.05	67		41.05	41		42.8	97		41.05	20.4		41.05	32		41.1	130.4
19.8847	203.96		41.1	62		42	77		41.1	68		41.1	35		42.85	84		41.1	19.2		41.1	25		41.15	111.2
19.9054	208.4		41.15	64		42.05	82		41.15	64		41.15	39		42.9	102		41.15	19.2		41.15	31		41.2	152
19.926	201.56		41.2	63		42.1	71		41.2	78		41.2	37		42.95	94		41.2	13.2		41.2	37		41.25	137.6
19.9466	215.52		41.25	73		42.15	78		41.25	61		41.25	28		43	96		41.25	20.4		41.25	30		41.3	140.8
19.9672	207.08		41.3	71		42.2	86		41.3	68		41.3	31		43.05	78		41.3	22.8		41.3	28		41.35	137.6
19.9878	205.8		41.35	58		42.25	77		41.35	72		41.35	35		43.1	90		41.35	20.4		41.35	28		41.4	132.8
20.0084	210.04		41.4	58		42.3	70		41.4	66		41.4	41		43.15	90		41.4	21.6		41.4	28		41.45	133.6
20.0291	206.2		41.45	62		42.35	66		41.45	60		41.45	37		43.2	107		41.45	20.4		41.45	39		41.5	114.4
20.0497	212.04		41.5	55		42.4	72		41.5	82		41.5	35		43.25	98		41.5	16.8		41.5	23		41.55	120.8
20.0703	209.96		41.55	47		42.45	74		41.55	60		41.55	44		43.3	90		41.55	12		41.55	36		41.6	122.4
20.0909	206.32		41.6	45		42.5	88		41.6	70		41.6	38		43.35	98		41.6	9.6		41.6	36		41.65	128
20.1115	207.08		41.65	68		42.55	79		41.65	86		41.65	40		43.55	100		41.65	19.2		41.65	37		41.7	146.4
20.1321	206.72		41.7	53		42.6	75		41.7	65		41.7	33		43.8	103		41.7	18		41.7	30		41.75	152
20.1528	204.28		41.75	49		42.65	87		41.75	68		41.75	31		43.85	86		41.75	21.6		41.75	33		41.8	125.6
20.1734	202.8		41.8	46		42.7	107		41.8	64		41.8	35		43.9	99		41.8	22.8		41.8	32		41.85	127.2
20.194	208.92		41.85	68		42.75	86		41.85	67		41.85	38		43.95	98		41.85	16.8		41.85	31		41.9	122.4
20.2146	208.76		41.9	49		42.8	96		41.9	74		41.9	31		44	96		41.9	21.6		41.9	24		41.95	124
20.2352	204.36		41.95	59		42.85	74		41.95	73		41.95	34		44.05	82		41.95	18		41.95	31		42	131.2
20.2558	203.72		42	55		42.9	89		42	63		42	39		44.1	82		42	24		42	26		42.05	140
20.2765	205.68		42.05	59		42.95	58		42.05	62		42.05	39		44.15	100		42.05	30		42.05	31		42.1	132.8
20.2971	201.8		42.1	75		43	89		42.1	62		42.1	32		44.2	80		42.1	25.2		42.1	30		42.15	146.4
20.3177	202.92		42.15	48		43.05	69		42.15	64		42.15	30		44.25	84		42.15	19.2		42.15	26		42.2	155.2
20.3383	201.44		42.2	59		43.1	90		42.2	70		42.2	39		44.3	89		42.2	18		42.2	28		42.25	149.6
20.3589	206.92		42.25	63		43.15	82		42.25	65		42.25	48		44.35	76		42.25	24		42.25	41		42.3	136.8
20.3795	202.92		42.3	63		43.2	95		42.3	64		42.3	37		44.4	87		42.3	15.6		42.3	25		42.35	146.4
20.4001	199.92		42.35	70		43.25	92		42.35	65		42.35	25		44.45	79		42.35	19.2		42.35	37		42.4	124.8
20.4208	203.52		42.4	55		43.3	81		42.4	76		42.4	40		44.5	100		42.4	24		42.4	30		42.45	117.6
20.4414	199.24		42.45	60		43.35	87		42.45	71		42.45	37		44.55	94		42.45	26.4		42.45	24		42.5	140
20.462	201.32		42.5	51		43.4	97		42.5	76		42.5	36		44.6	82		42.5	14.4		42.5	36		42.55	138.4
20.4826	197.84		42.55	58		43.45	108		42.55	68		42.55	40		44.65	89		42.55	31.2		42.55	26		42.6	123.2
20.5032	200.48		42.6	65		43.5	115		42.6	71		42.6	38		44.7	106		42.6	13.2		42.6	28		42.65	141.6
20.5238	195.88		42.65	57		43.55	113		42.65	58		42.65	34		44.75	84		42.65	19.2		42.65	26		42.7	130.4
20.5445	197.08		42.7	61		43.6	97		42.7	61		42.7	34		44.8	97		42.7	19.2		42.7	37		42.75	129.6
20.5651	195.92		42.75	57		43.65	88		42.75	80		42.75	33		44.85	89		42.75	24		42.75	36		42.8	138.4
20.5857	197.36		42.8	58		43.7	81		42.8	61		42.8	48		44.9	83		42.8	15.6		42.8	30		42.85	140.8
20.6063	196.08		42.85	54		43.75	94		42.85	68		42.85	34		44.95	84		42.85	30		42.85	34		42.9	149.6
20.6269	204.24		42.9	63		43.8	86		42.9	61		42.9	39		45	89		42.9	18		42.9	39		42.95	140.8
20.6475	192.6		42.95	50		43.85	86		42.95	60		42.95	36		45.05	86		42.95	16.8		42.95	36		43	137.6
20.6682	196.72		43	73		43.9	79		43	81		43	40		45.1	74		43	18		43	35		43.05	148.8
20.6888	198.16		43.05	50		43.95	77		43.05	75		43.05	33		45.15	93		43.05	18		43.05	36		43.1	126.4
20.7094	196.68		43.1	56		44	76		43.1	73		43.1	36		45.2	73		43.1	10.8		43.1	30		43.15	123.2
20.73	195		43.15	54		44.05	85		43.15	65		43.15	35		45.25	77		43.15	20.4		43.15	32		43.2	135.2
20.7506	193.96		43.2	62		44.1	83		43.2	68		43.2	29		45.3	75		43.2	18		43.2	37		43.25	130.4
20.7712	199.6		43.25	44		44.15	75		43.25	60		43.25	25		45.35	71		43.25	16.8		43.25	44		43.3	138.4
20.7919	190.88		43.3	63		44.2	65		43.3	61		43.3	30		45.4	64		43.3	15.6		43.3	26		43.35	129.6
20.8125	195.24		43.35	53		44.25	85		43.35	44		43.35	35		45.45	78		43.35	24		43.35	26		43.4	146.4
20.8331	195.32		43.4	45		44.3	80		43.4	59		43.4	40		45.5	80		43.4	16.8		43.4	24		43.45	143.2
20.8537	193.04		43.45	41		44.35	84		43.45	58		43.45	23		45.55	78		43.45	16.8		43.45	43		43.5	132
20.8743	190.56		43.5	59		44.4	87		43.5	63		43.5	31		45.6	75		43.5	26.4		43.5	29		43.55	138.4
20.8949	196.6		43.55	58		44.45	90		43.55	68		43.55	43		45.65	71		43.55	19.2		43.55	29		43.6	128
20.9155	190.48		43.6	62		44.5	84		43.6	71		43.6	42		45.7	92		43.6	21.6		43.6	51		43.65	122.4
20.9362	191.04		43.65	44		44.55	81		43.65	72		43.65	30		45.75	107		43.65	24		43.65	27		43.7	135.2
20.9568	189.56		43.7	46		44.6	87		43.7	61		43.7	32		45.8	98		43.7	25.2		43.7	33		43.75	154.4
20.9774	188.32		43.75	56		44.65	71		43.75	75		43.75	38		45.85	68		43.75	16.8		43.75	23		43.8	147.2
20.998	192.08		43.8	60		44.7	81		43.8	60		43.8	33		45.9	72		43.8	21.6		43.8	31		43.85	142.4
21.0186	193.92		43.85	54		44.75	68		43.85	58		43.85	37		45.95	80		43.85	14.4		43.85	31		43.9	135.2
21.0392	187.84		43.9	57		44.8	85		43.9	55		43.9	36		46	84		43.9	21.6		43.9	14		43.95	121.6
21.0599	193.2		43.95	48		44.85	79		43.95	80		43.95	38		46.05	90		43.95	8.4		43.95	30		44	132.8
21.0805	189		44	46		44.9	79		44	69		44	38		46.1	81		44	21.6		44	40		44.05	127.2
21.1011	186.04		44.05	45		44.95	88		44.05	56		44.05	41		46.15	68		44.05	20.4		44.05	26		44.1	116
21.1217	184.28		44.1	49		45	62		44.1	62		44.1	40		46.2	82		44.1	24		44.1	31		44.15	122.4
21.1423	189.8		44.15	56		45.05	75		44.15	59		44.15	46		46.25	74		44.15	15.6		44.15	24		44.2	131.2
21.1629	186.56		44.2	48		45.1	77		44.2	53		44.2	27		46.3	72		44.2	18		44.2	39		44.25	130.4
21.1836	184.96		44.25	58		45.15	75		44.25	62		44.25	40		46.35	64		44.25	15.6		44.25	21		44.3	120
21.2042	185.88		44.3	49		45.2	83		44.3	63		44.3	37		46.4	79		44.3	18		44.3	20		44.35	148.8
21.2248	183.16		44.35	51		45.25	81		44.35	82		44.35	24		46.45	87		44.35	22.8		44.35	23		44.4	128
21.2454	181.48		44.4	58		45.3	73		44.4	67		44.4	34		46.5	85		44.4	13.2		44.4	23		44.45	120.8
21.266	185.12		44.45	48		45.35	89		44.45	57		44.45	27		46.55	76		44.45	14.4		44.45	24		44.5	131.2
21.2866	185.64		44.5	51		45.4	74		44.5	57		44.5	37		46.6	86		44.5	15.6		44.5	34		44.55	124.8
21.3073	189.04		44.55	55		45.45	76		44.55	73		44.55	43		46.65	86		44.55	21.6		44.55	30		44.6	136
21.3279	185.88		44.6	54		45.5	97		44.6	69		44.6	41		46.7	76		44.6	16.8		44.6	35		44.65	119.2
21.3485	180.16		44.65	56		45.55	76		44.65	67		44.65	34		46.75	87		44.65	20.4		44.65	33		44.7	149.6
21.3691	183.44		44.7	47		45.6	63		44.7	69		44.7	29		46.8	75		44.7	22.8		44.7	29		44.75	114.4
21.3897	177.32		44.75	63		45.65	66		44.75	56		44.75	33		46.85	63		44.75	9.6		44.75	30		44.8	123.2
21.4103	182.84		44.8	56		45.7	84		44.8	62		44.8	36		46.9	76		44.8	25.2		44.8	19		44.85	127.2
21.4309	182.2		44.85	49		45.75	89		44.85	66		44.85	32		46.95	89		44.85	16.8		44.85	20		44.9	120.8
21.4516	180.92		44.9	51		45.8	86		44.9	64		44.9	23		47	87		44.9	19.2		44.9	14		44.95	116
21.4722	181.32		44.95	55		45.85	86		44.95	57		44.95	43		47.05	70		44.95	10.8		44.95	20		45	140
21.4928	184.72		45	57		45.9	76		45	66		45	39		47.1	85		45	14.4		45	27		45.05	116.8
21.5134	179.92		45.05	51		45.95	75		45.05	68		45.05	30		47.15	73		45.05	14.4		45.05	29		45.1	123.2
21.534	180.2		45.1	43		46	72		45.1	66		45.1	31		47.2	73		45.1	18		45.1	33		45.15	108.8
21.5546	171.88		45.15	54		46.05	79		45.15	61		45.15	40		47.25	78		45.15	15.6		45.15	22		45.2	120.8
21.5753	179.88		45.2	56		46.1	66		45.2	76		45.2	36		47.3	59		45.2	20.4		45.2	33		45.25	104.8
21.5959	179.04		45.25	54		46.15	74		45.25	55		45.25	35		47.35	67		45.25	10.8		45.25	22		45.3	116.8
21.6165	177.04		45.3	61		46.2	62		45.3	65		45.3	40		47.4	89		45.3	20.4		45.3	23		45.35	144
21.6371	168.24		45.35	39		46.25	76		45.35	58		45.35	43		47.45	84		45.35	15.6		45.35	25		45.4	113.6
21.6577	174.88		45.4	57		46.3	77		45.4	72		45.4	38		47.5	72		45.4	19.2		45.4	38		45.45	123.2
21.6783	176.16		45.45	59		46.35	75		45.45	54		45.45	27		47.55	88		45.45	25.2		45.45	19		45.5	119.2
21.699	174.84		45.5	50		46.4	79		45.5	74		45.5	33		47.6	65		45.5	19.2		45.5	29		45.55	109.6
21.7196	168.8		45.55	46		46.45	76		45.55	59		45.55	40		47.65	73		45.55	7.2		45.55	31		45.6	131.2
21.7402	178.64		45.6	42		46.5	70		45.6	56		45.6	49		47.7	84		45.6	12		45.6	34		45.65	118.4
21.7608	176.48		45.65	49		46.55	70		45.65	53		45.65	33		47.75	76		45.65	16.8		45.65	18		45.7	115.2
21.7814	172.52		45.7	48		46.6	70		45.7	75		45.7	33		47.8	76		45.7	12		45.7	34		45.75	103.2
21.802	171.72		45.75	46		46.65	74		45.75	58		45.75	32		47.85	79		45.75	8.4		45.75	26		45.8	123.2
21.8227	169.96		45.8	42		46.7	78		45.8	58		45.8	33		47.9	85		45.8	12		45.8	28		45.85	132
21.8433	174.72		45.85	52		46.75	83		45.85	53		45.85	33		47.95	78		45.85	14.4		45.85	23		45.9	106.4
21.8639	172		45.9	50		46.8	80		45.9	77		45.9	34		48	67		45.9	20.4		45.9	29		45.95	117.6
21.8845	171.72		45.95	54		46.85	70		45.95	52		45.95	45		48.05	63		45.95	15.6		45.95	24		46	108.8
21.9051	174.56		46	61		46.9	78		46	67		46	24		48.1	66		46	16.8		46	24		46.05	117.6
21.9257	170.24		46.05	50		46.95	82		46.05	74		46.05	35		48.15	50		46.05	20.4		46.05	26		46.1	105.6
21.9463	172.48		46.1	53		47	78		46.1	57		46.1	30		48.2	82		46.1	12		46.1	32		46.15	116
21.967	169.8		46.15	49		47.05	77		46.15	76		46.15	33		48.25	90		46.15	14.4		46.15	30		46.2	121.6
21.9876	171.56		46.2	53		47.1	83		46.2	66		46.2	28		48.3	79		46.2	16.8		46.2	28		46.25	120
22.0082	165.88		46.25	47		47.15	87		46.25	58		46.25	30		48.35	81		46.25	9.6		46.25	18		46.3	131.2
22.0288	166.44		46.3	45		47.2	75		46.3	54		46.3	36		48.4	75		46.3	8.4		46.3	26		46.35	128
22.0494	168.8		46.35	55		47.25	82		46.35	68		46.35	29		48.45	71		46.35	12		46.35	27		46.4	134.4
22.07	167.08		46.4	49		47.3	57		46.4	55		46.4	29		48.5	88		46.4	16.8		46.4	26		46.45	112.8
22.0907	169.28		46.45	39		47.35	68		46.45	52		46.45	34		48.55	81		46.45	15.6		46.45	17		46.5	125.6
22.1113	167.36		46.5	56		47.4	66		46.5	56		46.5	35		48.6	77		46.5	13.2		46.5	26		46.55	118.4
22.1319	168.92		46.55	58		47.45	69		46.55	47		46.55	35		48.65	65		46.55	13.2		46.55	19		46.6	120
22.1525	161.48		46.6	45		47.5	72		46.6	46		46.6	31		48.7	60		46.6	18		46.6	26		46.65	115.2
22.1731	161.92		46.65	54		47.55	68		46.65	63		46.65	29		48.75	75		46.65	8.4		46.65	23		46.7	112.8
22.1937	163.6		46.7	33		47.6	64		46.7	61		46.7	27		48.8	79		46.7	13.2		46.7	28		46.75	120.8
22.2144	165.36		46.75	42		47.65	87		46.75	36		46.75	25		48.85	76		46.75	14.4		46.75	25		46.8	113.6
22.235	164.08		46.8	64		47.7	69		46.8	71		46.8	35		48.9	67		46.8	21.6		46.8	21		46.85	120.8
22.2556	163		46.85	37		47.75	87		46.85	61		46.85	27		48.95	74		46.85	10.8		46.85	19		46.9	106.4
22.2762	166.92		46.9	44		47.8	75		46.9	47		46.9	33		49	77		46.9	12		46.9	21		46.95	112
22.2968	163.44		46.95	44		47.85	69		46.95	52		46.95	40		49.05	69		46.95	16.8		46.95	13		47	142.4
22.3174	157.36		47	33		47.9	78		47	53		47	37		49.1	79		47	14.4		47	27		47.05	101.6
22.3381	161.88		47.05	52		47.95	90		47.05	54		47.05	33		49.15	82		47.05	9.6		47.05	26		47.1	116.8
22.3587	161.72		47.1	49		48	106		47.1	53		47.1	25		49.2	76		47.1	12		47.1	25		47.15	108.8
22.3793	159.44		47.15	49		48.05	88		47.15	50		47.15	27		49.25	68		47.15	13.2		47.15	23		47.2	125.6
22.3999	160.88		47.2	63		48.1	85		47.2	52		47.2	39		49.3	81		47.2	14.4		47.2	19		47.25	119.2
22.4205	156.88		47.25	40		48.15	87		47.25	57		47.25	35		49.35	77		47.25	20.4		47.25	28		47.3	96
22.4411	159.52		47.3	53		48.2	76		47.3	47		47.3	30		49.4	79		47.3	9.6		47.3	18		47.35	109.6
22.4617	157.92		47.35	50		48.25	81		47.35	43		47.35	48		49.45	80		47.35	20.4		47.35	24		47.4	131.2
22.4824	159.32		47.4	39		48.3	85		47.4	55		47.4	24		49.5	84		47.4	18		47.4	18		47.45	116
22.503	159.28		47.45	51		48.35	72		47.45	64		47.45	34		49.55	76		47.45	14.4		47.45	23		47.5	113.6
22.5236	154.48		47.5	48		48.4	75		47.5	59		47.5	30		49.6	65		47.5	13.2		47.5	24		47.55	108
22.5442	158.08		47.55	52		48.45	74		47.55	38		47.55	23		49.65	96		47.55	12		47.55	33		47.6	95.2
22.5648	155.96		47.6	46		48.5	70		47.6	62		47.6	36		49.7	84		47.6	13.2		47.6	26		47.65	108.8
22.5854	155.36		47.65	55		48.55	68		47.65	48		47.65	33		49.75	79		47.65	14.4		47.65	29		47.7	113.6
22.6061	153.84		47.7	49		48.6	70		47.7	62		47.7	34		49.8	82		47.7	16.8		47.7	18		47.75	109.6
22.6267	151.72		47.75	59		48.65	65		47.75	46		47.75	28		49.85	74		47.75	15.6		47.75	35		47.8	118.4
22.6473	151.84		47.8	45		48.7	64		47.8	45		47.8	27		49.9	62		47.8	19.2		47.8	19		47.85	112
22.6679	154.96		47.85	43		48.75	61		47.85	58		47.85	30		49.95	72		47.85	12		47.85	20		47.9	112
22.6885	152.36		47.9	37		48.8	71		47.9	36		47.9	19		50	97		47.9	13.2		47.9	15		47.95	104.8
22.7091	153		47.95	59		48.85	62		47.95	55		47.95	24		50.05	87		47.95	14.4		47.95	17		48	117.6
22.7298	149.12		48	42		48.9	76		48	61		48	25		50.1	79		48	14.4		48	29		48.05	116.8
22.7504	148.96		48.05	43		48.95	77		48.05	55		48.05	28		50.15	89		48.05	13.2		48.05	20		48.1	114.4
22.771	154.12		48.1	38		49	64		48.1	45		48.1	31		50.2	71		48.1	12		48.1	19		48.15	112
22.7916	149.28		48.15	54		49.05	67		48.15	63		48.15	33		50.25	71		48.15	10.8		48.15	20		48.2	105.6
22.8122	150.76		48.2	49		49.1	65		48.2	47		48.2	36		50.3	93		48.2	14.4		48.2	31		48.25	114.4
22.8328	153.72		48.25	38		49.15	70		48.25	33		48.25	34		50.35	94		48.25	13.2		48.25	29		48.3	101.6
22.8535	150.2		48.3	36		49.2	71		48.3	51		48.3	31		50.4	99		48.3	13.2		48.3	18		48.35	97.6
22.8741	149.16		48.35	28		49.25	82		48.35	52		48.35	21		50.45	89		48.35	22.8		48.35	18		48.4	107.2
22.8947	145.32		48.4	41		49.3	72		48.4	49		48.4	24		50.5	97		48.4	18		48.4	20		48.45	83.2
22.9153	147.84		48.45	42		49.35	67		48.45	51		48.45	33		50.55	106		48.45	9.6		48.45	21		48.5	91.2
22.9359	148.4		48.5	38		49.4	66		48.5	67		48.5	32		50.6	99		48.5	10.8		48.5	21		48.55	112.8
22.9565	145.32		48.55	43		49.45	76		48.55	61		48.55	31		50.65	90		48.55	19.2		48.55	15		48.6	104.8
22.9771	145.92		48.6	34		49.5	77		48.6	60		48.6	32		50.7	89		48.6	16.8		48.6	21		48.65	120
22.9978	145.68		48.65	40		49.55	65		48.65	50		48.65	39		50.75	93		48.65	18		48.65	17		48.7	105.6
23.0184	148.68		48.7	42		49.6	74		48.7	54		48.7	33		50.8	81		48.7	15.6		48.7	19		48.75	110.4
23.039	149.12		48.75	46		49.65	74		48.75	56		48.75	23		50.85	78		48.75	18		48.75	18		48.8	113.6
23.0596	140.6		48.8	29		49.7	72		48.8	49		48.8	36		50.9	71		48.8	12		48.8	34		48.85	104.8
23.0802	142.28		48.85	43		49.75	97		48.85	46		48.85	28		50.95	67		48.85	10.8		48.85	19		48.9	108
23.1008	144.56		48.9	42		49.8	97		48.9	58		48.9	25		51	95		48.9	16.8		48.9	23		48.95	108
23.1215	144.88		48.95	42		49.85	86		48.95	51		48.95	27		51.05	80		48.95	9.6		48.95	18		49	133.6
23.1421	143.92		49	47		49.9	95		49	39		49	25		51.1	95		49	16.8		49	23		49.05	117.6
23.1627	144.44		49.05	50		49.95	67		49.05	61		49.05	31		51.15	92		49.05	15.6		49.05	19		49.1	103.2
23.1833	143.6		49.1	48		50	66		49.1	41		49.1	21		51.2	74		49.1	12		49.1	18		49.15	104
23.2039	140.56		49.15	44		50.05	74		49.15	39		49.15	34		51.25	67		49.15	18		49.15	23		49.2	106.4
23.2245	144.36		49.2	40		50.1	70		49.2	43		49.2	25		51.3	72		49.2	13.2		49.2	14		49.25	113.6
23.2452	138.48		49.25	44		50.15	71		49.25	46		49.25	24		51.35	80		49.25	14.4		49.25	30		49.3	116
23.2658	136.92		49.3	40		50.2	66		49.3	39		49.3	28		51.4	74		49.3	10.8		49.3	19		49.35	102.4
23.2864	142.12		49.35	58		50.25	64		49.35	69		49.35	26		51.45	90		49.35	18		49.35	23		49.4	95.2
23.307	136.48		49.4	41		50.3	60		49.4	40		49.4	26		51.5	80		49.4	7.2		49.4	21		49.45	85.6
23.3276	138.24		49.45	47		50.35	76		49.45	45		49.45	23		51.55	75		49.45	16.8		49.45	18		49.5	112.8
23.3482	136.08		49.5	60		50.4	67		49.5	41		49.5	33		51.6	64		49.5	14.4		49.5	15		49.55	107.2
23.3689	134.28		49.55	32		50.45	64		49.55	51		49.55	26		51.65	79		49.55	14.4		49.55	19		49.6	97.6
23.3895	141.92		49.6	51		50.5	81		49.6	55		49.6	29		51.7	97		49.6	8.4		49.6	18		49.65	98.4
23.4101	142.48		49.65	44		50.55	75		49.65	53		49.65	27		51.75	69		49.65	15.6		49.65	18		49.7	111.2
23.4307	136.2		49.7	55		50.6	76		49.7	61		49.7	23		51.8	73		49.7	20.4		49.7	13		49.75	101.6
23.4513	131.8		49.75	50		50.65	72		49.75	42		49.75	31		51.85	81		49.75	9.6		49.75	29		49.8	106.4
23.4719	137.48		49.8	54		50.7	81		49.8	52		49.8	38		51.9	82		49.8	15.6		49.8	18		49.85	96.8
23.4925	138.76		49.85	44		50.75	62		49.85	58		49.85	23		51.95	88		49.85	10.8		49.85	17		49.9	79.2
23.5132	134.16		49.9	31		50.8	69		49.9	37		49.9	21		52	99		49.9	7.2		49.9	19		49.95	84
23.5338	134.76		49.95	51		50.85	81		49.95	41		49.95	27		52.05	91		49.95	14.4		49.95	14		50	102.4
23.5544	131.8		50	44		50.9	71		50	43		50	27		52.1	96		50	12		50	23		50.05	107.2
23.575	132.48		50.05	46		50.95	65		50.05	33		50.05	19		52.15	67		50.05	12		50.05	21		50.1	98.4
23.5956	135.12		50.1	51		51	63		50.1	57		50.1	40		52.2	85		50.1	10.8		50.1	18		50.15	94.4
23.6162	133.08		50.15	41		51.05	59		50.15	40		50.15	33		52.25	79		50.15	8.4		50.15	15		50.2	112
23.6369	134.04		50.2	35		51.1	79		50.2	46		50.2	25		52.3	62		50.2	18		50.2	12		50.25	104
23.6575	135.36		50.25	56		51.15	85		50.25	46		50.25	26		52.35	74		50.25	8.4		50.25	17		50.3	99.2
23.6781	132.8		50.3	47		51.2	69		50.3	47		50.3	26		52.4	67		50.3	16.8		50.3	14		50.35	90.4
23.6987	135.16		50.35	52		51.25	93		50.35	35		50.35	29		52.45	70		50.35	14.4		50.35	20		50.4	101.6
23.7193	133.96		50.4	49		51.3	65		50.4	49		50.4	28		52.5	73		50.4	13.2		50.4	22		50.45	91.2
23.7399	128.76		50.45	51		51.35	76		50.45	41		50.45	30		52.55	68		50.45	21.6		50.45	21		50.5	102.4
23.7606	130.2		50.5	39		51.4	70		50.5	38		50.5	20		52.6	69		50.5	16.8		50.5	21		50.55	102.4
23.7812	133.24		50.55	46		51.45	74		50.55	45		50.55	30		52.65	56		50.55	14.4		50.55	26		50.6	92.8
23.8018	126.52		50.6	50		51.5	62		50.6	33		50.6	32		52.7	79		50.6	13.2		50.6	21		50.65	84.8
23.8224	125.84		50.65	44		51.55	74		50.65	31		50.65	29		52.75	79		50.65	7.2		50.65	18		50.7	107.2
23.843	126.6		50.7	42		51.6	70		50.7	55		50.7	27		52.8	65		50.7	8.4		50.7	20		50.75	99.2
23.8636	127.04		50.75	46		51.65	80		50.75	44		50.75	24		52.85	87		50.75	13.2		50.75	20		50.8	102.4
23.8843	126.72		50.8	54		51.7	99		50.8	40		50.8	34		52.9	75		50.8	15.6		50.8	29		50.85	104.8
23.9049	124.96		50.85	55		51.75	82		50.85	32		50.85	24		52.95	61		50.85	14.4		50.85	24		50.9	95.2
23.9255	126.72		50.9	43		51.8	79		50.9	45		50.9	25		53	71		50.9	13.2		50.9	16		50.95	116
23.9461	122.48		50.95	49		51.85	66		50.95	45		50.95	24		53.05	82		50.95	8.4		50.95	12		51	91.2
23.9667	123.64		51	37		51.9	63		51	39		51	31		53.1	79		51	8.4		51	14		51.05	95.2
23.9873	125.64		51.05	51		51.95	71		51.05	44		51.05	32		53.15	68		51.05	12		51.05	18		51.1	103.2
24.0079	126.36		51.1	50		52	85		51.1	40		51.1	30		53.2	72		51.1	13.2		51.1	19		51.15	113.6
24.0286	120.48		51.15	30		52.05	89		51.15	41		51.15	30		53.25	57		51.15	12		51.15	18		51.2	75.2
24.0492	121.48		51.2	49		52.1	79		51.2	51		51.2	23		53.3	81		51.2	16.8		51.2	9		51.25	88.8
24.0698	124.8		51.25	47		52.15	69		51.25	50		51.25	21		53.35	74		51.25	19.2		51.25	21		51.3	84.8
24.0904	127.16		51.3	29		52.2	74		51.3	32		51.3	27		53.4	77		51.3	10.8		51.3	21		51.35	92.8
24.111	122.08		51.35	57		52.25	71		51.35	36		51.35	31		53.5	85		51.35	6		51.35	25		51.4	94.4
24.1316	121.56		51.4	43		52.3	69		51.4	40		51.4	36		53.6	74		51.4	19.2		51.4	16		51.45	104
24.1523	125.4		51.45	43		52.35	64		51.45	45		51.45	21		53.65	88		51.45	7.2		51.45	17		51.5	88
24.1729	122.48		51.5	41		52.4	76		51.5	41		51.5	30		53.7	67		51.5	19.2		51.5	20		51.55	119.2
24.1935	118.28		51.55	43		52.45	82		51.55	45		51.55	23		53.75	78		51.55	14.4		51.55	10		51.6	110.4
24.2141	121		51.6	39		52.5	81		51.6	42		51.6	31		53.8	69		51.6	13.2		51.6	19		51.65	76.8
24.2347	116.96		51.65	42		52.55	68		51.65	38		51.65	22		53.85	56		51.65	7.2		51.65	22		51.7	94.4
24.2553	120.2		51.7	52		52.6	74		51.7	34		51.7	25		53.9	74		51.7	14.4		51.7	17		51.75	93.6
24.276	118.64		51.75	50		52.65	72		51.75	47		51.75	30		53.95	84		51.75	21.6		51.75	25		51.8	95.2
24.2966	117.84		51.8	51		52.7	59		51.8	29		51.8	23		54	63		51.8	14.4		51.8	22		51.85	81.6
24.3172	122.92		51.85	37		52.75	80		51.85	45		51.85	31		54.05	67		51.85	22.8		51.85	17		51.9	97.6
24.3378	122.72		51.9	51		52.8	55		51.9	51		51.9	22		54.1	67		51.9	7.2		51.9	20		51.95	95.2
24.3584	116		51.95	39		52.85	77		51.95	45		51.95	27		54.15	73		51.95	9.6		51.95	25		52	102.4
24.379	118.76		52	49		52.9	68		52	42		52	21		54.2	78		52	6		52	28		52.05	101.6
24.3997	114.6		52.05	46		52.95	84		52.05	30		52.05	26		54.25	74		52.05	14.4		52.05	18		52.1	94.4
24.4203	118.24		52.1	41		53	61		52.1	37		52.1	19		54.3	69		52.1	9.6		52.1	18		52.15	92.8
24.4409	117.12		52.15	40		53.05	78		52.15	45		52.15	25		54.35	76		52.15	13.2		52.15	13		52.2	77.6
24.4615	116.12		52.2	45		53.1	77		52.2	46		52.2	33		54.55	94		52.2	16.8		52.2	12		52.25	79.2
24.4821	112.84		52.25	35		53.15	73		52.25	37		52.25	36		54.6	83		52.25	10.8		52.25	24		52.3	101.6
24.5027	115.56		52.3	46		53.2	67		52.3	53		52.3	27		54.65	85		52.3	13.2		52.3	24		52.35	92
24.5233	118.04		52.35	46		53.25	85		52.35	35		52.35	34		54.75	88		52.35	19.2		52.35	14		52.4	108
24.544	114.4		52.4	42		53.3	71		52.4	36		52.4	28		54.8	87		52.4	18		52.4	15		52.45	97.6
24.5646	113.04		52.45	42		53.35	76		52.45	40		52.45	30		54.85	81		52.45	21.6		52.45	29		52.5	97.6
24.5852	112.52		52.5	44		53.4	64		52.5	44		52.5	24		54.9	93		52.5	12		52.5	17		52.55	79.2
24.6058	115.12		52.55	34		53.45	69		52.55	39		52.55	26		54.95	76		52.55	16.8		52.55	21		52.6	93.6
24.6264	109.32		52.6	38		53.5	52		52.6	44		52.6	26		55	91		52.6	9.6		52.6	19		52.65	88.8
24.647	114.88		52.65	41		53.55	61		52.65	55		52.65	20		55.05	71		52.65	13.2		52.65	27		52.7	81.6
24.6677	115.68		52.7	39		53.6	49		52.7	34		52.7	17		55.1	89		52.7	13.2		52.7	22		52.75	93.6
24.6883	110.24		52.75	44		53.65	77		52.75	31		52.75	29		55.15	95		52.75	6		52.75	21		52.8	86.4
24.7089	110		52.8	45		53.7	84		52.8	31		52.8	31		55.2	90		52.8	6		52.8	22		52.85	82.4
24.7295	111.88		52.85	51		53.75	72		52.85	31		52.85	21		55.25	78		52.85	14.4		52.85	21		52.9	88.8
24.7501	113.08		52.9	51		53.8	62		52.9	40		52.9	26		55.3	71		52.9	10.8		52.9	19		52.95	80
24.7707	112.92		52.95	42		53.85	81		52.95	33		52.95	20		55.35	91		52.95	8.4		52.95	18		53	99.2
24.7914	107.72		53	48		53.9	65		53	44		53	34		55.4	90		53	14.4		53	13		53.05	112
24.812	109.92		53.05	50		53.95	66		53.05	30		53.05	35		55.45	80		53.05	10.8		53.05	21		53.1	92.8
24.8326	111.84		53.1	40		54	72		53.1	29		53.1	27		55.5	70		53.1	10.8		53.1	17		53.15	93.6
24.8532	114.16		53.15	58		54.05	75		53.15	33		53.15	21		55.55	86		53.15	20.4		53.15	19		53.2	85.6
24.8738	107.92		53.2	43		54.1	59		53.2	46		53.2	26		55.6	92		53.2	9.6		53.2	20		53.25	84
24.8944	110.72		53.25	41		54.15	75		53.25	38		53.25	23		55.65	71		53.25	9.6		53.25	20		53.3	80
24.915	110.48		53.3	40		54.2	54		53.3	34		53.3	25		55.7	71		53.3	7.2		53.3	22		53.35	69.6
24.9357	109		53.35	44		54.25	52		53.35	38		53.35	17		55.75	81		53.35	16.8		53.35	18		53.4	94.4
24.9563	108.8		53.4	39		54.3	78		53.4	54		53.4	16		55.8	78		53.4	9.6		53.4	22		53.45	78.4
24.9769	105.24		53.45	31		54.35	75		53.45	32		53.45	30		55.85	74		53.45	7.2		53.45	20		53.5	94.4
24.9975	107.4		53.5	49		54.4	63		53.5	34		53.5	28		55.9	65		53.5	13.2		53.5	22		53.55	84
25.0181	110.24		53.55	43		54.45	83		53.55	41		53.55	38		55.95	64		53.55	12		53.55	26		53.6	101.6
25.0387	104.28		53.6	41		54.5	69		53.6	39		53.6	24		56	69		53.6	14.4		53.6	17		53.65	79.2
25.0594	106.76		53.65	48		54.55	68		53.65	37		53.65	24		56.05	65		53.65	12		53.65	19		53.7	89.6
25.08	103.48		53.7	48		54.6	59		53.7	43		53.7	17		56.1	63		53.7	9.6		53.7	13		53.75	83.2
25.1006	106.52		53.75	52		54.65	67		53.75	33		53.75	24		56.15	76		53.75	10.8		53.75	10		53.8	83.2
25.1212	104.4		53.8	40		54.7	63		53.8	37		53.8	17		56.2	59		53.8	7.2		53.8	21		53.85	82.4
25.1418	102.88		53.85	43		54.75	75		53.85	28		53.85	28		56.25	55		53.85	10.8		53.85	17		53.9	90.4
25.1624	105.96		53.9	41		54.8	65		53.9	30		53.9	16		56.3	52		53.9	12		53.9	9		53.95	91.2
25.1831	103.52		53.95	33		54.85	55		53.95	36		53.95	31		56.35	64		53.95	13.2		53.95	14		54	88
25.2037	105.84		54	39		54.9	66		54	36		54	27		56.4	67		54	7.2		54	21		54.05	106.4
25.2243	100.24		54.05	45		54.95	58		54.05	43		54.05	17		56.45	51		54.05	12		54.05	22		54.1	86.4
25.2449	104.36		54.1	41		55	50		54.1	31		54.1	26		56.5	70		54.1	15.6		54.1	24		54.15	92.8
25.2655	103.92		54.15	42		55.05	54		54.15	40		54.15	20		56.55	61		54.15	15.6		54.15	22		54.2	82.4
25.2861	103.68		54.2	35		55.1	67		54.2	27		54.2	30		56.6	53		54.2	7.2		54.2	22		54.25	80.8
25.3068	102.16		54.25	45		55.15	52		54.25	41		54.25	14		56.65	59		54.25	15.6		54.25	12		54.3	85.6
25.3274	101.24		54.3	40		55.2	38		54.3	51		54.3	23		56.7	70		54.3	15.6		54.3	12		54.35	84
25.348	99.08		54.35	50		55.25	57		54.35	50		54.35	24		56.75	55		54.35	10.8		54.35	13		54.4	96.8
25.3686	97.52		54.4	37		55.3	63		54.4	36		54.4	29		56.8	79		54.4	7.2		54.4	9		54.45	72.8
25.3892	101.08		54.45	30		55.35	56		54.45	34		54.45	17		56.85	77		54.45	12		54.45	22		54.5	79.2
25.4098	99.72		54.5	33		55.4	68		54.5	40		54.5	24		56.9	65		54.5	12		54.5	12		54.55	74.4
25.4304	100.44		54.55	24		55.45	69		54.55	31		54.55	25		56.95	60		54.55	12		54.55	17		54.6	104
25.4511	98.84		54.6	40		55.5	63		54.6	38		54.6	29		57	68		54.6	10.8		54.6	18		54.65	82.4
25.4717	100.88		54.65	48		55.55	52		54.65	36		54.65	23		57.05	87		54.65	13.2		54.65	21		54.7	89.6
25.4923	98.68		54.7	29		55.6	51		54.7	32		54.7	25		57.1	55		54.7	10.8		54.7	14		54.75	90.4
25.5129	100.52		54.75	33		55.65	69		54.75	37		54.75	18		57.15	74		54.75	12		54.75	6		54.8	100.8
25.5335	99.28		54.8	28		55.7	58		54.8	38		54.8	21		57.2	60		54.8	16.8		54.8	18		54.85	79.2
25.5541	100		54.85	40		55.75	65		54.85	33		54.85	24		57.25	67		54.85	15.6		54.85	16		54.9	104.8
25.5748	98.68		54.9	35		55.8	71		54.9	38		54.9	25		57.3	73		54.9	13.2		54.9	19		54.95	76.8
25.5954	98.64		54.95	45		55.85	57		54.95	47		54.95	24		57.35	66		54.95	10.8		54.95	13		55	90.4
25.616	98.44		55	45		55.9	57		55	34		55	22		57.4	56		55	13.2		55	17		55.05	76.8
25.6366	96.32		55.05	45		55.95	57		55.05	45		55.05	21		57.45	66		55.05	12		55.05	17		55.1	78.4
25.6572	97.64		55.1	36		56	65		55.1	30		55.1	20		57.5	55		55.1	8.4		55.1	20		55.15	101.6
25.6778	98.08		55.15	35		56.05	56		55.15	41		55.15	33		57.55	69		55.15	10.8		55.15	12		55.2	92.8
25.6985	97.56		55.2	28		56.1	73		55.2	34		55.2	18		57.6	66		55.2	8.4		55.2	18		55.25	89.6
25.7191	96.52		55.25	28		56.15	58		55.25	37		55.25	26		57.65	49		55.25	20.4		55.25	17		55.3	80.8
25.7397	101.12		55.3	34		56.2	65		55.3	40		55.3	27		57.7	82		55.3	12		55.3	24		55.35	95.2
25.7603	100.84		55.35	35		56.25	71		55.35	33		55.35	26		57.75	54		55.35	13.2		55.35	13		55.4	92
25.7809	99.88		55.4	41		56.3	76		55.4	49		55.4	24		57.8	61		55.4	8.4		55.4	16		55.45	96.8
25.8015	98.32		55.45	26		56.35	74		55.45	39		55.45	23		57.85	73		55.45	9.6		55.45	23		55.5	99.2
25.8222	100.12		55.5	41		56.4	88		55.5	35		55.5	15		57.9	74		55.5	10.8		55.5	21		55.55	79.2
25.8428	97.48		55.55	29		56.45	80		55.55	28		55.55	21		57.95	87		55.55	7.2		55.55	11		55.6	80.8
25.8634	96.64		55.6	41		56.5	82		55.6	29		55.6	24		58.1	88		55.6	10.8		55.6	16		55.65	95.2
25.884	100.08		55.65	44		56.55	78		55.65	36		55.65	23		58.2	88		55.65	12		55.65	15		55.7	80.8
25.9046	96.6		55.7	42		56.6	59		55.7	37		55.7	23		58.25	71		55.7	9.6		55.7	18		55.75	86.4
25.9252	102.12		55.75	41		56.65	73		55.75	35		55.75	23		58.35	64		55.75	14.4		55.75	13		55.8	82.4
25.9458	93.64		55.8	47		56.7	60		55.8	46		55.8	18		58.4	73		55.8	15.6		55.8	14		55.85	77.6
25.9665	95.16		55.85	49		56.75	56		55.85	28		55.85	25		58.45	66		55.85	20.4		55.85	12		55.9	82.4
25.9871	91.64		55.9	48		56.8	77		55.9	29		55.9	17		58.5	70		55.9	13.2		55.9	18		55.95	92
26.0077	92.52		55.95	54		56.85	65		55.95	44		55.95	27		58.55	61		55.95	8.4		55.95	23		56	101.6
26.0283	93.48		56	55		56.9	54		56	34		56	26		58.6	50		56	9.6		56	23		56.05	83.2
26.0489	91.36		56.05	39		56.95	61		56.05	37		56.05	22		58.65	67		56.05	10.8		56.05	18		56.1	84
26.0695	93.92		56.1	47		57	58		56.1	43		56.1	23		58.7	82		56.1	21.6		56.1	13		56.15	76
26.0902	90.48		56.15	49		57.05	65		56.15	29		56.15	17		58.75	59		56.15	6		56.15	22		56.2	92.8
26.1108	89.12		56.2	47		57.1	58		56.2	41		56.2	9		58.8	64		56.2	10.8		56.2	14		56.25	79.2
26.1314	87.44		56.25	36		57.15	45		56.25	30		56.25	22		58.85	60		56.25	8.4		56.25	11		56.3	75.2
26.152	89.24		56.3	34		57.2	55		56.3	35		56.3	28		58.9	55		56.3	7.2		56.3	14		56.35	81.6
26.1726	93.64		56.35	49		57.25	56		56.35	31		56.35	15		58.95	69		56.35	10.8		56.35	14		56.4	92.8
26.1932	95.16		56.4	34		57.3	66		56.4	35		56.4	15		59	51		56.4	9.6		56.4	15		56.45	88
26.2139	91.64		56.45	29		57.35	54		56.45	36		56.45	17		59.05	58		56.45	10.8		56.45	13		56.5	93.6
26.2345	92.52		56.5	38		57.4	62		56.5	37		56.5	22		59.1	60		56.5	8.4		56.5	12		56.55	76.8
26.2551	93.48		56.55	39		57.45	30		56.55	33		56.55	20		59.15	81		56.55	7.2		56.55	15		56.6	91.2
26.2757	91.36		56.6	40		57.5	53		56.6	33		56.6	23		59.2	64		56.6	9.6		56.6	23		56.65	100.8
26.2963	93.92		56.65	30		57.55	68		56.65	33		56.65	25		59.25	84		56.65	7.2		56.65	13		56.7	84
26.3169	90.48		56.7	29		57.6	55		56.7	46		56.7	27		59.3	69		56.7	12		56.7	16		56.75	96
26.3376	89.12		56.75	37		57.65	63		56.75	37		56.75	27		59.35	57		56.75	3.6		56.75	19		56.8	77.6
26.3582	87.44		56.8	35		57.7	53		56.8	35		56.8	19		59.4	60		56.8	7.2		56.8	20		56.85	86.4
26.3788	89.24		56.85	30		57.75	48		56.85	42		56.85	29		59.45	61		56.85	10.8		56.85	20		56.9	80
26.3994	90.64		56.9	32		57.8	41		56.9	28		56.9	17		59.5	50		56.9	14.4		56.9	18		56.95	63.2
26.42	92.76		56.95	30		57.85	67		56.95	31		56.95	38		59.55	73		56.95	15.6		56.95	12		57	84.8
26.4406	90.08		57	27		57.9	59		57	39		57	17		59.6	69		57	19.2		57	12		57.05	80.8
26.4612	84.72		57.05	35		57.95	53		57.05	30		57.05	15		59.65	40		57.05	6		57.05	21		57.1	88.8
26.4819	89.24		57.1	32		58	54		57.1	37		57.1	22		59.7	50		57.1	13.2		57.1	16		57.15	77.6
26.5025	89.88		57.15	32		58.05	60		57.15	30		57.15	23		59.75	47		57.15	16.8		57.15	16		57.2	81.6
26.5231	82.28		57.2	39		58.1	51		57.2	40		57.2	23		59.8	70		57.2	9.6		57.2	11		57.25	65.6
26.5437	87.4		57.25	30		58.15	58		57.25	25		57.25	20		59.85	60		57.25	13.2		57.25	11		57.3	86.4
26.5643	88.08		57.3	42		58.2	55		57.3	28		57.3	22		59.9	59		57.3	12		57.3	15		57.35	83.2
26.5849	92.68		57.35	35		58.25	70		57.35	26		57.35	17		59.95	43		57.35	15.6		57.35	17		57.4	84.8
26.6056	86.28		57.4	50		58.3	71		57.4	34		57.4	26		60	43		57.4	12		57.4	18		57.45	81.6
26.6262	88.52		57.45	48		58.35	59		57.45	51		57.45	20		60.05	59		57.45	9.6		57.45	20		57.5	77.6
26.6468	85.84		57.5	42		58.4	72		57.5	37		57.5	20		60.1	61		57.5	14.4		57.5	14		57.55	87.2
26.6674	84.96		57.55	29		58.45	66		57.55	45		57.55	20		60.15	55		57.55	13.2		57.55	12		57.6	71.2
26.688	86.08		57.6	31		58.5	61		57.6	31		57.6	17		60.2	45		57.6	8.4		57.6	17		57.65	93.6
26.7086	84.72		57.65	41		58.55	63		57.65	33		57.65	15		60.25	70		57.65	18		57.65	14		57.7	67.2
26.7293	88.28		57.7	29		58.6	69		57.7	39		57.7	25		60.3	54		57.7	10.8		57.7	15		57.75	82.4
26.7499	85.12		57.75	31		58.65	70		57.75	26		57.75	29		60.35	51		57.75	13.2		57.75	21		57.8	97.6
26.7705	86		57.8	25		58.7	52		57.8	33		57.8	32		60.4	53		57.8	19.2		57.8	15		57.85	72
26.7911	86.6		57.85	44		58.75	77		57.85	28		57.85	28		60.45	52		57.85	19.2		57.85	15		57.9	80.8
26.8117	84.64		57.9	34		58.8	58		57.9	33		57.9	23		60.5	59		57.9	13.2		57.9	21		57.95	70.4
26.8323	84.4		57.95	28		58.85	44		57.95	30		57.95	26		60.55	66		57.95	14.4		57.95	15		58	81.6
26.853	84.64		58	34		58.9	51		58	32		58	23		60.6	70		58	8.4		58	10		58.05	79.2
26.8736	81.04		58.05	31		58.95	48		58.05	40		58.05	27		60.65	44		58.05	12		58.05	15		58.1	73.6
26.8942	83.88		58.1	23		59	68		58.1	33		58.1	24		60.7	49		58.1	6		58.1	17		58.15	85.6
26.9148	84.72		58.15	24		59.05	69		58.15	36		58.15	26		60.75	61		58.15	10.8		58.15	23		58.2	78.4
26.9354	86.4		58.2	35		59.1	65		58.2	26		58.2	27		60.8	75		58.2	13.2		58.2	18		58.25	85.6
26.956	83.72		58.25	26		59.15	67		58.25	31		58.25	15		60.85	77		58.25	6		58.25	15		58.3	62.4
26.9766	80.52		58.3	26		59.2	65		58.3	32		58.3	15		60.9	71		58.3	20.4		58.3	15		58.35	74.4
26.9973	85.4		58.35	36		59.25	49		58.35	30		58.35	17		60.95	61		58.35	10.8		58.35	21		58.4	81.6
27.0179	81.48		58.4	35		59.3	62		58.4	43		58.4	21		61	82		58.4	10.8		58.4	17		58.45	60
27.0385	84.12		58.45	39		59.35	67		58.45	29		58.45	21		61.05	64		58.45	21.6		58.45	13		58.5	80.8
27.0591	83.4		58.5	37		59.4	60		58.5	29		58.5	28		61.1	59		58.5	13.2		58.5	10		58.55	91.2
27.0797	82.72		58.55	30		59.45	58		58.55	27		58.55	27		61.15	65		58.55	19.2		58.55	24		58.6	58.4
27.1003	81.96		58.6	37		59.5	47		58.6	30		58.6	29		61.2	61		58.6	3.6		58.6	21		58.65	85.6
27.121	78.72		58.65	43		59.55	47		58.65	38		58.65	16		61.25	59		58.65	13.2		58.65	17		58.7	77.6
27.1416	81.92		58.7	32		59.6	55		58.7	30		58.7	29		61.3	57		58.7	8.4		58.7	13		58.75	78.4
27.1622	80.92		58.75	30		59.65	57		58.75	29		58.75	24		61.35	46		58.75	13.2		58.75	15		58.8	87.2
27.1828	79.08		58.8	30		59.7	50		58.8	23		58.8	20		61.4	55		58.8	6		58.8	14		58.85	88
27.2034	80.48		58.85	36		59.75	58		58.85	33		58.85	25		61.45	66		58.85	9.6		58.85	14		58.9	88.8
27.224	82.6		58.9	32		59.8	48		58.9	41		58.9	27		61.5	60		58.9	8.4		58.9	26		58.95	75.2
27.2447	80.88		58.95	34		59.85	54		58.95	34		58.95	21		61.55	55		58.95	14.4		58.95	21		59	74.4
27.2653	81.52		59	39		59.9	71		59	49		59	28		61.6	53		59	9.6		59	9		59.05	76
27.2859	81.6		59.05	33		59.95	49		59.05	28		59.05	20		61.65	59		59.05	10.8		59.05	19		59.1	59.2
27.3065	80.6		59.1	33		60	51		59.1	29		59.1	20		61.7	63		59.1	13.2		59.1	13		59.15	79.2
27.3271	81.44		59.15	31		60.05	47		59.15	32		59.15	21		61.75	43		59.15	16.8		59.15	22		59.2	65.6
27.3477	80.24		59.2	31		60.1	47		59.2	33		59.2	24		61.8	66		59.2	12		59.2	21		59.25	70.4
27.3684	80.84		59.25	27		60.15	44		59.25	32		59.25	13		61.85	56		59.25	9.6		59.25	18		59.3	77.6
27.389	76.88		59.3	40		60.2	61		59.3	40		59.3	17		61.9	61		59.3	12		59.3	19		59.35	72
27.4096	78.4		59.35	27		60.25	58		59.35	26		59.35	17		61.95	60		59.35	13.2		59.35	16		59.4	72.8
27.4302	82.72		59.4	32		60.3	56		59.4	31		59.4	26		62	58		59.4	9.6		59.4	20		59.45	72
27.4508	79.24		59.45	31		60.35	56		59.45	35		59.45	21		62.05	73		59.45	9.6		59.45	11		59.5	70.4
27.4714	75.52		59.5	31		60.4	42		59.5	25		59.5	19		62.1	60		59.5	12		59.5	10		59.55	70.4
27.492	76.64		59.55	24		60.45	48		59.55	37		59.55	25		62.15	63		59.55	10.8		59.55	12		59.6	72.8
27.5127	76.4		59.6	32		60.5	57		59.6	36		59.6	28		62.2	62		59.6	15.6		59.6	17		59.65	76.8
27.5333	78.44		59.65	39		60.55	49		59.65	28		59.65	21		62.25	53		59.65	12		59.65	17		59.7	86.4
27.5539	79.64		59.7	34		60.6	56		59.7	39		59.7	16		62.3	71		59.7	14.4		59.7	19		59.75	69.6
27.5745	80.16		59.75	37		60.65	45		59.75	37		59.75	21		62.35	54		59.75	13.2		59.75	20		59.8	74.4
27.5951	76.24		59.8	34		60.7	69		59.8	28		59.8	20		62.4	57		59.8	6		59.8	16		59.85	84
27.6157	76.52		59.85	29		60.75	46		59.85	41		59.85	22		62.45	55		59.85	7.2		59.85	28		59.9	70.4
27.6364	77.88		59.9	26		60.8	68		59.9	38		59.9	22		62.5	77		59.9	9.6		59.9	9		59.95	80.8
27.657	78.6		59.95	49		60.85	55		59.95	30		59.95	19		62.55	46		59.95	9.6		59.95	16		60	70.4
27.6776	76.24		60	20		60.9	45		60	22		60	16		62.6	67		60	4.8		60	21		60.05	78.4
27.6982	75.4		60.05	29		60.95	62		60.05	26		60.05	19		62.65	60		60.05	4.8		60.05	15		60.1	74.4
27.7188	80.8		60.1	25		61	44		60.1	33		60.1	17		62.7	51		60.1	12		60.1	13		60.15	69.6
27.7394	77.56		60.15	35		61.05	48		60.15	35		60.15	25		62.75	48		60.15	6		60.15	15		60.2	75.2
27.7601	77.6		60.2	29		61.1	63		60.2	31		60.2	25		62.8	50		60.2	13.2		60.2	17		60.25	68
27.7807	75.36		60.25	34		61.15	45		60.25	39		60.25	23		62.85	56		60.25	12		60.25	18		60.3	83.2
27.8013	76.52		60.3	29		61.2	58		60.3	39		60.3	24		62.9	53		60.3	14.4		60.3	15		60.35	83.2
27.8219	75.44		60.35	33		61.25	68		60.35	23		60.35	27		62.95	66		60.35	16.8		60.35	15		60.4	64.8
27.8425	76.04		60.4	24		61.3	58		60.4	29		60.4	23		63	43		60.4	12		60.4	18		60.45	73.6
27.8631	78.12		60.45	31		61.35	52		60.45	30		60.45	23		63.05	58		60.45	6		60.45	21		60.5	84.8
27.8838	77.04		60.5	31		61.4	68		60.5	37		60.5	27		63.1	64		60.5	4.8		60.5	10		60.55	77.6
27.9044	75.92		60.55	44		61.45	42		60.55	29		60.55	21		63.15	57		60.55	10.8		60.55	10		60.6	75.2
27.925	76.08		60.6	33		61.5	63		60.6	37		60.6	18		63.2	49		60.6	8.4		60.6	18		60.65	88.8
27.9456	77.08		60.65	42		61.55	56		60.65	36		60.65	24		63.25	59		60.65	10.8		60.65	16		60.7	68.8
27.9662	76.52		60.7	37		61.6	62		60.7	29		60.7	19		63.3	52		60.7	12		60.7	21		60.75	62.4
27.9868	74.28		60.75	31		61.65	59		60.75	31		60.75	16		63.35	51		60.75	15.6		60.75	19		60.8	66.4
28.0074	74.16		60.8	41		61.7	70		60.8	31		60.8	20		63.4	54		60.8	10.8		60.8	19		60.85	72.8
28.0281	75.04		60.85	30		61.75	63		60.85	29		60.85	19		63.45	50		60.85	7.2		60.85	14		60.9	77.6
28.0487	76.92		60.9	29		61.8	55		60.9	39		60.9	17		63.5	56		60.9	12		60.9	18		60.95	58.4
28.0693	75		60.95	30		61.85	55		60.95	32		60.95	23		63.55	43		60.95	6		60.95	12		61	79.2
28.0899	73.88		61	36		61.9	59		61	33		61	25		63.6	59		61	10.8		61	17		61.05	64.8
28.1105	69.84		61.05	33		61.95	60		61.05	24		61.05	18		63.65	63		61.05	9.6		61.05	11		61.1	91.2
28.1311	74.28		61.1	27		62	62		61.1	27		61.1	15		63.7	46		61.1	10.8		61.1	18		61.15	88
28.1518	70.4		61.15	25		62.05	52		61.15	32		61.15	21		63.75	60		61.15	9.6		61.15	15		61.2	85.6
28.1724	73.68		61.2	29		62.1	45		61.2	34		61.2	19		63.8	54		61.2	9.6		61.2	23		61.25	70.4
28.193	70.76		61.25	35		62.15	53		61.25	31		61.25	22		63.85	52		61.25	12		61.25	15		61.3	44.8
28.2136	73.84		61.3	30		62.2	58		61.3	37		61.3	22		63.9	53		61.3	10.8		61.3	13		61.35	66.4
28.2342	71.4		61.35	22		62.25	60		61.35	26		61.35	18		63.95	54		61.35	4.8		61.35	13		61.4	78.4
28.2548	73.68		61.4	33		62.3	47		61.4	22		61.4	30		64	59		61.4	10.8		61.4	14		61.45	76.8
28.2755	71.84		61.45	28		62.35	43		61.45	32		61.45	20		64.05	55		61.45	13.2		61.45	18		61.5	76.8
28.2961	72.32		61.5	29		62.4	48		61.5	32		61.5	23		64.1	36		61.5	12		61.5	6		61.55	63.2
28.3167	72.68		61.55	28		62.45	49		61.55	29		61.55	25		64.15	48		61.55	13.2		61.55	17		61.6	68
28.3373	72.96		61.6	30		62.5	48		61.6	28		61.6	15		64.2	61		61.6	12		61.6	13		61.65	69.6
28.3579	73.48		61.65	37		62.55	37		61.65	23		61.65	21		64.25	44		61.65	4.8		61.65	17		61.7	67.2
28.3785	73.52		61.7	27		62.6	52		61.7	21		61.7	12		64.3	51		61.7	16.8		61.7	12		61.75	90.4
28.3992	74.56		61.75	20		62.65	42		61.75	21		61.75	21		64.35	66		61.75	15.6		61.75	15		61.8	80.8
28.4198	71.72		61.8	33		62.7	46		61.8	32		61.8	20		64.4	58		61.8	7.2		61.8	16		61.85	69.6
28.4404	72.92		61.85	28		62.75	59		61.85	40		61.85	13		64.45	75		61.85	12		61.85	18		61.9	67.2
28.461	72.16		61.9	25		62.8	38		61.9	26		61.9	30		64.5	45		61.9	10.8		61.9	7		61.95	65.6
28.4816	71.56		61.95	29		62.85	42		61.95	38		61.95	21		64.55	60		61.95	12		61.95	13		62	64.8
28.5022	70.72		62	26		62.9	46		62	32		62	23		64.6	60		62	18		62	17		62.05	65.6
28.5228	70.52		62.05	25		62.95	51		62.05	37		62.05	19		64.65	42		62.05	14.4		62.05	13		62.1	71.2
28.5435	72.32		62.1	31		63	57		62.1	31		62.1	23		64.7	63		62.1	10.8		62.1	15		62.15	68
28.5641	70.44		62.15	35		63.05	34		62.15	40		62.15	33		64.75	53		62.15	12		62.15	19		62.2	62.4
28.5847	72.92		62.2	25		63.1	58		62.2	25		62.2	17		64.8	51		62.2	13.2		62.2	13		62.25	60.8
28.6053	71.72		62.25	22		63.15	54		62.25	27		62.25	13		64.85	66		62.25	10.8		62.25	16		62.3	79.2
28.6259	70.04		62.3	20		63.2	62		62.3	29		62.3	13		64.9	50		62.3	12		62.3	13		62.35	64
28.6465	72.2		62.35	26		63.25	44		62.35	43		62.35	18		64.95	51		62.35	20.4		62.35	11		62.4	80
28.6672	71		62.4	30		63.3	56		62.4	29		62.4	20		65	65		62.4	12		62.4	16		62.45	70.4
28.6878	70.64		62.45	26		63.35	42		62.45	19		62.45	21		65.05	58		62.45	13.2		62.45	13		62.5	72
28.7084	70.16		62.5	26		63.4	51		62.5	40		62.5	19		65.1	66		62.5	8.4		62.5	15		62.55	71.2
28.729	71.8		62.55	31		63.45	52		62.55	34		62.55	22		65.15	51		62.55	12		62.55	10		62.6	65.6
28.7496	69.76		62.6	23		63.5	43		62.6	26		62.6	21		65.2	38		62.6	9.6		62.6	13		62.65	68.8
28.7702	73.44		62.65	28		63.55	58		62.65	37		62.65	22		65.25	57		62.65	12		62.65	16		62.7	65.6
28.7909	70.08		62.7	30		63.6	46		62.7	31		62.7	22		65.3	62		62.7	10.8		62.7	15		62.75	74.4
28.8115	68.88		62.75	26		63.65	56		62.75	35		62.75	26		65.35	57		62.75	7.2		62.75	18		62.8	65.6
28.8321	71.08		62.8	34		63.7	62		62.8	31		62.8	18		65.4	48		62.8	10.8		62.8	14		62.85	53.6
28.8527	70.68		62.85	30		63.75	55		62.85	27		62.85	21		65.45	63		62.85	8.4		62.85	13		62.9	71.2
28.8733	70.92		62.9	38		63.8	46		62.9	32		62.9	26		65.5	52		62.9	15.6		62.9	10		62.95	66.4
28.8939	69.08		62.95	39		63.85	46		62.95	34		62.95	24		65.55	53		62.95	8.4		62.95	15		63	75.2
28.9146	69.2		63	38		63.9	43		63	35		63	19		65.6	61		63	9.6		63	15		63.05	64
28.9352	69.08		63.05	25		63.95	56		63.05	39		63.05	22		65.65	56		63.05	8.4		63.05	15		63.1	65.6
28.9558	71.2		63.1	40		64	36		63.1	32		63.1	24		65.7	53		63.1	14.4		63.1	12		63.15	73.6
28.9764	68.36		63.15	30		64.05	43		63.15	10		63.15	25		65.75	60		63.15	10.8		63.15	17		63.2	71.2
28.997	68.36		63.2	36		64.1	43		63.2	32		63.2	23		65.8	53		63.2	3.6		63.2	13		63.25	59.2
29.0176	71.32		63.25	26		64.15	37		63.25	25		63.25	12		65.85	69		63.25	12		63.25	16		63.3	65.6
29.0382	67.56		63.3	30		64.2	48		63.3	34		63.3	15		65.9	53		63.3	12		63.3	13		63.35	59.2
29.0589	67.76		63.35	23		64.25	31		63.35	34		63.35	24		65.95	35		63.35	12		63.35	13		63.4	80
29.0795	70.24		63.4	31		64.3	54		63.4	37		63.4	22		66	57		63.4	12		63.4	7		63.45	57.6
29.1001	68.64		63.45	27		64.35	41		63.45	26		63.45	14		66.05	59		63.45	13.2		63.45	16		63.5	71.2
29.1207	70.48		63.5	31		64.4	48		63.5	40		63.5	15		66.1	42		63.5	20.4		63.5	11		63.55	62.4
29.1413	67.88		63.55	26		64.45	57		63.55	34		63.55	8		66.15	48		63.55	10.8		63.55	11		63.6	57.6
29.1619	65.88		63.6	39		64.5	51		63.6	25		63.6	15		66.2	67		63.6	10.8		63.6	9		63.65	63.2
29.1826	66		63.65	28		64.55	29		63.65	28		63.65	21		66.25	46		63.65	10.8		63.65	14		63.7	56
29.2032	68.96		63.7	41		64.6	40		63.7	35		63.7	17		66.3	56		63.7	18		63.7	11		63.75	64.8
29.2238	66.36		63.75	26		64.65	41		63.75	27		63.75	28		66.35	51		63.75	12		63.75	18		63.8	72.8
29.2444	67.32		63.8	23		64.7	47		63.8	27		63.8	21		66.4	57		63.8	14.4		63.8	13		63.85	64
29.265	70.12		63.85	27		64.75	41		63.85	28		63.85	26		66.45	53		63.85	12		63.85	15		63.9	67.2
29.2856	65.44		63.9	29		64.8	50		63.9	31		63.9	14		66.5	59		63.9	15.6		63.9	20		63.95	77.6
29.3063	69		63.95	21		64.85	39		63.95	35		63.95	19		66.55	47		63.95	20.4		63.95	16		64	76.8
29.3269	70.36		64	33		64.9	42		64	39		64	21		66.6	43		64	10.8		64	12		64.05	67.2
29.3475	70.04		64.05	20		64.95	50		64.05	24		64.05	25		66.65	36		64.05	8.4		64.05	20		64.1	58.4
29.3681	66.52		64.1	28		65	52		64.1	21		64.1	20		66.7	51		64.1	14.4		64.1	8		64.15	58.4
29.3887	66.12		64.15	25		65.05	42		64.15	27		64.15	17		66.75	46		64.15	14.4		64.15	16		64.2	74.4
29.4093	64.16		64.2	25		65.1	43		64.2	33		64.2	15		66.8	45		64.2	14.4		64.2	15		64.25	69.6
29.43	66.6		64.25	36		65.15	38		64.25	32		64.25	20		66.85	55		64.25	12		64.25	19		64.3	67.2
29.4506	68.44		64.3	34		65.2	39		64.3	34		64.3	12		66.9	44		64.3	14.4		64.3	11		64.35	63.2
29.4712	63.64		64.35	28		65.25	30		64.35	31		64.35	20		66.95	49		64.35	2.4		64.35	15		64.4	72
29.4918	64.32		64.4	23		65.3	36		64.4	20		64.4	15		67	53		64.4	18		64.4	15		64.45	60
29.5124	66.68		64.45	24		65.35	43		64.45	29		64.45	19		67.05	59		64.45	8.4		64.45	14		64.5	72
29.533	65.72		64.5	20		65.4	42		64.5	28		64.5	15		67.1	51		64.5	13.2		64.5	16		64.55	59.2
29.5536	68.48		64.55	23		65.45	60		64.55	22		64.55	22		67.15	66		64.55	12		64.55	12		64.6	61.6
29.5743	65.88		64.6	33		65.5	41		64.6	30		64.6	17		67.2	59		64.6	16.8		64.6	17		64.65	64
29.5949	65.32		64.65	30		65.55	40		64.65	27		64.65	23		67.25	61		64.65	13.2		64.65	20		64.7	60.8
29.6155	66.72		64.7	22		65.6	52		64.7	32		64.7	18		67.3	47		64.7	14.4		64.7	14		64.75	72
29.6361	64.28		64.75	32		65.65	47		64.75	39		64.75	26		67.35	50		64.75	18		64.75	20		64.8	67.2
29.6567	64.56		64.8	32		65.7	31		64.8	29		64.8	19		67.4	48		64.8	7.2		64.8	16		64.85	59.2
29.6773	65.6		64.85	27		65.75	52		64.85	22		64.85	21		67.45	43		64.85	9.6		64.85	13		64.9	54.4
29.698	64.72		64.9	23		65.8	33		64.9	38		64.9	18		67.5	46		64.9	10.8		64.9	13		64.95	68.8
29.7186	65.52		64.95	18		65.85	47		64.95	26		64.95	19		67.55	51		64.95	10.8		64.95	17		65	64.8
29.7392	63.12		65	21		65.9	48		65	22		65	16		67.6	61		65	13.2		65	8		65.05	65.6
29.7598	64.24		65.05	20		65.95	33		65.05	27		65.05	15		67.65	66		65.05	9.6		65.05	16		65.1	75.2
29.7804	60.24		65.1	30		66	42		65.1	33		65.1	22		67.7	53		65.1	13.2		65.1	19		65.15	62.4
29.801	62.4		65.15	25		66.05	47		65.15	25		65.15	21		67.75	60		65.15	16.8		65.15	13		65.2	56.8
29.8217	63.2		65.2	27		66.1	37		65.2	23		65.2	21		67.8	62		65.2	20.4		65.2	11		65.25	77.6
29.8423	67.28		65.25	24		66.15	41		65.25	25		65.25	21		67.85	65		65.25	13.2		65.25	12		65.3	61.6
29.8629	65.88		65.3	34		66.2	47		65.3	22		65.3	19		67.9	63		65.3	8.4		65.3	12		65.35	70.4
29.8835	65.28		65.35	34		66.25	58		65.35	28		65.35	19		67.95	58		65.35	6		65.35	9		65.4	51.2
29.9041	63.32		65.4	24		66.3	61		65.4	32		65.4	21		68	54		65.4	8.4		65.4	12		65.45	62.4
29.9247	63.64		65.45	24		66.35	44		65.45	26		65.45	21		68.05	65		65.45	9.6		65.45	17		65.5	73.6
29.9454	63.4		65.5	28		66.4	37		65.5	37		65.5	16		68.1	73		65.5	4.8		65.5	13		65.55	60.8
29.966	63.6		65.55	27		66.45	30		65.55	27		65.55	19		68.15	61		65.55	18		65.55	13		65.6	68
29.9866	62.6		65.6	30		66.5	30		65.6	33		65.6	19		68.2	62		65.6	13.2		65.6	9		65.65	66.4
30.0072	60.76		65.65	37		66.55	37		65.65	20		65.65	17		68.25	65		65.65	8.4		65.65	12		65.7	47.2
30.0278	61.88		65.7	30		66.6	37		65.7	36		65.7	16		68.3	58		65.7	12		65.7	12		65.75	66.4
30.0484	64.08		65.75	22		66.65	33		65.75	28		65.75	24		68.35	75		65.75	14.4		65.75	23		65.8	66.4
30.069	62.92		65.8	25		66.7	44		65.8	27		65.8	23		68.4	53		65.8	13.2		65.8	17		65.85	52
30.0897	64.76		65.85	26		66.75	48		65.85	32		65.85	24		68.45	50		65.85	12		65.85	9		65.9	59.2
30.1103	63.8		65.9	22		66.8	35		65.9	28		65.9	17		68.5	70		65.9	8.4		65.9	14		65.95	58.4
30.1309	65.8		65.95	29		66.85	40		65.95	26		65.95	16		68.55	56		65.95	13.2		65.95	14		66	56
30.1515	62.04		66	18		66.9	37		66	35		66	19		68.6	56		66	18		66	16		66.05	57.6
30.1721	63.68		66.05	26		66.95	29		66.05	31		66.05	20		68.65	47		66.05	13.2		66.05	10		66.1	73.6
30.1927	65.76		66.1	30		67	42		66.1	20		66.1	23		68.7	45		66.1	16.8		66.1	11		66.15	52.8
30.2134	60.64		66.15	26		67.05	42		66.15	20		66.15	12		68.75	60		66.15	6		66.15	10		66.2	68
30.234	60.84		66.2	29		67.1	43		66.2	32		66.2	20		68.8	48		66.2	12		66.2	12		66.25	68
30.2546	61.36		66.25	31		67.15	47		66.25	29		66.25	7		68.85	52		66.25	6		66.25	11		66.3	56
30.2752	62.84		66.3	21		67.2	46		66.3	30		66.3	20		68.9	39		66.3	13.2		66.3	10		66.35	71.2
30.2958	63.84		66.35	34		67.25	36		66.35	25		66.35	27		68.95	50		66.35	7.2		66.35	14		66.4	61.6
30.3164	61.68		66.4	22		67.3	46		66.4	25		66.4	29		69	40		66.4	8.4		66.4	17		66.45	41.6
30.3371	64.2		66.45	37		67.35	42		66.45	29		66.45	24		69.05	41		66.45	8.4		66.45	15		66.5	57.6
30.3577	63.48		66.5	23		67.4	43		66.5	24		66.5	29		69.1	48		66.5	13.2		66.5	18		66.55	67.2
30.3783	62.08		66.55	24		67.45	39		66.55	39		66.55	11		69.15	52		66.55	15.6		66.55	14		66.6	51.2
30.3989	60.96		66.6	21		67.5	50		66.6	28		66.6	22		69.2	61		66.6	12		66.6	10		66.65	70.4
30.4195	59.92		66.65	27		67.55	50		66.65	32		66.65	18		69.25	37		66.65	10.8		66.65	7		66.7	67.2
30.4401	63.76		66.7	24		67.6	48		66.7	23		66.7	18		69.3	50		66.7	15.6		66.7	17		66.75	68
30.4608	63.16		66.75	23		67.65	38		66.75	33		66.75	17		69.35	49		66.75	12		66.75	13		66.8	52
30.4814	61.96		66.8	17		67.7	55		66.8	23		66.8	24		69.4	64		66.8	12		66.8	14		66.85	44.8
30.502	62.4		66.85	35		67.75	45		66.85	18		66.85	19		69.45	40		66.85	14.4		66.85	24		66.9	57.6
30.5226	64.08		66.9	14		67.8	42		66.9	20		66.9	21		69.5	35		66.9	6		66.9	11		66.95	55.2
30.5432	62.2		66.95	27		67.85	32		66.95	40		66.95	16		69.55	54		66.95	12		66.95	14		67	56.8
30.5638	62.84		67	32		67.9	51		67	28		67	25		69.6	54		67	10.8		67	10		67.05	54.4
30.5844	62.96		67.05	19		67.95	34		67.05	23		67.05	15		69.65	58		67.05	10.8		67.05	14		67.1	54.4
30.6051	64.24		67.1	20		68	53		67.1	28		67.1	21		69.7	55		67.1	12		67.1	19		67.15	64.8
30.6257	62.56		67.15	26		68.05	40		67.15	20		67.15	21		69.75	44		67.15	8.4		67.15	18		67.2	58.4
30.6463	61.12		67.2	30		68.1	37		67.2	23		67.2	19		69.8	42		67.2	6		67.2	21		67.25	56
30.6669	60.32		67.25	23		68.15	48		67.25	32		67.25	20		69.85	53		67.25	10.8		67.25	26		67.3	68.8
30.6875	61.4		67.3	37		68.2	45		67.3	23		67.3	25		69.9	64		67.3	12		67.3	15		67.35	64
30.7081	59.04		67.35	23		68.25	38		67.35	29		67.35	15		69.95	44		67.35	9.6		67.35	18		67.4	72.8
30.7288	61.8		67.4	33		68.3	39		67.4	29		67.4	21		70	49		67.4	10.8		67.4	10		67.45	60
30.7494	63.64		67.45	20		68.35	41		67.45	30		67.45	18		70.05	53		67.45	9.6		67.45	13		67.5	64.8
30.77	60.48		67.5	21		68.4	54		67.5	26		67.5	17		70.1	58		67.5	10.8		67.5	12		67.55	67.2
30.7906	57.68		67.55	23		68.45	42		67.55	31		67.55	25		70.15	54		67.55	9.6		67.55	15		67.6	62.4
30.8112	61.2		67.6	23		68.5	36		67.6	25		67.6	16		70.2	51		67.6	9.6		67.6	13		67.65	52
30.8318	64.44		67.65	30		68.55	33		67.65	31		67.65	12		70.25	47		67.65	8.4		67.65	13		67.7	57.6
30.8525	65.24		67.7	26		68.6	49		67.7	40		67.7	30		70.3	62		67.7	9.6		67.7	17		67.75	57.6
30.8731	63.4		67.75	25		68.65	44		67.75	24		67.75	21		70.35	63		67.75	6		67.75	17		67.8	56
30.8937	60.08		67.8	23		68.7	33		67.8	22		67.8	21		70.4	45		67.8	13.2		67.8	16		67.85	63.2
30.9143	61.72		67.85	18		68.75	38		67.85	21		67.85	17		70.45	62		67.85	10.8		67.85	10		67.9	49.6
30.9349	62.68		67.9	34		68.8	36		67.9	27		67.9	21		70.5	45		67.9	15.6		67.9	18		67.95	60.8
30.9555	59.16		67.95	23		68.85	43		67.95	25		67.95	26		70.55	46		67.95	10.8		67.95	18		68	56.8
30.9762	59.36		68	22		68.9	48		68	28		68	20		70.6	57		68	10.8		68	15		68.05	57.6
30.9968	60.8		68.05	23		68.95	41		68.05	40		68.05	16		70.65	55		68.05	15.6		68.05	25		68.1	48.8
31.0174	62.52		68.1	25		69	37		68.1	34		68.1	26		70.7	57		68.1	13.2		68.1	9		68.15	68.8
31.038	61.36		68.15	32		69.05	51		68.15	26		68.15	19		70.75	62		68.15	21.6		68.15	10		68.2	73.6
31.0586	60.52		68.2	22		69.1	48		68.2	23		68.2	12		70.8	45		68.2	13.2		68.2	16		68.25	61.6
31.0792	59.72		68.25	29		69.15	35		68.25	23		68.25	13		70.85	52		68.25	8.4		68.25	18		68.3	61.6
31.0998	64.44		68.3	25		69.2	36		68.3	27		68.3	19		70.9	42		68.3	12		68.3	17		68.35	55.2
31.1205	60.32		68.35	24		69.25	34		68.35	26		68.35	18		70.95	44		68.35	15.6		68.35	11		68.4	58.4
31.1411	62.88		68.4	28		69.3	37		68.4	26		68.4	30		71	47		68.4	13.2		68.4	14		68.45	68
31.1617	61.68		68.45	21		69.35	47		68.45	20		68.45	17		71.05	46		68.45	14.4		68.45	13		68.5	52.8
31.1823	61.88		68.5	23		69.4	41		68.5	29		68.5	18		71.1	40		68.5	18		68.5	15		68.55	52
31.2029	59.48		68.55	20		69.45	41		68.55	27		68.55	21		71.15	45		68.55	10.8		68.55	10		68.6	68.8
31.2235	62.56		68.6	24		69.5	40		68.6	30		68.6	19		71.2	61		68.6	9.6		68.6	22		68.65	68.8
31.2442	59.8		68.65	26		69.55	38		68.65	21		68.65	23		71.25	53		68.65	7.2		68.65	10		68.7	60
31.2648	64.24		68.7	21		69.6	44		68.7	20		68.7	19		71.3	48		68.7	8.4		68.7	13		68.75	41.6
31.2854	59.64		68.75	33		69.65	36		68.75	27		68.75	16		71.35	49		68.75	10.8		68.75	11		68.8	66.4
31.306	61.4		68.8	22		69.7	34		68.8	31		68.8	22		71.4	52		68.8	12		68.8	11		68.85	49.6
31.3266	59.84		68.85	23		69.75	55		68.85	28		68.85	17		71.45	46		68.85	15.6		68.85	17		68.9	59.2
31.3472	61.44		68.9	23		69.8	38		68.9	31		68.9	19		71.5	54		68.9	9.6		68.9	9		68.95	69.6
31.3679	60.52		68.95	23		69.85	39		68.95	24		68.95	21		71.55	44		68.95	12		68.95	9		69	51.2
31.3885	59.28		69	20		69.9	39		69	28		69	18		71.6	44		69	7.2		69	14		69.05	56
31.4091	61.72		69.05	28		69.95	30		69.05	26		69.05	18		71.65	49		69.05	9.6		69.05	4		69.1	47.2
31.4297	62.4		69.1	23		70	25		69.1	29		69.1	15		71.7	49		69.1	4.8		69.1	12		69.15	60
31.4503	60.12		69.15	24		70.05	41		69.15	46		69.15	20		71.75	52		69.15	10.8		69.15	8		69.2	60
31.4709	60.28		69.2	29		70.1	43		69.2	24		69.2	29		71.8	48		69.2	12		69.2	8		69.25	58.4
31.4916	61.88		69.25	29		70.15	42		69.25	32		69.25	18		71.85	42		69.25	7.2		69.25	9		69.3	63.2
31.5122	59.76		69.3	24		70.2	35		69.3	31		69.3	19		71.9	48		69.3	12		69.3	11		69.35	48.8
31.5328	60.8		69.35	23		70.25	44		69.35	19		69.35	15		71.95	34		69.35	8.4		69.35	16		69.4	68.8
31.5534	60		69.4	23		70.3	35		69.4	17		69.4	18		72	50		69.4	13.2		69.4	19		69.45	67.2
31.574	60.96		69.45	17		70.35	40		69.45	28		69.45	22		72.05	47		69.45	12		69.45	11		69.5	57.6
31.5946	57.8		69.5	30		70.4	39		69.5	27		69.5	17		72.1	48		69.5	7.2		69.5	15		69.55	54.4
31.6152	58.64		69.55	26		70.45	34		69.55	30		69.55	18		72.15	42		69.55	9.6		69.55	13		69.6	58.4
31.6359	63.48		69.6	28		70.5	30		69.6	29		69.6	28		72.2	53		69.6	14.4		69.6	13		69.65	57.6
31.6565	61.64		69.65	20		70.55	49		69.65	29		69.65	12		72.25	46		69.65	7.2		69.65	12		69.7	56.8
31.6771	58.92		69.7	12		70.6	33		69.7	27		69.7	23		72.3	54		69.7	16.8		69.7	12		69.75	52.8
31.6977	59.32		69.75	18		70.65	43		69.75	34		69.75	23		72.35	55		69.75	8.4		69.75	16		69.8	66.4
31.7183	63.04		69.8	23		70.7	34		69.8	25		69.8	27		72.4	41		69.8	7.2		69.8	18		69.85	75.2
31.7389	61.16		69.85	29		70.75	33		69.85	31		69.85	20		72.45	48		69.85	13.2		69.85	9		69.9	51.2
31.7596	59.24		69.9	15		70.8	41		69.9	30		69.9	16		72.5	40		69.9	9.6		69.9	15		69.95	51.2
31.7802	56.76		69.95	27		70.85	45		69.95	19		69.95	19		72.55	39		69.95	9.6		69.95	18		70	65.6
31.8008	58.6		70	24		70.9	32		70	28		70	17		72.6	39		70	7.2		70	9		70.05	54.4
31.8214	59.52		70.05	36		70.95	48		70.05	25		70.05	18		72.65	48		70.05	10.8		70.05	11		70.1	56
31.842	57.68		70.1	23		71	37		70.1	38		70.1	20		72.7	46		70.1	4.8		70.1	15		70.15	56.8
31.8626	59.72		70.15	27		71.05	40		70.15	27		70.15	17		72.75	51		70.15	14.4		70.15	18		70.2	52
31.8833	61.48		70.2	26		71.1	34		70.2	32		70.2	15		72.8	45		70.2	8.4		70.2	10		70.25	58.4
31.9039	61.36		70.25	20		71.15	30		70.25	28		70.25	24		72.85	49		70.25	16.8		70.25	10		70.3	44.8
31.9245	60.56		70.3	26		71.2	33		70.3	23		70.3	14		72.9	41		70.3	8.4		70.3	17		70.35	62.4
31.9451	57.44		70.35	22		71.25	37		70.35	24		70.35	26		72.95	41		70.35	3.6		70.35	16		70.4	62.4
31.9657	60.44		70.4	24		71.3	34		70.4	27		70.4	14		73	45		70.4	6		70.4	11		70.45	52
31.9863	61.8		70.45	23		71.35	48		70.45	27		70.45	26		73.05	44		70.45	9.6		70.45	8		70.5	56.8
32.007	59.96		70.5	34		71.4	34		70.5	25		70.5	16		73.1	53		70.5	9.6		70.5	20		70.55	68
32.0276	59.76		70.55	23		71.45	47		70.55	24		70.55	20		73.15	49		70.55	9.6		70.55	18		70.6	55.2
32.0482	57.28		70.6	19		71.5	38		70.6	23		70.6	13		73.2	50		70.6	7.2		70.6	15		70.65	57.6
32.0688	58.84		70.65	30		71.55	59		70.65	33		70.65	20		73.25	43		70.65	7.2		70.65	10		70.7	68.8
32.0894	59.12		70.7	21		71.6	37		70.7	18		70.7	16		73.3	55		70.7	10.8		70.7	13		70.75	61.6
32.11	59.12		70.75	18		71.65	34		70.75	28		70.75	16		73.35	54		70.75	12		70.75	12		70.8	57.6
32.1306	57.84		70.8	28		71.7	35		70.8	28		70.8	24		73.4	44		70.8	12		70.8	11		70.85	37.6
32.1513	60.96		70.85	20		71.75	49		70.85	29		70.85	27		73.45	43		70.85	7.2		70.85	9		70.9	52.8
32.1719	62.56		70.9	24		71.8	49		70.9	21		70.9	26		73.5	59		70.9	8.4		70.9	15		70.95	62.4
32.1925	59.12		70.95	14		71.85	49		70.95	28		70.95	23		73.55	48		70.95	6		70.95	18		71	54.4
32.2131	62.2		71	27		71.9	40		71	38		71	20		73.6	58		71	13.2		71	16		71.05	54.4
32.2337	56.28		71.05	20		71.95	49		71.05	24		71.05	18		73.65	37		71.05	14.4		71.05	10		71.1	57.6
32.2543	61.04		71.1	19		72	32		71.1	29		71.1	19		73.7	45		71.1	12		71.1	8		71.15	51.2
32.275	58.92		71.15	26		72.05	46		71.15	26		71.15	26		73.75	64		71.15	12		71.15	12		71.2	58.4
32.2956	57.6		71.2	20		72.1	42		71.2	24		71.2	18		73.8	59		71.2	12		71.2	13		71.25	51.2
32.3162	55.92		71.25	19		72.15	37		71.25	30		71.25	12		73.85	38		71.25	9.6		71.25	13		71.3	55.2
32.3368	57.36		71.3	21		72.2	33		71.3	18		71.3	16		73.9	51		71.3	9.6		71.3	17		71.35	56.8
32.3574	59.92		71.35	18		72.25	38		71.35	27		71.35	18		73.95	39		71.35	12		71.35	9		71.4	49.6
32.378	59.4		71.4	20		72.3	30		71.4	23		71.4	19		74	58		71.4	6		71.4	9		71.45	49.6
32.3987	58.68		71.45	11		72.35	33		71.45	22		71.45	23		74.05	37		71.45	8.4		71.45	17		71.5	63.2
32.4193	60.12		71.5	23		72.4	37		71.5	26		71.5	19		74.1	55		71.5	9.6		71.5	11		71.55	50.4
32.4399	59.12		71.55	21		72.45	38		71.55	33		71.55	17		74.15	43		71.55	8.4		71.55	12		71.6	56.8
32.4605	59.92		71.6	13		72.5	45		71.6	24		71.6	27		74.2	42		71.6	16.8		71.6	19		71.65	59.2
32.4811	59.28		71.65	17		72.55	30		71.65	36		71.65	18		74.25	46		71.65	12		71.65	17		71.7	68
32.5017	55.84		71.7	27		72.6	38		71.7	23		71.7	23		74.3	49		71.7	9.6		71.7	12		71.75	54.4
32.5224	60.56		71.75	32		72.65	48		71.75	21		71.75	25		74.35	41		71.75	16.8		71.75	14		71.8	46.4
32.543	59.64		71.8	20		72.7	39		71.8	27		71.8	19		74.4	34		71.8	9.6		71.8	12		71.85	55.2
32.5636	58.12		71.85	17		72.75	32		71.85	31		71.85	24		74.45	51		71.85	13.2		71.85	15		71.9	53.6
32.5842	56.92		71.9	17		72.8	37		71.9	23		71.9	14		74.5	46		71.9	9.6		71.9	9		71.95	54.4
32.6048	60		71.95	27		72.85	36		71.95	17		71.95	20		74.55	53		71.95	7.2		71.95	9		72	58.4
32.6254	58.6		72	30		72.9	38		72	32		72	19		74.6	39		72	7.2		72	10		72.05	54.4
32.646	58.4		72.05	29		72.95	32		72.05	27		72.05	16		74.65	52		72.05	12		72.05	14		72.1	57.6
32.6667	56.72		72.1	19		73	33		72.1	25		72.1	20		74.7	49		72.1	9.6		72.1	17		72.15	60.8
32.6873	56.56		72.15	21		73.05	42		72.15	12		72.15	23		74.75	37		72.15	12		72.15	15		72.2	56
32.7079	60.08		72.2	26		73.1	40		72.2	20		72.2	20		74.8	47		72.2	13.2		72.2	16		72.25	70.4
32.7285	59.44		72.25	15		73.15	37		72.25	27		72.25	13		74.85	42		72.25	6		72.25	16		72.3	66.4
32.7491	60.52		72.3	17		73.2	49		72.3	23		72.3	18		74.9	54		72.3	15.6		72.3	13		72.35	45.6
32.7697	56.96		72.35	27		73.25	37		72.35	21		72.35	25		74.95	58		72.35	13.2		72.35	17		72.4	62.4
32.7904	56.88		72.4	24		73.3	34		72.4	26		72.4	21		75	57		72.4	6		72.4	9		72.45	40.8
32.811	59.72		72.45	21		73.35	35		72.45	27		72.45	21		75.05	53		72.45	13.2		72.45	14		72.5	58.4
32.8316	57.44		72.5	26		73.4	38		72.5	31		72.5	15		75.1	52		72.5	7.2		72.5	8		72.55	65.6
32.8522	56.72		72.55	21		73.45	42		72.55	26		72.55	15		75.15	41		72.55	12		72.55	12		72.6	48.8
32.8728	58.88		72.6	28		73.5	41		72.6	32		72.6	15		75.2	50		72.6	12		72.6	15		72.65	55.2
32.8934	57.2		72.65	21		73.55	33		72.65	29		72.65	22		75.25	58		72.65	10.8		72.65	14		72.7	53.6
32.9141	56.48		72.7	18		73.6	26		72.7	22		72.7	26		75.3	35		72.7	16.8		72.7	17		72.75	69.6
32.9347	58.64		72.75	21		73.65	30		72.75	28		72.75	23		75.35	55		72.75	14.4		72.75	8		72.8	48.8
32.9553	58.48		72.8	19		73.7	40		72.8	18		72.8	27		75.4	45		72.8	12		72.8	15		72.85	52.8
32.9759	58.2		72.85	21		73.75	33		72.85	32		72.85	19		75.45	52		72.85	13.2		72.85	9		72.9	56
32.9965	57.04		72.9	34		73.8	38		72.9	21		72.9	23		75.5	49		72.9	15.6		72.9	6		72.95	49.6
33.0171	55.04		72.95	16		73.85	30		72.95	22		72.95	18		75.55	45		72.95	9.6		72.95	14		73	53.6
33.0378	56.64		73	18		73.9	42		73	28		73	18		75.6	39		73	2.4		73	14		73.05	50.4
33.0584	58.24		73.05	22		73.95	29		73.05	30		73.05	25		75.65	47		73.05	7.2		73.05	14		73.1	60
33.079	56.56		73.1	27		74	42		73.1	16		73.1	24		75.7	42		73.1	15.6		73.1	12		73.15	51.2
33.0996	56.52		73.15	19		74.05	35		73.15	24		73.15	18		75.75	47		73.15	14.4		73.15	20		73.2	56
33.1202	57.2		73.2	21		74.1	36		73.2	29		73.2	21		75.8	47		73.2	13.2		73.2	14		73.25	60.8
33.1408	57.36		73.25	18		74.15	31		73.25	16		73.25	18		75.85	58		73.25	12		73.25	17		73.3	42.4
33.1614	58.48		73.3	18		74.2	30		73.3	33		73.3	25		75.9	46		73.3	15.6		73.3	17		73.35	50.4
33.1821	57.36		73.35	29		74.25	46		73.35	27		73.35	26		75.95	36		73.35	10.8		73.35	13		73.4	47.2
33.2027	58.6		73.4	24		74.3	41		73.4	30		73.4	20		76	54		73.4	12		73.4	15		73.45	49.6
33.2233	56.84		73.45	25		74.35	39		73.45	26		73.45	18		76.05	51		73.45	4.8		73.45	14		73.5	64.8
33.2439	56.56		73.5	28		74.4	41		73.5	26		73.5	19		76.1	33		73.5	14.4		73.5	15		73.55	58.4
33.2645	59.6		73.55	25		74.45	28		73.55	23		73.55	23		76.15	47		73.55	16.8		73.55	15		73.6	51.2
33.2851	55.48		73.6	23		74.5	25		73.6	23		73.6	14		76.2	39		73.6	12		73.6	12		73.65	56
33.3058	58.84		73.65	26		74.55	35		73.65	31		73.65	20		76.25	44		73.65	12		73.65	19		73.7	65.6
33.3264	57.8		73.7	22		74.6	39		73.7	26		73.7	19		76.3	46		73.7	10.8		73.7	10		73.75	56.8
33.347	57.48		73.75	23		74.65	43		73.75	20		73.75	15		76.35	49		73.75	9.6		73.75	12		73.8	58.4
33.3676	56.64		73.8	27		74.7	34		73.8	23		73.8	19		76.4	50		73.8	12		73.8	13		73.85	48
33.3882	56.2		73.85	14		74.75	33		73.85	29		73.85	23		76.45	46		73.85	8.4		73.85	14		73.9	52
33.4088	57.32		73.9	16		74.8	36		73.9	28		73.9	14		76.5	41		73.9	10.8		73.9	10		73.95	47.2
33.4295	58.32		73.95	21		74.85	40		73.95	28		73.95	15		76.55	51		73.95	7.2		73.95	8		74	55.2
33.4501	54.32		74	15		74.9	34		74	26		74	16		76.6	45		74	10.8		74	14		74.05	48.8
33.4707	59.44		74.05	15		74.95	31		74.05	27		74.05	14		76.65	45		74.05	7.2		74.05	9		74.1	63.2
33.4913	56.28		74.1	23		75	34		74.1	38		74.1	12		76.7	46		74.1	6		74.1	16		74.15	52.8
33.5119	55.76		74.15	17		75.05	33		74.15	31		74.15	27		76.75	60		74.15	10.8		74.15	17		74.2	56
33.5325	55.64		74.2	17		75.1	27		74.2	28		74.2	15		76.8	49		74.2	13.2		74.2	16		74.25	51.2
33.5532	56.36		74.25	23		75.15	42		74.25	22		74.25	18		76.85	55		74.25	15.6		74.25	10		74.3	52.8
33.5738	55.88		74.3	22		75.2	38		74.3	21		74.3	17		76.9	56		74.3	12		74.3	8		74.35	47.2
33.5944	56.44		74.35	23		75.25	42		74.35	28		74.35	15		76.95	57		74.35	14.4		74.35	10		74.4	62.4
33.615	58.24		74.4	13		75.3	38		74.4	27		74.4	20		77	37		74.4	9.6		74.4	13		74.45	52.8
33.6356	57.44		74.45	26		75.35	46		74.45	27		74.45	21		77.05	45		74.45	12		74.45	16		74.5	52
33.6562	55.6		74.5	15		75.4	36		74.5	22		74.5	10		77.1	49		74.5	12		74.5	16		74.55	60
33.6768	55.92		74.55	20		75.45	42		74.55	27		74.55	18		77.15	62		74.55	15.6		74.55	12		74.6	54.4
33.6975	58.16		74.6	32		75.5	33		74.6	15		74.6	18		77.2	47		74.6	9.6		74.6	11		74.65	60
33.7181	56.8		74.65	20		75.55	45		74.65	20		74.65	19		77.25	49		74.65	14.4		74.65	11		74.7	50.4
33.7387	56.72		74.7	23		75.6	35		74.7	18		74.7	15		77.3	42		74.7	6		74.7	23		74.75	42.4
33.7593	55.64		74.75	22		75.65	32		74.75	22		74.75	16		77.35	58		74.75	8.4		74.75	10		74.8	56.8
33.7799	53.2		74.8	15		75.7	49		74.8	37		74.8	19		77.4	44		74.8	16.8		74.8	14		74.85	53.6
33.8005	58.4		74.85	28		75.75	37		74.85	26		74.85	21		77.45	40		74.85	13.2		74.85	12		74.9	56
33.8212	57.32		74.9	21		75.8	41		74.9	24		74.9	17		77.5	43		74.9	8.4		74.9	6		74.95	56
33.8418	56.16		74.95	23		75.85	32		74.95	25		74.95	20		77.55	41		74.95	13.2		74.95	8		75	57.6
33.8624	56.48		75	16		75.9	28		75	23		75	14		77.6	51		75	8.4		75	15		75.05	54.4
33.883	56.68		75.05	21		75.95	34		75.05	27		75.05	26		77.65	48		75.05	15.6		75.05	15		75.1	56
33.9036	56.16		75.1	22		76	45		75.1	20		75.1	23		77.7	39		75.1	16.8		75.1	14		75.15	61.6
33.9242	56.16		75.15	13		76.05	39		75.15	32		75.15	26		77.75	53		75.15	6		75.15	15		75.2	46.4
33.9449	56.96		75.2	20		76.1	37		75.2	26		75.2	14		77.8	42		75.2	14.4		75.2	14		75.25	53.6
33.9655	56.04		75.25	17		76.15	39		75.25	28		75.25	16		77.85	49		75.25	14.4		75.25	7		75.3	60.8
33.9861	58.64		75.3	18		76.2	34		75.3	25		75.3	22		77.9	40		75.3	16.8		75.3	17		75.35	48.8
34.0067	56.92		75.35	25		76.25	39		75.35	26		75.35	21		77.95	50		75.35	6		75.35	8		75.4	59.2
34.0273	58.32		75.4	22		76.3	37		75.4	27		75.4	21		78	38		75.4	12		75.4	14		75.45	65.6
34.0479	54.2		75.45	18		76.35	39		75.45	17		75.45	16		78.05	51		75.45	6		75.45	11		75.5	54.4
34.0686	55.8		75.5	17		76.4	40		75.5	30		75.5	12		78.1	58		75.5	12		75.5	21		75.55	52.8
34.0892	54.68		75.55	23		76.45	46		75.55	29		75.55	21		78.15	42		75.55	10.8		75.55	18		75.6	49.6
34.1098	57.04		75.6	23		76.5	29		75.6	30		75.6	24		78.2	58		75.6	12		75.6	17		75.65	51.2
34.1304	55.72		75.65	19		76.55	40		75.65	31		75.65	22		78.25	48		75.65	10.8		75.65	16		75.7	44
34.151	53.8		75.7	17		76.6	37		75.7	23		75.7	20		78.3	47		75.7	14.4		75.7	17		75.75	48
34.1716	56.96		75.75	24		76.65	42		75.75	28		75.75	19		78.35	51		75.75	10.8		75.75	14		75.8	52
34.1922	57.44		75.8	19		76.7	41		75.8	21		75.8	14		78.4	55		75.8	7.2		75.8	11		75.85	52.8
34.2129	57		75.85	17		76.75	33		75.85	26		75.85	17		78.45	57		75.85	6		75.85	14		75.9	53.6
34.2335	55.28		75.9	19		76.8	34		75.9	26		75.9	14		78.5	38		75.9	10.8		75.9	10		75.95	58.4
34.2541	55.4		75.95	27		76.85	34		75.95	27		75.95	15		78.55	40		75.95	20.4		75.95	8		76	64.8
34.2747	55.48		76	25		76.9	36		76	18		76	20		78.6	52		76	8.4		76	22		76.05	50.4
34.2953	54.92		76.05	22		76.95	42		76.05	23		76.05	21		78.65	56		76.05	3.6		76.05	15		76.1	45.6
34.3159	54.48		76.1	32		77	30		76.1	24		76.1	15		78.7	43		76.1	10.8		76.1	19		76.15	47.2
34.3366	55.8		76.15	17		77.05	43		76.15	17		76.15	26		78.75	47		76.15	12		76.15	12		76.2	54.4
34.3572	55.04		76.2	29		77.1	27		76.2	33		76.2	20		78.8	49		76.2	14.4		76.2	13		76.25	35.2
34.3778	53.96		76.25	21		77.15	28		76.25	36		76.25	22		78.85	53		76.25	18		76.25	10		76.3	52.8
34.3984	60.08		76.3	20		77.2	42		76.3	19		76.3	16		78.9	50		76.3	10.8		76.3	15		76.35	54.4
34.419	53.6		76.35	18		77.25	44		76.35	23		76.35	16		78.95	50		76.35	10.8		76.35	18		76.4	52.8
34.4396	53.68		76.4	18		77.3	24		76.4	29		76.4	15		79	44		76.4	12		76.4	14		76.45	53.6
34.4603	56.8		76.45	29		77.35	29		76.45	23		76.45	25		79.05	40		76.45	7.2		76.45	11		76.5	44.8
34.4809	54.32		76.5	27		77.4	40		76.5	16		76.5	24		79.1	47		76.5	22.8		76.5	15		76.55	53.6
34.5015	54.12		76.55	24		77.45	35		76.55	25		76.55	17		79.15	41		76.55	10.8		76.55	21		76.6	56.8
34.5221	54.92		76.6	25		77.5	37		76.6	21		76.6	15		79.2	36		76.6	12		76.6	9		76.65	50.4
34.5427	54		76.65	32		77.55	38		76.65	30		76.65	23		79.25	41		76.65	8.4		76.65	10		76.7	58.4
34.5633	55.44		76.7	24		77.6	35		76.7	14		76.7	19		79.3	49		76.7	8.4		76.7	18		76.75	48
34.584	54.88		76.75	25		77.65	33		76.75	31		76.75	16		79.35	41		76.75	15.6		76.75	9		76.8	52
34.6046	56.2		76.8	13		77.7	34		76.8	24		76.8	14		79.4	50		76.8	10.8		76.8	16		76.85	53.6
34.6252	55.04		76.85	22		77.75	33		76.85	21		76.85	15		79.45	45		76.85	12		76.85	22		76.9	55.2
34.6458	52.88		76.9	19		77.8	35		76.9	25		76.9	20		79.5	35		76.9	10.8		76.9	16		76.95	51.2
34.6664	55.12		76.95	22		77.85	33		76.95	22		76.95	25		79.55	57		76.95	10.8		76.95	12		77	42.4
34.687	52.6		77	27		77.9	36		77	27		77	26		79.6	45		77	13.2		77	13		77.05	57.6
34.7076	55.6		77.05	13		77.95	39		77.05	28		77.05	14		79.65	41		77.05	14.4		77.05	11		77.1	61.6
34.7283	55.12		77.1	17		78	39		77.1	27		77.1	14		79.7	52		77.1	10.8		77.1	19		77.15	61.6
34.7489	54.32		77.15	29		78.05	40		77.15	23		77.15	20		79.75	60		77.15	12		77.15	15		77.2	55.2
34.7695	55.84		77.2	21		78.1	41		77.2	25		77.2	26		79.8	48		77.2	10.8		77.2	13		77.25	53.6
34.7901	57.68		77.25	20		78.15	26		77.25	27		77.25	18		79.85	48		77.25	8.4		77.25	17		77.3	57.6
34.8107	58.24		77.3	23		78.2	41		77.3	30		77.3	20		79.9	60		77.3	9.6		77.3	16		77.35	67.2
34.8313	58.4		77.35	26		78.25	31		77.35	19		77.35	27		79.95	41		77.35	10.8		77.35	15		77.4	49.6
34.852	51.88		77.4	12		78.3	38		77.4	26		77.4	21		80	57		77.4	9.6		77.4	16		77.45	48.8
34.8726	57.88		77.45	15		78.35	34		77.45	26		77.45	14					77.45	14.4		77.45	10		77.5	57.6
34.8932	51.52		77.5	21		78.4	44		77.5	23		77.5	19					77.5	8.4		77.5	13		77.55	36
34.9138	54.32		77.55	25		78.45	38		77.55	30		77.55	21					77.55	14.4		77.55	13		77.6	52.8
34.9344	55.4		77.6	18		78.5	37		77.6	30		77.6	16					77.6	18		77.6	17		77.65	52
34.955	53.92		77.65	23		78.55	36		77.65	23		77.65	17					77.65	19.2		77.65	15		77.7	55.2
34.9757	55.8		77.7	20		78.6	43		77.7	25		77.7	19					77.7	12		77.7	19		77.75	40
34.9963	53.52		77.75	14		78.65	45		77.75	34		77.75	14					77.75	9.6		77.75	14		77.8	41.6
35.0169	55.48		77.8	27		78.7	41		77.8	31		77.8	26					77.8	10.8		77.8	14		77.85	51.2
35.0375	57		77.85	17		78.75	27		77.85	31		77.85	16					77.85	6		77.85	27		77.9	54.4
35.0581	56.12		77.9	22		78.8	43		77.9	19		77.9	14					77.9	9.6		77.9	13		77.95	56.8
35.0787	56.04		77.95	15		78.85	36		77.95	20		77.95	19					77.95	15.6		77.95	9		78	54.4
35.0994	55.12		78	24		78.9	29		78	29		78	16					78	21.6		78	8		78.05	60
35.12	54.84		78.05	19		78.95	39		78.05	27		78.05	21					78.05	16.8		78.05	12		78.1	64
35.1406	55.36		78.1	21		79	37		78.1	42		78.1	27					78.1	8.4		78.1	16		78.15	52.8
35.1612	54.08		78.15	26		79.05	39		78.15	32		78.15	24					78.15	8.4		78.15	17		78.2	62.4
35.1818	52.92		78.2	14		79.1	49		78.2	26		78.2	14					78.2	15.6		78.2	13		78.25	56.8
35.2024	55.52		78.25	20		79.15	36		78.25	21		78.25	17					78.25	13.2		78.25	12		78.3	48.8
35.223	55.56		78.3	23		79.2	40		78.3	34		78.3	16					78.3	10.8		78.3	13		78.35	57.6
35.2437	53.96		78.35	22		79.25	29		78.35	26		78.35	23					78.35	16.8		78.35	19		78.4	47.2
35.2643	57.52		78.4	25		79.3	43		78.4	20		78.4	19					78.4	14.4		78.4	14		78.45	53.6
35.2849	57		78.45	26		79.35	28		78.45	32		78.45	14					78.45	13.2		78.45	16		78.5	49.6
35.3055	53.48		78.5	13		79.4	42		78.5	31		78.5	22					78.5	12		78.5	12		78.55	44
35.3261	56.28		78.55	23		79.45	35		78.55	34		78.55	10					78.55	14.4		78.55	12		78.6	57.6
35.3467	56.04		78.6	15		79.5	31		78.6	26		78.6	17					78.6	14.4		78.6	15		78.65	54.4
35.3674	57.32		78.65	15		79.55	37		78.65	30		78.65	25					78.65	16.8		78.65	17		78.7	57.6
35.388	56.36		78.7	32		79.6	39		78.7	26		78.7	13					78.7	13.2		78.7	13		78.75	48
35.4086	55.84		78.75	21		79.65	33		78.75	30		78.75	24					78.75	15.6		78.75	15		78.8	40.8
35.4292	55.6		78.8	16		79.7	32		78.8	20		78.8	20					78.8	12		78.8	7		78.85	49.6
35.4498	54.44		78.85	29		79.75	37		78.85	32		78.85	18					78.85	8.4		78.85	23		78.9	54.4
35.4704	55.96		78.9	19		79.8	27		78.9	25		78.9	18					78.9	8.4		78.9	26		78.95	47.2
35.4911	55.32		78.95	25		79.85	38		78.95	19		78.95	27					78.95	7.2		78.95	13		79	54.4
35.5117	53.36		79	29		79.9	32		79	22		79	18					79	14.4		79	19		79.05	60
35.5323	55.28		79.05	26		79.95	30		79.05	23		79.05	20					79.05	10.8		79.05	16		79.1	61.6
35.5529	54.2		79.1	15		80	34		79.1	30		79.1	22					79.1	8.4		79.1	18		79.15	48
35.5735	55.4		79.15	21					79.15	40		79.15	12					79.15	9.6		79.15	12		79.2	56.8
35.5941	55.56		79.2	26					79.2	19		79.2	18					79.2	12		79.2	12		79.25	56.8
35.6148	57.2		79.25	18					79.25	24		79.25	28					79.25	7.2		79.25	8		79.3	57.6
35.6354	54.92		79.3	19					79.3	28		79.3	12					79.3	14.4		79.3	9		79.35	54.4
35.656	53.4		79.35	21					79.35	21		79.35	28					79.35	14.4		79.35	14		79.4	60.8
35.6766	57.8		79.4	16					79.4	21		79.4	25					79.4	14.4		79.4	12		79.45	48
35.6972	54.2		79.45	18					79.45	26		79.45	12					79.45	14.4		79.45	13		79.5	60
35.7178	57.8		79.5	16					79.5	29		79.5	23					79.5	10.8		79.5	11		79.55	48
35.7384	54.4		79.55	17					79.55	18		79.55	17					79.55	12		79.55	12		79.6	60
35.7591	53.8		79.6	19					79.6	27		79.6	12					79.6	12		79.6	20		79.65	49.6
35.7797	53.96		79.65	23					79.65	22		79.65	26					79.65	14.4		79.65	9		79.7	48
35.8003	53.24		79.7	24					79.7	35		79.7	15					79.7	13.2		79.7	15		79.75	68.8
35.8209	56.32		79.75	18					79.75	18		79.75	16					79.75	19.2		79.75	12		79.8	51.2
35.8415	53.68		79.8	28					79.8	28		79.8	17					79.8	18		79.8	18		79.85	53.6
35.8621	58.6		79.85	27					79.85	27		79.85	12					79.85	12		79.85	12		79.9	60
35.8828	53.88		79.9	27					79.9	24		79.9	14					79.9	7.2		79.9	19		79.95	56.8
35.9034	53.08		79.95	18					79.95	29		79.95	16					79.95	10.8		79.95	14		80	52
35.924	55.72		80	20					80	32		80	21					80	10.8		80	20
35.9446	55.64
35.9652	55.28
35.9858	53.12
36.0065	53.36
36.0271	55.6
36.0477	52.28
36.0683	55.4
36.0889	56.36
36.1095	56
36.1302	57.68
36.1508	53.92
36.1714	55.64
36.192	55
36.2126	54.44
36.2332	55.44
36.2538	57.36
36.2745	54.04
36.2951	56
36.3157	54.56
36.3363	57.56
36.3569	54.72
36.3775	55.12
36.3982	53.16
36.4188	55.04
36.4394	54.36
36.46	55.84
36.4806	52.84
36.5012	55.72
36.5219	56.88
36.5425	55.64
36.5631	53.68
36.5837	58.8
36.6043	55.88
36.6249	56.68
36.6456	54.12
36.6662	57.56
36.6868	54.8
36.7074	54.8
36.728	51.68
36.7486	54.12
36.7692	52.16
36.7899	55.96
36.8105	54.6
36.8311	56.56
36.8517	54.68
36.8723	55.32
36.8929	54.48
36.9136	55.2
36.9342	56.28
36.9548	56.04
36.9754	55.76
36.996	54.08
37.0166	54.12
37.0373	56.04
37.0579	54.24
37.0785	54.16
37.0991	55.28
37.1197	54.56
37.1403	56.48
37.161	55.16
37.1816	59.8
37.2022	54.68
37.2228	53.48
37.2434	54.52
37.264	53.56
37.2846	53.64
37.3053	52.88
37.3259	54.76
37.3465	55.24
37.3671	56.4
37.3877	54.36
37.4083	52.76
37.429	55.64
37.4496	55.8
37.4702	55.6
37.4908	55.12
37.5114	57.16
37.532	53.08
37.5527	53.48
37.5733	53.36
37.5939	55.8
37.6145	56.52
37.6351	52.28
37.6557	55.32
37.6764	53.24
37.697	55.04
37.7176	54.2
37.7382	53.36
37.7588	55.2
37.7794	55.12
37.8	56.56
37.8207	54.36
37.8413	52.88
37.8619	54.64
37.8825	57.08
37.9031	53.48
37.9237	57.48
37.9444	53.12
37.965	52.72
37.9856	56.04
38.0062	57.08
38.0268	55.88
38.0474	51.92
38.0681	53.64
38.0887	54.44
38.1093	54.12
38.1299	54.72
38.1505	52.72
38.1711	54.68
38.1917	55.6
38.2124	52.56
38.233	54.32
38.2536	53.04
38.2742	55.2
38.2948	52.6
38.3154	56.64
38.3361	54.4
38.3567	54.68
38.3773	53.64
38.3979	56.64
38.4185	55.76
38.4391	52.4
38.4598	52.84
38.4804	55.04
38.501	55.48
38.5216	56.56
38.5422	53.04
38.5628	52.64
38.5835	54.88
38.6041	53.44
38.6247	55
38.6453	54.08
38.6659	53.84
38.6865	55.52
38.7071	51.64
38.7278	54
38.7484	52.2
38.769	57.6
38.7896	53.96
38.8102	55.04
38.8308	56
38.8515	54.52
38.8721	52.88
38.8927	54.36
38.9133	54.16
38.9339	56.36
38.9545	52.64
38.9752	54.12
38.9958	52.76
39.0164	54.12
39.037	56.12
39.0576	55.84
39.0782	52.16
39.0989	52.64
39.1195	52.08
39.1401	54.24
39.1607	53.56
39.1813	53.12
39.2019	53.44
39.2225	54.16
39.2432	56.24
39.2638	52.2
39.2844	55.88
39.305	53.84
39.3256	55.48
39.3462	52.72
39.3669	53.68
39.3875	55.04
39.4081	51.96
39.4287	55
39.4493	53.12
39.4699	54.48
39.4906	53.88
39.5112	53.24
39.5318	55.6
39.5524	54.24
39.573	52.16
39.5936	56.56
39.6143	55.32
39.6349	55.68
39.6555	54.56
39.6761	51.8
39.6967	55.96
39.7173	54.12
39.7379	55.96
39.7586	55.84
39.7792	53.64
39.7998	56.24
39.8204	55.84
39.841	55.84
39.8616	53.16
39.8823	55.84
39.9029	54.68
39.9235	54.72
39.9441	53.48
39.9647	52.2
39.9853	51.96
40.006	54.08
40.0266	55.76
40.0472	55.48
40.0678	53.04
40.0884	52.56
40.109	51.76
40.1297	54.08
40.1503	54.6
40.1709	54.32
40.1915	54.6
40.2121	52.84
40.2327	53.36
40.2533	54
40.274	54.48
40.2946	53.12
40.3152	53.44
40.3358	55.6
40.3564	55.24
40.377	52.288
40.3977	56.164
40.4183	54.15
40.4389	54.644
40.4595	53.998
40.4801	54.264
40.5007	55.252
40.5214	53.466
40.542	57
40.5626	55.746
40.5832	53.922
40.6038	56.05
40.6244	53.77
40.6451	52.44
40.6657	53.656
40.6863	52.364
40.7069	52.44
40.7275	52.402
40.7481	53.77
40.7687	53.694
40.7894	54.112
40.81	52.402
40.8306	53.77
40.8512	51.87
40.8718	53.2
40.8924	53.39
40.9131	54.948
40.9337	54.758
40.9543	54.188
40.9749	52.972
40.9955	55.024
41.0161	55.974
41.0368	53.01
41.0574	51.262
41.078	52.06
41.0986	52.63
41.1192	55.252
41.1398	51.87
41.1605	55.328
41.1811	55.898
41.2017	56.468
41.2223	53.276
41.2429	54.302
41.2635	55.024
41.2841	53.808
41.3048	52.516
41.3254	54.872
41.346	54.644
41.3666	52.972
41.3872	56.81
41.4078	53.656
41.4285	52.972
41.4491	53.276
41.4697	52.63
41.4903	54.644
41.5109	54.226
41.5315	57.076
41.5522	55.328
41.5728	54.492
41.5934	56.088
41.614	54.302
41.6346	52.402
41.6552	55.1
41.6759	53.808
41.6965	56.088
41.7171	53.998
41.7377	53.238
41.7583	58.254
41.7789	54.53
41.7995	54.454
41.8202	55.48
41.8408	54.682
41.8614	51.794
41.882	55.328
41.9026	53.048
41.9232	55.67
41.9439	54.036
41.9645	54.53
41.9851	53.542
42.0057	53.96
42.0263	54.91
42.0469	54.112
42.0676	54.036
42.0882	57.38
42.1088	55.86
42.1294	54.378
42.15	53.998
42.1706	56.772
42.1913	55.898
42.2119	55.062
42.2325	53.39
42.2531	52.06
42.2737	55.556
42.2943	55.632
42.3149	55.062
42.3356	52.82
42.3562	54.34
42.3768	53.39
42.3974	53.656
42.418	54.036
42.4386	53.124
42.4593	54.872
42.4799	54.644
42.5005	53.124
42.5211	54.378
42.5417	56.354
42.5623	56.012
42.583	55.214
42.6036	51.642
42.6242	54.834
42.6448	56.012
42.6654	54.872
42.686	54.872
42.7067	52.554
42.7273	52.022
42.7479	54.226
42.7685	50.388
42.7891	51.3
42.8097	52.212
42.8303	53.048
42.851	51.756
42.8716	52.022
42.8922	51.3
42.9128	55.404
42.9334	50.388
42.954	53.428
42.9747	54.074
42.9953	52.326
43.0159	53.504
43.0365	51.68
43.0571	50.844
43.0777	52.706
43.0984	52.478
43.119	53.048
43.1396	52.136
43.1602	51.946
43.1808	51.072
43.2014	50.692
43.2221	50.958
43.2427	51.148
43.2633	54.036
43.2839	54.948
43.3045	48.868
43.3251	51.414
43.3457	50.882
43.3664	52.82
43.387	49.134
43.4076	51.642
43.4282	48.944
43.4488	50.084
43.4694	52.098
43.4901	50.92
43.5107	48.146
43.5313	49.666
43.5519	48.906
43.5725	50.35
43.5931	49.742
43.6138	48.07
43.6344	50.73
43.655	50.502
43.6756	47.234
43.6962	47.88
43.7168	51.49
43.7375	51.68
43.7581	47.196
43.7787	51.376
43.7993	49.476
43.8199	49.88
43.8405	49.4
43.8611	48.2
43.8818	50.28
43.9024	48.76
43.923	49.92
43.9436	48.76
43.9642	48.6
43.9848	50.8
44.0055	48.84
44.0261	49.72
44.0467	46.84
44.0673	47
44.0879	48.64
44.1085	49.12
44.1292	47.72
44.1498	48.28
44.1704	48.36
44.191	47.76
44.2116	48.56
44.2322	46.56
44.2529	48.4
44.2735	46.36
44.2941	48.4
44.3147	45.16
44.3353	47.24
44.3559	46.96
44.3765	45.88
44.3972	48.12
44.4178	49.2
44.4384	47.48
44.459	50.76
44.4796	48.12
44.5002	47.32
44.5209	46.48
44.5415	47.8
44.5621	45.56
44.5827	47.96
44.6033	46.68
44.6239	47.88
44.6446	48.16
44.6652	48.6
44.6858	48.2
44.7064	48.56
44.727	47.92
44.7476	48.04
44.7683	48.28
44.7889	48.72
44.8095	47.56
44.8301	50.48
44.8507	46.92
44.8713	45.16
44.8919	47.08
44.9126	46.2
44.9332	46.36
44.9538	48.56
44.9744	46.64
44.995	46.2
45.0156	46.44
45.0363	46.84
45.0569	45.56
45.0775	47.48
45.0981	47.28
45.1187	46.76
45.1393	45.16
45.16	46.08
45.1806	44.24
45.2012	45.72
45.2218	44.04
45.2424	47.6
45.263	47.48
45.2837	45.88
45.3043	47.56
45.3249	46.96
45.3455	44.92
45.3661	45.92
45.3867	46.56
45.4073	47.32
45.428	45.28
45.4486	44.32
45.4692	46.12
45.4898	45.52
45.5104	44.28
45.531	43.92
45.5517	46.48
45.5723	44.76
45.5929	46.96
45.6135	43.12
45.6341	45.8
45.6547	42.72
45.6754	46.8
45.696	44.96
45.7166	43.08
45.7372	44.08
45.7578	44.56
45.7784	43.64
45.7991	46.04
45.8197	45.64
45.8403	44.92
45.8609	43
45.8815	44.16
45.9021	45.84
45.9227	46.52
45.9434	44.44
45.964	44.92
45.9846	44.12
46.0052	47
46.0258	43.48
46.0464	46.84
46.0671	45.08
46.0877	44
46.1083	42.92
46.1289	44.8
46.1495	43.96
46.1701	42.72
[truncated: 1,641 more rows]

## Sheet: Fig. S17d-f
PUF1			rGO/PPy/PUF1			rGO/PPy/PUF1-UHP			rGO/PU			rGO/PPy/PU			rGO/PPy/PU-UHP			MF			rGO/PVA/MF			rGO/PVA/MF-UHP
Raman shift (cm-1)	Intensity (a.u.)		Raman shift (cm-1)	Intensity (a.u.)		Raman shift (cm-1)	Intensity (a.u.)		Raman shift (cm-1)	Intensity (a.u.)		Raman shift (cm-1)	Intensity (a.u.)		Raman shift (cm-1)	Intensity (a.u.)		Raman shift (cm-1)	Intensity (a.u.)		Raman shift (cm-1)	Intensity (a.u.)		Raman shift (cm-1)	Intensity (a.u.)
55.5764	144.721		100.968	149		501.391	128		100.83	195.6		100.83	71		501.391	63		100.968	297		100.968	240		501.391	162
57.5048	145.967		102.8	161		503.144	117.996		102.661	180.557		102.661	69.0005		503.144	57.0008		102.8	301.8		102.8	204		503.144	154.008
59.4333	147.621		104.631	151		504.895	117.992		104.493	185.314		104.493	74.0011		504.895	59.0016		104.631	287.4		104.631	230		504.895	142.016
61.3618	148.55		106.462	162		506.649	116.988		106.326	181.07		106.326	67.0016		506.649	59.0024		106.462	288.6		106.462	208		506.649	126.024
63.2903	150.486		108.295	157		508.4	124.983		108.157	177.427		108.157	73.0021		508.4	66.0032		108.295	300.6		108.295	198		508.4	160.032
65.2187	152.465		110.126	152		510.153	129.979		109.987	182.784		109.987	72.0027		510.153	64.004		110.126	309		110.126	232		510.153	168.04
67.1472	152.577		111.956	151		511.903	125.975		111.817	181.541		111.817	77.0032		511.903	60.0048		111.956	318.6		111.956	218		511.903	142.048
69.0756	151.132		113.785	154		513.655	112.971		113.649	173.698		113.649	68.0038		513.655	57.0056		113.785	319.8		113.785	216		513.655	134.056
71.0041	150.979		115.617	159		515.405	121.967		115.478	180.254		115.478	61.0043		515.405	55.0064		115.617	300.6		115.617	210		515.405	130.064
72.9326	149.308		117.446	154		517.154	120.963		117.307	185.011		117.307	65.0048		517.154	57.0072		117.446	318.6		117.446	204		517.154	146.072
74.8611	150.911		119.274	154		518.905	118.959		119.136	183.767		119.136	64.0054		518.905	55.008		119.274	316.2		119.274	224		518.905	156.08
76.7895	153.263		121.102	165		520.654	120.955		120.964	181.924		120.964	59.0059		520.654	63.0088		121.102	305.4		121.102	216		520.654	142.088
78.718	153.822		122.93	163		522.402	122.95		122.794	179.481		122.794	69.0064		522.402	64.0096		122.93	309		122.93	208		522.402	144.096
80.6465	154.989		124.758	141		524.153	125.946		124.622	186.638		124.622	63.007		524.153	64.0104		124.758	339		124.758	198		524.153	150.104
82.5749	158.507		126.587	152		525.9	130.942		126.449	167.395		126.449	60.0075		525.9	62.0112		126.587	340.2		126.587	214		525.9	162.112
84.5034	160.844		128.414	157		527.65	118.938		128.276	175.751		128.276	61.008		527.65	63.012		128.414	319.8		128.414	208		527.65	136.12
86.4318	161.466		130.24	159		529.397	106.934		130.102	173.908		130.102	69.0086		529.397	57.0128		130.24	345		130.24	226		529.397	150.128
88.3603	161.76		132.066	161		531.143	121.93		131.928	176.865		131.928	68.0091		531.143	59.0136		132.066	339		132.066	216		531.143	162.136
90.2888	163.538		133.892	152		532.892	124.926		133.756	173.822		133.756	62.0097		532.892	62.0144		133.892	337.2		133.892	216		532.892	158.144
92.2173	165.513		135.717	152		534.638	120.921		135.581	176.779		135.581	68.0102		534.638	57.0152		135.717	331.8		135.717	200		534.638	150.152
94.1457	167.16		137.544	163		536.384	121.917		137.406	170.135		137.406	65.0107		536.384	64.016		137.544	347.4		137.544	218		536.384	130.16
96.0742	168.175		139.369	161		538.131	130.913		139.231	176.092		139.231	61.0113		538.131	63.0168		139.369	349.8		139.369	210		538.131	138.168
98.0027	168.505		141.193	163		539.876	124.909		141.055	174.249		141.055	64.0118		539.876	59.0176		141.193	361.8		141.193	200		539.876	152.176
99.9311	169.035		143.017	159		541.621	136.905		142.879	174.806		142.879	59.0123		541.621	57.0184		143.017	331.8		143.017	200		541.621	152.184
101.86	169.943		144.841	165		543.365	123.901		144.703	177.763		144.703	62.0129		543.365	59.0192		144.841	357		144.841	206		543.365	166.192
103.788	169.808		146.664	158		545.111	126.897		146.526	177.119		146.526	63.0134		545.111	67.02		146.664	354.6		146.664	214		545.111	172.2
105.716	169.217		148.487	160		546.855	116.893		148.351	172.876		148.351	64.0139		546.855	55.0208		148.487	369.6		148.487	216		546.855	152.208
107.645	173.196		150.309	162		548.598	127.888		150.174	174.632		150.174	65.0145		548.598	65.0216		150.309	361.8		150.309	198		548.598	144.215
109.573	174.913		152.132	155		550.343	131.884		151.996	170.389		151.996	61.015		550.343	64.0224		152.132	343.8		152.132	204		550.343	152.223
111.502	175.572		153.953	161		552.086	118.88		153.818	174.546		153.818	60.0156		552.086	66.0232		153.953	346.2		153.953	202		552.086	154.231
113.43	176.526		155.775	153		553.829	120.876		155.639	170.303		155.639	62.0161		553.829	61.024		155.775	354.6		155.775	196		553.829	156.239
115.359	178.302		157.598	151		555.571	117.872		157.46	163.66		157.46	61.0166		555.571	62.0248		157.598	370.2		157.598	184		555.571	146.247
117.287	178.105		159.419	151		557.314	120.868		159.281	177.416		159.281	57.0172		557.314	65.0256		159.419	364.2		159.419	192		557.314	164.255
119.216	179.479		161.239	152		559.056	125.864		161.101	170.173		161.101	62.0177		559.056	61.0264		161.239	371.4		161.239	208		559.056	158.263
121.144	179.38		163.059	156		560.797	136.859		162.921	165.33		162.921	64.0182		560.797	65.0272		163.059	361.8		163.059	208		560.797	154.271
123.073	178.415		164.879	147		562.537	118.855		164.741	168.287		164.741	59.0188		562.537	58.028		164.879	384.6		164.879	198		562.537	150.279
125.001	179.641		166.698	159		564.278	130.851		166.56	169.444		166.56	57.0193		564.278	68.0288		166.698	348.6		166.698	202		564.278	146.287
126.93	183.953		168.517	141		566.02	125.847		168.379	167		168.379	55.0198		566.02	66.0296		168.517	375		168.517	208		566.02	164.295
128.858	187.404		170.335	147		567.76	124.843		170.198	162.157		170.198	62.0204		567.76	65.0304		170.335	394.2		170.335	194		567.76	152.303
130.787	188.33		172.154	153		569.499	129.839		172.016	162.714		172.016	55.0209		569.499	62.0312		172.154	395.4		172.154	210		569.499	146.311
132.715	186.998		173.972	144		571.238	127.835		173.834	164.471		173.834	61.0215		571.238	64.032		173.972	396.6		173.972	194		571.238	174.319
134.643	185.604		175.789	159		572.977	137.831		175.652	157.828		175.652	51.022		572.977	61.0328		175.789	381		175.789	202		572.977	142.327
136.572	187.711		177.606	158		574.717	125.826		177.469	167.384		177.469	63.0225		574.717	64.0336		177.606	384.6		177.606	208		574.717	166.335
138.5	186.786		179.423	158		576.455	125.822		179.286	168.541		179.286	55.0231		576.455	61.0344		179.423	411		179.423	198		576.455	160.343
140.429	188.922		181.239	151		578.193	122.818		181.102	177.497		181.102	51.0236		578.193	71.0352		181.239	401.4		181.239	204		578.193	160.351
142.357	194.804		183.056	163		579.93	129.814		182.918	166.054		182.918	62.0241		579.93	66.036		183.056	379.8		183.056	206		579.93	158.359
144.286	191.858		184.871	146		581.667	129.81		184.734	160.011		184.734	55.0247		581.667	65.0368		184.871	403.8		184.871	202		581.667	156.367
146.214	192.373		186.687	148		583.404	124.806		186.549	162.968		186.549	54.0252		583.404	69.0376		186.687	407.4		186.687	202		583.404	164.375
148.143	195.352		188.502	151		585.141	128.802		188.365	167.125		188.365	59.0257		585.141	63.0384		188.502	414.6		188.502	186		585.141	154.383
150.071	197.074		190.314	151		586.879	130.797		190.179	165.281		190.179	58.0263		586.879	63.0392		190.314	433.2		190.314	208		586.879	164.391
152	195.96		192.129	162		588.614	133.793		191.994	162.838		191.994	53.0268		588.614	69.04		192.129	418.2		192.129	206		588.614	158.399
153.928	198.498		193.943	167		590.35	129.789		193.808	167.595		193.808	56.0274		590.35	61.0408		193.943	418.2		193.943	206		590.35	158.407
155.857	203.278		195.756	164		592.085	120.785		195.621	168.752		195.621	59.0279		592.085	69.0416		195.756	406.2		195.756	214		592.085	162.415
157.785	204.716		197.569	181		593.82	137.781		197.434	160.309		197.434	58.0284		593.82	75.0424		197.569	414.6		197.569	208		593.82	174.423
159.714	203.744		199.382	180		595.554	133.777		199.247	159.665		199.247	58.029		595.554	69.0432		199.382	438.6		199.382	196		595.554	146.431
161.642	203.871		201.195	190		597.288	131.773		201.058	163.822		201.058	59.0295		597.288	68.044		201.195	425.4		201.195	218		597.288	158.439
163.571	205.532		203.007	185		599.022	125.769		202.87	166.779		202.87	55.03		599.022	63.0448		203.007	436.2		203.007	202		599.022	166.447
165.499	205.169		204.819	197		600.755	123.764		204.682	166.736		204.682	51.0306		600.755	68.0456		204.819	425.4		204.819	210		600.755	166.455
167.428	206.003		206.63	185		602.488	126.76		206.493	163.693		206.493	57.0311		602.488	69.0464		206.63	436.2		206.63	194		602.488	170.463
169.356	209.231		208.442	191		604.221	122.756		208.305	161.849		208.305	59.0316		604.221	63.0472		208.442	431.4		208.442	206		604.221	160.471
171.284	213.327		210.25	188		605.956	130.752		210.115	168.406		210.115	53.0322		605.956	63.048		210.25	441		210.25	220		605.956	166.479
173.213	210.616		212.061	177		607.688	130.748		211.926	163.563		211.926	58.0327		607.688	63.0488		212.061	459		212.061	196		607.688	166.487
175.141	211.288		213.871	181.994		609.419	132.744		213.736	160.52		213.736	56.0333		609.419	68.0496		213.871	444.93		213.871	212.01		609.419	160.495
177.07	211.651		215.68	170.989		611.151	127.74		215.544	161.676		215.544	48.0338		611.151	67.0504		215.68	453.66		215.68	194.019		611.151	164.503
178.998	211.987		217.49	175.983		612.882	112.735		217.353	156.833		217.353	57.0343		612.882	69.0512		217.49	437.191		217.49	198.029		612.882	140.511
180.927	215.905		219.299	173.978		614.613	135.731		219.162	160.99		219.162	55.0349		614.613	71.052		219.299	463.921		219.299	206.038		614.613	168.519
182.855	216.211		221.108	168.972		616.343	137.727		220.971	150.146		220.971	51.0354		616.343	69.0528		221.108	461.851		221.108	178.048		616.343	154.527
184.784	218.87		222.914	154.966		618.073	128.723		222.779	169.303		222.779	55.0359		618.073	61.0536		222.914	457.381		222.914	192.058		618.073	172.535
186.712	220.935		224.722	167.961		619.803	131.719		224.587	156.66		224.587	51.0365		619.803	73.0544		224.722	462.511		224.722	198.067		619.803	146.543
188.641	221.11		226.529	161.955		621.533	130.715		226.393	164.417		226.393	51.037		621.533	72.0552		226.529	466.441		226.529	214.076		621.533	154.551
190.569	221.226		228.337	161.95		623.262	132.711		228.2	155.974		228.2	55.0375		623.262	73.056		228.337	470.371		228.337	200.086		623.262	154.559
192.498	222.327		230.143	158.944		624.99	129.707		230.007	168.53		230.007	47.0381		624.99	68.0568		230.143	492.301		230.143	196.096		624.99	158.567
194.426	224.875		231.948	158.939		626.719	128.702		231.814	166.087		231.814	52.0386		626.719	69.0576		231.948	455.431		231.948	198.105		626.719	158.575
196.355	226.463		233.754	161.933		628.447	127.698		233.62	154.644		233.62	51.0392		628.447	66.0584		233.754	479.761		233.754	174.115		628.447	158.583
198.283	226.612		235.56	147.927		630.175	130.694		235.424	155.801		235.424	53.0397		630.175	71.0592		235.56	499.291		235.56	182.125		630.175	162.591
200.211	227.951		237.366	152.922		631.902	118.69		237.229	151.558		237.229	52.0402		631.902	67.06		237.366	516.421		237.366	184.134		631.902	162.599
202.14	229.537		239.169	152.916		633.63	123.686		239.034	151.514		239.034	52.0408		633.63	65.0608		239.169	511.952		239.169	182.144		633.63	174.607
204.068	230		240.973	142.911		635.354	130.682		240.839	158.671		240.839	53.0413		635.354	69.0616		240.973	487.082		240.973	186.153		635.354	138.615
205.997	231.564		242.778	149.905		637.081	142.678		242.644	157.428		242.644	48.0418		637.081	65.0624		242.778	507.812		242.778	184.163		637.081	156.623
207.925	235.196		244.582	147.899		638.807	124.673		244.446	154.985		244.446	57.0424		638.807	69.0632		244.582	518.942		244.582	188.173		638.807	178.631
209.854	238.57		246.384	167.894		640.533	139.669		246.249	158.541		246.249	53.0429		640.533	67.064		246.384	507.272		246.384	188.182		640.533	162.639
211.782	237.751		248.187	158.888		642.258	131.665		248.053	166.898		248.053	51.0434		642.258	67.0648		248.187	504.002		248.187	190.192		642.258	140.646
213.711	235.155		249.99	167.883		643.984	130.661		249.854	160.855		249.854	57.044		643.984	75.0656		249.99	504.332		249.99	176.201		643.984	168.654
215.639	234.826		251.793	166.877		645.708	134.657		251.656	160.811		251.656	56.0445		645.708	63.0664		251.793	509.462		251.793	182.211		645.708	170.662
217.568	237.22		253.593	158.872		647.433	134.653		253.459	161.368		253.459	51.045		647.433	62.0672		253.593	527.792		253.593	186.22		647.433	156.67
219.496	236.215		255.395	164.866		649.157	126.649		255.261	166.125		255.261	51.0456		649.157	65.068		255.395	531.722		255.395	162.23		649.157	160.678
221.424	240.638		257.197	166.86		650.881	135.645		257.06	161.282		257.06	51.0461		650.881	75.0688		257.197	530.852		257.197	178.24		650.881	164.686
223.353	238.032		258.996	167.855		652.605	122.64		258.862	162.439		258.862	52.0467		652.605	62.0696		258.996	535.983		258.996	182.249		652.605	154.694
225.281	236.163		260.797	165.849		654.326	134.636		260.663	155.195		260.663	56.0472		654.326	57.0704		260.797	536.313		260.797	184.259		654.326	154.702
227.21	240.594		262.597	167.844		656.049	135.632		262.461	151.552		262.461	47.0477		656.049	65.0712		262.597	557.043		262.597	164.268		656.049	152.71
229.138	241.996		264.398	174.838		657.771	122.628		264.262	152.109		264.262	51.0483		657.771	67.072		264.398	523.773		264.398	168.278		657.771	142.718
231.067	244.935		266.195	176.832		659.493	132.624		266.061	158.666		266.061	53.0488		659.493	72.0728		266.195	532.503		266.195	184.288		659.493	162.726
232.995	245.188		267.995	174.827		661.215	130.62		267.859	161.623		267.859	47.0493		661.215	73.0736		267.995	562.233		267.995	188.297		661.215	152.734
234.924	245.751		269.794	169.821		662.937	128.616		269.658	156.779		269.658	51.0499		662.937	67.0744		269.794	539.164		269.794	170.307		662.937	142.742
236.852	248.74		271.591	166.816		664.656	127.611		271.457	160.936		271.457	50.0504		664.656	70.0752		271.591	553.894		271.591	180.316		664.656	154.75
238.781	250.359		273.389	169.81		666.377	128.607		273.253	151.293		273.253	47.0509		666.377	70.076		273.389	565.024		273.389	172.326		666.377	162.758
240.709	249.709		275.185	157.804		668.098	134.603		275.052	153.05		275.052	52.0515		668.098	65.0768		275.185	553.354		275.185	180.336		668.098	146.766
242.638	252.025		276.983	164.799		669.818	137.599		276.849	158.406		276.849	53.052		669.818	71.0776		276.983	541.684		276.983	184.345		669.818	146.774
244.566	254.702		278.781	158.793		671.538	141.595		278.645	158.363		278.645	53.0526		671.538	63.0784		278.781	560.014		278.781	190.355		671.538	160.782
246.495	254.902		280.576	163.788		673.256	128.591		280.442	160.12		280.442	49.0531		673.256	74.0792		280.576	573.544		280.576	172.364		673.256	154.79
248.423	254.262		282.372	158.782		674.975	126.587		282.239	157.076		282.239	50.0536		674.975	73.08		282.372	543.874		282.372	182.374		674.975	146.798
250.351	258.323		284.169	154.777		676.694	139.583		284.033	158.233		284.033	55.0542		676.694	67.0808		284.169	571.804		284.169	184.383		676.694	142.806
252.28	261.086		285.963	158.771		678.412	124.578		285.829	152.19		285.829	54.0547		678.412	72.0816		285.963	579.334		285.963	194.393		678.412	142.814
254.208	263.355		287.758	162.765		680.131	131.574		287.623	162.947		287.623	57.0552		680.131	72.0824		287.758	583.264		287.758	186.403		680.131	166.822
256.137	265.31		289.552	144.76		681.847	136.57		289.418	154.504		289.418	51.0558		681.847	69.0832		289.552	581.195		289.552	170.412		681.847	152.83
258.065	262.539		291.347	146.754		683.564	124.566		291.211	149.06		291.211	53.0563		683.564	67.084		291.347	570.725		291.347	176.422		683.564	152.838
259.994	260.619		293.139	163.749		685.282	127.562		293.006	158.017		293.006	56.0569		685.282	69.0848		293.139	614.256		293.139	182.431		685.282	154.846
261.922	262.234		294.934	143.743		686.999	130.558		294.8	154.374		294.8	51.0574		686.999	80.0856		294.934	567.785		294.934	178.441		686.999	148.854
263.851	264.654		296.728	144.737		688.714	117.554		296.592	153.731		296.592	51.0579		688.714	65.0864		296.728	600.516		296.728	184.451		688.714	142.862
265.779	266.278		298.519	149.732		690.43	132.549		298.386	161.488		298.386	54.0585		690.43	67.0872		298.519	606.846		298.519	172.46		690.43	156.87
267.708	269.888		300.312	150.726		692.146	138.545		300.177	156.644		300.177	55.059		692.146	65.088		300.312	586.775		300.312	172.47		692.146	150.878
269.636	268.964		302.103	154.721		693.862	127.541		301.97	156.001		301.97	49.0595		693.862	62.0888		302.103	621.906		302.103	178.479		693.862	152.886
271.565	273.259		303.896	158.715		695.575	126.537		303.76	160.158		303.76	55.0601		695.575	63.0896		303.896	643.836		303.896	168.489		695.575	138.894
273.493	278.032		305.686	136.71		697.29	124.533		305.553	164.915		305.553	56.0606		697.29	68.0903		305.686	633.366		305.686	188.498		697.29	146.902
275.422	277.35		307.478	165.704		699.005	123.529		307.342	171.472		307.342	49.0611		699.005	65.0912		307.478	646.896		307.478	180.508		699.005	140.91
277.35	270.16		309.267	140.698		700.717	132.525		309.134	156.428		309.134	52.0617		700.717	71.092		309.267	634.026		309.267	164.518		700.717	138.918
279.279	271.647		311.058	147.693		702.431	118.521		310.923	160.585		310.923	54.0622		702.431	66.0928		311.058	659.556		311.058	166.527		702.431	146.926
281.207	278.135		312.847	157.687		704.145	125.516		312.714	158.141		312.714	50.0627		704.145	68.0936		312.847	635.886		312.847	184.537		704.145	138.934
283.135	281.217		314.638	151.682		705.856	127.512		314.502	156.298		314.502	47.0633		705.856	63.0944		314.638	660.216		314.638	180.546		705.856	132.942
285.064	279.075		316.426	161.676		707.57	120.508		316.293	150.855		316.293	53.0638		707.57	66.0952		316.426	665.346		316.426	178.556		707.57	146.95
286.992	279.378		318.216	150.67		709.282	120.504		318.08	164.612		318.08	49.0644		709.282	57.0959		318.216	653.676		318.216	200.566		709.282	144.958
288.921	282.269		320.003	153.665		710.993	133.5		319.87	156.769		319.87	54.0649		710.993	73.0967		320.003	657.606		320.003	178.575		710.993	154.966
290.849	282.759		321.792	154.659		712.705	122.496		321.657	176.525		321.657	50.0654		712.705	61.0975		321.792	669.936		321.792	190.585		712.705	164.974
292.778	284.124		323.579	147.654		714.417	130.492		323.446	164.482		323.446	51.066		714.417	61.0984		323.579	665.466		323.579	170.594		714.417	150.982
294.706	289.078		325.367	155.648		716.126	130.487		325.232	158.439		325.232	51.0665		716.126	68.0992		325.367	677.796		325.367	164.604		716.126	154.99
296.635	296.516		327.153	154.642		717.837	117.483		327.02	159.596		327.02	52.067		717.837	65.1		327.153	688.926		327.153	172.614		717.837	118.998
298.563	291.649		328.939	160.637		719.546	126.479		328.806	155.953		328.806	49.0676		719.546	57.1007		328.939	676.056		328.939	178.623		719.546	149.006
300.492	289.769		330.726	148.631		721.257	119.475		330.593	161.909		330.593	58.0681		721.257	64.1015		330.726	705.186		330.726	182.633		721.257	147.014
302.42	292.304		332.511	130.626		722.967	116.471		332.378	161.266		332.378	50.0686		722.967	66.1023		332.511	713.916		332.511	166.642		722.967	155.022
304.349	296.557		334.298	154.62		724.675	122.467		334.163	166.023		334.163	56.0692		724.675	72.1031		334.298	695.046		334.298	186.652		724.675	159.03
306.277	298.693		336.082	153.615		726.384	118.463		335.949	158.78		335.949	52.0697		726.384	68.1039		336.082	692.976		336.082	198.661		726.384	151.038
308.205	300.839		337.866	149.609		728.092	122.459		337.733	170.737		337.733	55.0703		728.092	69.1047		337.866	711.306		337.866	176.671		728.092	141.046
310.134	302.483		339.651	153.603		729.801	128.454		339.519	173.693		339.519	53.0708		729.801	67.1056		339.651	693.636		339.651	178.681		729.801	167.054
312.062	301.421		341.435	143.598		731.507	118.45		341.302	170.65		341.302	57.0713		731.507	61.1063		341.435	718.566		341.435	178.69		731.507	157.062
313.991	298.828		343.22	154.592		733.215	114.446		343.085	159.206		343.085	51.0719		733.215	65.1071		343.22	730.296		343.22	174.7		733.215	155.07
315.919	298.208		345.002	152.587		734.923	122.442		344.869	165.163		344.869	43.0724		734.923	66.1079		345.002	728.226		345.002	146.709		734.923	139.077
317.848	302.924		346.784	146.581		736.629	124.438		346.652	163.92		346.652	50.0729		736.629	60.1087		346.784	699.756		346.784	168.719		736.629	135.085
319.776	304.478		348.568	149.575		738.336	112.434		348.433	162.677		348.433	47.0735		738.336	68.1095		348.568	700.086		348.568	172.729		738.336	153.093
321.705	306.468		350.35	156.57		740.041	114.43		350.217	157.834		350.217	49.074		740.041	67.1103		350.35	716.016		350.35	170.738		740.041	163.101
323.633	308.257		352.131	150.564		741.748	118.425		351.998	162.59		351.998	53.0745		741.748	68.1111		352.131	717.546		352.131	176.748		741.748	179.109
325.562	308.025		353.914	143.559		743.452	116.421		353.781	161.347		353.781	49.0751		743.452	53.1119		353.914	729.876		353.914	190.757		743.452	147.117
327.49	307.232		355.694	148.553		745.158	118.417		355.562	166.704		355.562	50.0756		745.158	67.1127		355.694	755.406		355.694	162.767		745.158	143.125
329.419	311.932		357.474	143.548		746.862	123.413		357.342	166.661		357.342	56.0762		746.862	64.1135		357.474	718.536		357.474	154.776		746.862	151.133
331.347	314.285		359.256	140.542		748.567	106.409		359.124	166.618		359.124	53.0767		748.567	64.1143		359.256	729.666		359.256	170.786		748.567	151.141
333.276	313.501		361.036	140.536		750.27	114.405		360.903	159.974		360.903	45.0772		750.27	67.1151		361.036	737.196		361.036	172.796		750.27	149.149
335.204	313.024		362.815	151.531		751.975	122.401		362.682	153.331		362.682	47.0778		751.975	66.1159		362.815	755.526		362.815	178.805		751.975	157.157
337.132	318.383		364.596	157.525		753.677	118.397		364.461	169.488		364.461	47.0783		753.677	67.1167		364.596	759.456		364.596	182.815		753.677	149.165
339.061	320.54		366.374	138.52		755.381	121.392		366.241	160.445		366.241	54.0788		755.381	63.1175		366.374	734.592		366.374	172.824		755.381	161.173
340.99	323.252		368.152	150.514		757.083	117.388		368.02	163.402		368.02	53.0794		757.083	61.1183		368.152	761.322		368.152	178.834		757.083	139.181
342.918	325.327		369.932	157.508		758.787	125.384		369.797	168.758		369.797	53.0799		758.787	68.1191		369.932	783.252		369.932	168.844		758.787	151.189
344.846	325.761		371.709	152.503		760.488	128.38		371.577	164.515		371.577	47.0804		760.488	68.1199		371.709	795.582		371.709	174.853		760.488	143.197
346.775	325.315		373.486	146.497		762.188	113.376		373.354	166.271		373.354	57.081		762.188	75.1207		373.486	791.112		373.486	178.863		762.188	147.205
348.703	324.853		375.263	145.492		763.891	110.372		375.13	171.028		375.13	49.0815		763.891	66.1215		375.263	777.042		375.263	168.872		763.891	135.213
350.632	325.72		377.041	135.486		765.591	131.368		376.907	164.985		376.907	49.0821		765.591	66.1223		377.041	764.172		377.041	178.882		765.591	145.221
352.56	328.364		378.817	134.48		767.293	130.363		378.685	171.542		378.685	51.0826		767.293	66.1231		378.817	786.102		378.817	172.892		767.293	143.229
354.489	330.732		380.593	149.475		768.992	122.359		380.461	162.499		380.461	54.0831		768.992	63.1239		380.593	797.232		380.593	162.901		768.992	135.237
356.417	330.534		382.368	148.469		770.694	124.355		382.236	158.855		382.236	56.0837		770.694	72.1247		382.368	814.362		382.368	176.911		770.694	157.245
358.346	334.924		384.145	150.464		772.392	125.351		384.011	166.012		384.011	53.0842		772.392	63.1255		384.145	783.492		384.145	184.92		772.392	139.253
360.274	335.023		385.92	138.458		774.091	116.347		385.788	166.569		385.788	47.0847		774.091	63.1263		385.92	791.022		385.92	166.93		774.091	145.261
362.203	331.696		387.694	142.453		775.791	120.343		387.562	170.726		387.562	47.0853		775.791	71.1271		387.694	815.352		387.694	156.939		775.791	147.269
364.131	329.739		389.468	130.447		777.489	114.339		389.336	164.683		389.336	49.0858		777.489	67.1279		389.468	795.282		389.468	174.949		777.489	163.277
366.06	333.349		391.242	147.441		779.187	114.335		391.11	178.439		391.11	55.0863		779.187	74.1287		391.242	835.212		391.242	174.959		779.187	151.285
367.988	339.706		393.017	136.436		780.886	120.33		392.883	169.996		392.883	49.0869		780.886	62.1295		393.017	829.542		393.017	180.968		780.886	139.293
369.916	342.065		394.79	137.43		782.583	120.326		394.658	168.153		394.658	48.0874		782.583	69.1303		394.79	826.272		394.79	172.978		782.583	135.301
371.845	342.362		396.563	135.425		784.281	122.322		396.43	172.31		396.43	53.088		784.281	70.1311		396.563	835.002		396.563	174.987		784.281	147.309
373.773	340.807		398.335	142.419		785.978	115.318		398.203	170.467		398.203	50.0885		785.978	71.1319		398.335	855.732		398.335	176.997		785.978	155.317
375.702	339.667		400.107	148.413		787.674	112.314		399.975	162.023		399.975	57.089		787.674	72.1327		400.107	858.462		400.107	161.007		787.674	151.325
377.63	344.795		401.878	132.408		789.371	120.31		401.746	167.98		401.746	57.0896		789.371	65.1335		401.878	846.792		401.878	169.016		789.371	143.333
379.559	348.629		403.651	144.402		791.067	121.306		403.517	161.936		403.517	49.0901		791.067	70.1343		403.651	856.722		403.651	171.026		791.067	135.341
381.487	347.384		405.422	138.397		792.762	114.301		405.29	160.093		405.29	52.0906		792.762	63.1351		405.422	865.452		405.422	179.035		792.762	135.349
383.416	345.854		407.193	132.391		794.458	114.297		407.061	169.05		407.061	49.0912		794.458	68.1359		407.193	863.382		407.193	161.045		794.458	149.357
385.344	347.608		408.963	139.386		796.153	120.293		408.831	171.407		408.831	45.0917		796.153	65.1367		408.963	845.712		408.963	171.055		796.153	151.365
387.273	351.76		410.733	132.38		797.847	104.289		410.601	165.364		410.601	53.0922		797.847	74.1375		410.733	885.642		410.733	173.064		797.847	151.373
389.201	350.375		412.502	128.374		799.541	110.285		412.371	162.92		412.371	46.0928		799.541	65.1383		412.502	837.972		412.502	167.074		799.541	139.381
391.13	349.581		414.272	136.369		801.236	117.281		414.14	166.477		414.14	48.0933		801.236	69.1391		414.272	885.102		414.272	159.083		801.236	153.389
393.058	351.795		416.04	143.363		802.929	115.277		415.909	164.634		415.909	53.0939		802.929	61.1399		416.04	854.232		416.04	167.093		802.929	143.397
394.986	355.653		417.811	134.358		804.622	112.273		417.677	162.791		417.677	56.0944		804.622	69.1407		417.811	880.962		417.811	165.102		804.622	147.405
396.915	357.487		419.579	130.352		806.314	122.268		419.445	159.748		419.445	55.0949		806.314	67.1415		419.579	875.292		419.579	165.112		806.314	143.413
398.844	353.528		421.347	126.346		808.008	120.264		421.215	166.904		421.215	51.0955		808.008	67.1423		421.347	894.822		421.347	173.122		808.008	143.421
400.772	357.357		423.114	129.341		809.7	113.26		422.983	162.061		422.983	55.096		809.7	63.1431		423.114	855.552		423.114	175.131		809.7	145.429
402.7	360.858		424.881	131.335		811.392	121.256		424.75	162.018		424.75	51.0965		811.392	67.1439		424.881	858.282		424.881	177.141		811.392	149.437
404.629	361.318		426.648	128.33		813.083	113.252		426.517	169.775		426.517	48.0971		813.083	67.1447		426.648	865.812		426.648	165.15		813.083	157.445
406.557	361.984		428.415	129.324		814.776	113.248		428.283	168.532		428.283	53.0976		814.776	67.1455		428.415	872.142		428.415	167.16		814.776	139.453
408.486	370.074		430.181	132.318		816.466	107.244		430.049	155.288		430.049	49.0981		816.466	74.1463		430.181	897.672		430.181	151.17		816.466	151.461
410.414	364.814		431.946	133.313		818.157	112.239		431.815	167.845		431.815	47.0987		818.157	59.1471		431.946	920.802		431.946	161.179		818.157	135.469
412.343	365.353		433.712	128.307		819.847	115.235		433.58	157.602		433.58	53.0992		819.847	70.1479		433.712	895.932		433.712	157.189		819.847	157.477
414.271	369.034		435.477	129.302		821.538	130.231		435.345	162.358		435.345	48.0998		821.538	75.1487		435.477	890.262		435.477	163.198		821.538	139.485
416.2	370.911		437.242	132.296		823.227	122.227		437.11	162.915		437.11	51.1003		823.227	66.1495		437.242	915.792		437.242	161.208		823.227	147.493
418.128	368.918		439.006	128.291		824.916	114.223		438.875	154.472		438.875	43.1008		824.916	69.1503		439.006	908.922		439.006	159.217		824.916	155.501
420.057	368.785		440.77	119.285		826.605	121.219		440.639	161.629		440.639	50.1014		826.605	73.1511		440.77	923.652		440.77	169.227		826.605	151.508
421.985	372.147		442.534	132.279		828.293	106.215		442.402	157.985		442.402	45.1019		828.293	73.1519		442.534	896.382		442.534	159.237		828.293	139.516
423.913	374.177		444.297	118.274		829.981	123.211		444.166	167.542		444.166	53.1024		829.981	71.1527		444.297	923.112		444.297	159.246		829.981	149.524
425.842	373.718		446.06	121.268		831.671	119.206		445.929	166.299		445.929	51.103		831.671	72.1535		446.06	934.242		446.06	179.256		831.671	123.532
427.771	373.214		447.823	132.263		833.359	116.202		447.692	155.456		447.692	53.1035		833.359	69.1543		447.823	952.572		447.823	159.265		833.359	159.54
429.699	377.711		449.585	108.257		835.046	131.198		449.454	155.413		449.454	52.104		835.046	75.1551		449.585	955.302		449.585	163.275		835.046	141.548
431.627	379.191		451.347	127.251		836.732	125.194		451.216	160.769		451.216	54.1046		836.732	78.1559		451.347	956.832		451.347	157.285		836.732	161.556
433.556	380.444		453.109	112.246		838.419	112.19		452.978	167.926		452.978	43.1051		838.419	73.1567		453.109	967.962		453.109	155.294		838.419	149.564
435.484	382.301		454.87	136.24		840.105	123.186		454.739	161.283		454.739	48.1057		840.105	82.1575		454.87	938.292		454.87	177.304		840.105	137.572
437.413	384.081		456.631	124.235		841.791	118.182		456.5	164.84		456.5	50.1062		841.791	74.1583		456.631	979.422		456.631	171.313		841.791	141.58
439.341	384.725		458.392	124.229		843.476	126.177		458.261	153.397		458.261	51.1067		843.476	81.1591		458.392	976.152		458.392	169.323		843.476	157.588
441.27	387.728		460.152	125.224		845.163	122.173		460.021	171.353		460.021	51.1073		845.163	83.1599		460.152	998.082		460.152	157.333		845.163	159.596
443.198	386.877		461.912	137.218		846.848	126.169		461.781	161.11		461.781	48.1078		846.848	84.1607		461.912	1032.01		461.912	169.342		846.848	145.604
445.127	386.582		463.672	134.212		848.533	127.165		463.541	165.267		463.541	55.1083		848.533	79.1615		463.672	1041.94		463.672	185.352		848.533	155.612
447.055	387.025		465.431	142.207		850.217	122.161		465.298	164.023		465.298	46.1089		850.217	83.1623		465.431	1055.47		465.431	165.361		850.217	147.62
448.984	387.305		467.188	132.201		851.901	129.157		467.057	161.58		467.057	47.1094		851.901	81.1631		467.188	1065.4		467.188	153.371		851.901	151.628
450.912	389.584		468.947	128.196		853.584	129.153		468.816	166.937		468.816	52.1099		853.584	79.1639		468.947	1041.74		468.947	167.38		853.584	135.636
452.841	392.757		470.705	129.19		855.268	120.149		470.574	162.694		470.574	57.1105		855.268	79.1647		470.705	1039.67		470.705	159.39		855.268	147.644
454.769	394.141		472.463	130.184		856.951	130.144		472.332	164.45		472.332	46.111		856.951	89.1655		472.463	1047.2		472.463	151.4		856.951	163.652
456.697	394.717		474.221	127.179		858.633	124.14		474.09	151.807		474.09	53.1116		858.633	91.1663		474.221	1035.53		474.221	163.409		858.633	151.66
458.626	396.304		475.978	127.173		860.315	131.136		475.847	159.564		475.847	45.1121		860.315	79.1671		475.978	1028.66		475.978	163.419		860.315	161.668
460.554	399.669		477.735	128.168		861.997	128.132		477.604	164.921		477.604	48.1126		861.997	81.1679		477.735	1037.39		477.735	161.428		861.997	163.676
462.483	400.715		479.492	125.162		863.679	121.128		479.361	151.078		479.361	54.1132		863.679	86.1687		479.492	1056.92		479.492	163.438		863.679	155.684
464.411	400.546		481.246	130.156		865.361	122.124		481.115	158.834		481.115	45.1137		865.361	85.1695		481.246	1045.25		481.246	163.448		865.361	153.692
466.34	400.658		483.002	128.151		867.042	122.12		482.871	156.991		482.871	52.1142		867.042	81.1703		483.002	1040.78		483.002	173.457		867.042	147.7
468.268	400.889		484.758	126.145		868.722	114.115		484.627	154.548		484.627	49.1148		868.722	77.1711		484.758	1047.11		484.758	173.467		868.722	143.708
470.197	402.151		486.513	132.14		870.403	120.111		486.382	152.705		486.382	48.1153		870.403	77.1719		486.513	1058.24		486.513	177.476		870.403	153.716
472.125	408.263		488.268	118.134		872.083	120.107		488.137	158.062		488.137	50.1158		872.083	83.1727		488.268	1076.57		488.268	155.486		872.083	143.724
474.054	407.664		490.022	126.129		873.763	122.103		489.892	162.218		489.892	52.1164		873.763	89.1735		490.022	1049.3		490.022	163.495		873.763	149.732
475.982	409.698		491.775	118.123		875.442	126.099		491.644	155.575		491.644	49.1169		875.442	79.1743		491.775	1079.63		491.775	151.505		875.442	147.74
477.911	410.36		493.528	134.117		877.121	130.095		493.398	159.732		493.398	49.1175		877.121	91.1751		493.528	1043.96		493.528	155.515		877.121	143.748
479.839	409.628		495.282	127.112		878.8	122.091		495.151	151.889		495.151	53.118		878.8	83.1759		495.282	1037.09		495.282	153.524		878.8	151.756
481.767	411.455		497.035	127.106		880.479	125.087		496.905	162.045		496.905	57.1185		880.479	79.1767		497.035	1078.22		497.035	143.534		880.479	127.764
483.696	413.282		498.786	124.101		882.157	129.082		498.658	146.402		498.658	51.1191		882.157	87.1775		498.786	1059.35		498.786	147.543		882.157	151.772
485.625	411.449		500.539	126.095		883.835	127.078		500.408	154.759		500.408	50.1196		883.835	83.1783		500.539	1072.88		500.539	159.553		883.835	139.78
487.553	413.154		502.291	121.089		885.512	130.074		502.16	147.515		502.16	49.1201		885.512	94.1791		502.291	1057.61		502.291	151.563		885.512	141.788
489.481	416.039		504.043	125.084		887.19	130.07		503.912	148.072		503.912	50.1207		887.19	81.1799		504.043	1061.54		504.043	157.572		887.19	149.796
491.41	416.683		505.795	117.078		888.867	130.066		505.664	141.429		505.664	51.1212		888.867	79.1807		505.795	1051.07		505.795	141.582		888.867	145.804
493.338	416.37		507.544	117.073		890.543	135.062		507.413	148.586		507.413	47.1217		890.543	81.1815		507.544	1067		507.544	157.591		890.543	149.812
495.267	420.833		509.295	121.067		892.218	132.058		509.164	147.943		509.164	51.1223		892.218	89.1823		509.295	1086.53		509.295	153.601		892.218	151.82
497.195	421.11		511.045	124.062		893.894	122.053		510.915	150.899		510.915	48.1228		893.894	86.1831		511.045	1064.06		511.045	151.611		893.894	151.828
499.124	423.066		512.793	116.056		895.569	123.049		512.665	144.856		512.665	49.1233		895.569	90.1839		512.793	1089.59		512.793	155.62		895.569	155.836
501.052	424.449		514.543	118.05		897.245	124.045		514.413	150.213		514.413	45.1239		897.245	95.1847		514.543	1085.12		514.543	151.63		897.245	147.844
502.981	422.125		516.293	121.045		898.92	126.041		516.162	146.57		516.162	50.1244		898.92	91.1855		516.293	1067.45		516.293	151.639		898.92	151.852
504.909	426.406		518.042	118.039		900.595	138.037		517.912	148.327		517.912	47.125		900.595	90.1863		518.042	1084.58		518.042	147.649		900.595	143.86
506.838	427.928		519.789	114.034		902.269	126.033		519.659	141.083		519.659	51.1255		902.269	94.1871		519.789	1065.71		519.789	161.658		902.269	159.868
508.766	426.414		521.537	110.028		903.943	143.029		521.407	142.24		521.407	45.126		903.943	95.1879		521.537	1085.24		521.537	153.668		903.943	151.876
510.695	428.28		523.286	112.022		905.615	122.025		523.155	140.997		523.155	46.1266		905.615	99.1887		523.286	1113.17		523.286	151.678		905.615	147.884
512.623	431.753		525.032	112.017		907.289	139.02		524.901	148.154		524.901	45.1271		907.289	91.1895		525.032	1139.9		525.032	147.687		907.289	155.892
514.552	429.636		526.779	127.011		908.962	128.016		526.649	141.511		526.649	49.1276		908.962	91.1903		526.779	1103.03		526.779	159.697		908.962	143.9
516.48	435.642		528.526	110.006		910.635	142.012		528.396	148.667		528.396	49.1282		910.635	103.191		528.526	1108.16		528.526	151.706		910.635	147.908
518.408	434.465		530.271	118		912.307	138.008		530.141	142.024		530.141	51.1287		912.307	97.1919		530.271	1143.29		530.271	153.716		912.307	157.916
520.337	436.708		532.018	130.994		913.979	140.004		531.888	138.98		531.888	55.1292		913.979	97.1927		532.018	1150.82		532.018	159.726		913.979	147.924
522.265	437.956		533.764	115.989		915.65	142		533.634	142.537		533.634	49.1298		915.65	100.194		533.764	1141.55		533.764	155.735		915.65	155.932
524.194	434.084		535.508	126.983		917.321	145.996		535.378	140.094		535.378	46.1303		917.321	109.194		535.508	1146.68		535.508	159.745		917.321	161.939
526.122	431.098		537.253	125.978		918.992	143.991		537.123	147.851		537.123	49.1309		918.992	109.195		537.253	1147.01		537.253	159.754		918.992	145.947
528.051	435.37		538.997	128.972		920.663	151.987		538.869	140.608		538.869	47.1314		920.663	105.196		538.997	1161.74		538.997	151.764		920.663	155.955
529.979	437.774		540.741	119.967		922.334	145.983		540.611	144.164		540.611	51.1319		922.334	121.197		540.741	1186.07		540.741	147.773		922.334	151.963
531.908	440.098		542.486	113.961		924.003	142.979		542.356	133.921		542.356	51.1325		924.003	119.197		542.486	1173.2		542.486	151.783		924.003	159.971
533.836	438.587		544.228	126.955		925.673	154.975		544.098	150.078		544.098	49.133		925.673	126.198		544.228	1166.33		544.228	143.793		925.673	155.979
535.765	433.492		545.972	119.95		927.342	149.971		545.842	138.035		545.842	46.1335		927.342	119.199		545.972	1197.86		545.972	159.802		927.342	149.987
537.693	440.161		547.714	111.944		929.012	152.967		547.586	142.192		547.586	49.1341		929.012	126.2		547.714	1192.19		547.714	157.812		929.012	147.995
539.621	442.609		549.457	115.939		930.679	138.963		549.327	143.948		549.327	49.1346		930.679	120.201		549.457	1236.92		549.457	155.821		930.679	156.003
541.55	442.165		551.2	115.933		932.348	148.958		551.07	151.705		551.07	53.1352		932.348	120.201		551.2	1233.65		551.2	157.831		932.348	156.011
543.479	443.288		552.94	122.927		934.016	156.954		552.81	150.462		552.81	53.1357		934.016	127.202		552.94	1237.58		552.94	155.841		934.016	160.019
545.407	446.981		554.682	124.922		935.683	160.95		554.553	140.819		554.553	54.1362		935.683	115.203		554.682	1261.91		554.682	163.85		935.683	164.027
547.335	449.372		556.422	121.916		937.351	140.946		556.292	149.776		556.292	45.1368		937.351	123.204		556.422	1235.84		556.422	155.86		937.351	148.035
549.264	442.6		558.164	117.911		939.018	146.942		558.034	151.532		558.034	53.1373		939.018	122.205		558.164	1219.37		558.164	155.869		939.018	156.043
551.192	440.02		559.903	133.905		940.685	156.938		559.773	150.889		559.773	53.1378		940.685	113.205		559.903	1265.3		559.903	155.879		940.685	144.051
553.121	443.956		561.644	127.9		942.35	142.934		561.514	147.845		561.514	54.1384		942.35	110.206		561.644	1240.43		561.644	159.889		942.35	160.059
555.049	448.914		563.382	123.894		944.017	157.929		563.253	147.802		563.253	47.1389		944.017	120.207		563.382	1288.76		563.382	153.898		944.017	148.067
556.978	450.996		565.123	119.888		945.683	151.925		564.993	147.159		564.993	49.1394		945.683	115.208		565.123	1259.09		565.123	157.908		945.683	158.075
558.906	451.21		566.86	123.883		947.347	154.921		566.733	147.116		566.733	56.14		947.347	112.209		566.86	1270.22		566.86	151.917		947.347	148.083
560.835	453.792		568.6	125.877		949.013	153.917		568.47	147.073		568.47	51.1405		949.013	119.209		568.6	1275.35		568.6	161.927		949.013	152.091
562.763	454.608		570.337	123.872		950.679	141.913		570.21	150.029		570.21	50.141		950.679	119.21		570.337	1248.08		570.337	163.936		950.679	162.099
564.692	454.984		572.076	131.866		952.342	160.909		571.947	149.386		571.947	50.1416		952.342	105.211		572.076	1314.41		572.076	181.946		952.342	158.107
566.62	458.228		573.813	130.86		954.006	153.905		573.683	146.943		573.683	45.1421		954.006	120.212		573.813	1294.34		573.813	157.956		954.006	164.115
568.548	461.224		575.551	117.855		955.669	160.901		575.421	155.9		575.421	45.1427		955.669	121.213		575.551	1288.67		575.551	157.965		955.669	164.123
570.477	455.661		577.287	131.849		957.333	160.896		577.157	144.457		577.157	49.1432		957.333	113.213		577.287	1262.6		577.287	163.975		957.333	160.131
572.405	454.565		579.024	126.844		958.997	155.892		578.895	155.813		578.895	47.1437		958.997	124.214		579.024	1325.33		579.024	163.984		958.997	160.139
574.334	458.888		580.76	119.838		960.659	156.888		580.63	149.77		580.63	43.1443		960.659	129.215		580.76	1298.06		580.76	159.994		960.659	172.147
576.262	456.848		582.496	125.832		962.322	160.884		582.367	143.727		582.367	51.1448		962.322	133.216		582.496	1321.19		582.496	158.004		962.322	168.155
578.191	455.86		584.231	114.827		963.985	146.88		584.102	150.284		584.102	53.1453		963.985	145.217		584.231	1322.72		584.231	180.013		963.985	160.163
580.119	461.434		585.965	122.821		965.645	135.876		585.838	149.041		585.838	55.1459		965.645	138.217		585.965	1327.85		585.965	180.023		965.645	144.171
582.048	463.878		587.701	126.816		967.308	154.872		587.572	153.197		587.572	58.1464		967.308	132.218		587.701	1316.18		587.701	152.032		967.308	156.179
583.976	461.852		589.435	135.81		968.968	147.867		589.305	145.354		589.305	39.1469		968.968	131.219		589.435	1316.51		589.435	162.042		968.968	152.187
585.905	463.264		591.17	117.805		970.629	160.863		591.041	155.51		591.041	51.1475		970.629	142.22		591.17	1328.84		591.17	164.051		970.629	164.195
587.833	464.871		592.903	128.799		972.289	145.859		592.773	153.667		592.773	47.148		972.289	125.221		592.903	1339.97		592.903	162.061		972.289	172.203
589.762	466.712		594.635	110.793		973.95	145.855		594.508	157.824		594.508	56.1486		973.95	127.221		594.635	1341.5		594.635	162.071		973.95	172.211
591.69	468.963		596.37	124.788		975.609	143.851		596.24	149.381		596.24	49.1491		975.609	115.222		596.37	1363.43		596.37	168.08		975.609	148.219
593.619	468.898		598.102	123.782		977.269	147.847		597.972	146.938		597.972	51.1496		977.269	121.223		598.102	1354.16		598.102	160.09		977.269	170.227
595.547	467.929		599.835	121.777		978.929	141.843		599.706	149.294		599.706	49.1502		978.929	117.224		599.835	1356.89		599.835	166.099		978.929	156.235
597.476	468.018		601.566	122.771		980.587	138.839		601.437	152.251		601.437	52.1507		980.587	120.225		601.566	1351.22		601.566	160.109		980.587	152.243
599.404	469.093		603.297	115.765		982.247	140.834		603.17	152.808		603.17	52.1512		982.247	108.225		603.297	1320.35		603.297	166.119		982.247	166.251
601.332	470.978		605.03	125.76		983.904	139.83		604.901	135.965		604.901	56.1518		983.904	106.226		605.03	1349.48		605.03	156.128		983.904	156.259
603.261	472.74		606.76	117.754		985.563	139.826		606.631	154.522		606.631	51.1523		985.563	95.2271		606.76	1334.21		606.76	168.138		985.563	160.267
605.189	472.183		608.49	113.749		987.219	123.822		608.363	148.478		608.363	53.1528		987.219	104.228		608.49	1362.14		608.49	158.147		987.219	160.275
607.118	468.2		610.222	115.743		988.878	135.818		610.093	153.235		610.093	52.1534		988.878	91.2287		610.222	1382.87		610.222	164.157		988.878	160.283
609.046	468.243		611.951	128.738		990.534	129.814		611.822	148.392		611.822	57.1539		990.534	95.2295		611.951	1364		611.951	152.167		990.534	168.291
610.975	473.042		613.68	117.732		992.191	133.81		613.553	150.749		613.553	57.1545		992.191	91.2303		613.68	1393.13		613.68	162.176		992.191	168.299
612.903	476.902		615.41	130.726		993.847	133.805		615.282	145.306		615.282	55.155		993.847	90.2311		615.41	1358.66		615.41	146.186		993.847	150.307
614.832	474.884		617.139	115.721		995.502	134.801		617.01	147.062		617.01	50.1555		995.502	86.2319		617.139	1364.99		617.139	172.195		995.502	164.315
616.76	470.147		618.867	125.715		997.159	127.797		618.738	159.619		618.738	53.1561		997.159	89.2327		618.867	1396.52		618.867	152.205		997.159	160.323
618.689	472.274		620.594	117.71		998.813	139.793		620.468	159.575		620.468	51.1566		998.813	91.2335		620.594	1395.65		620.594	152.214		998.813	128.331
620.617	472.999		622.324	116.704		1000.47	132.789		622.195	151.132		622.195	57.1571		1000.47	87.2343		622.324	1404.38		622.324	152.224		1000.47	152.339
622.546	475.052		624.051	126.698		1002.12	138.785		623.922	147.489		623.922	51.1577		1002.12	90.2351		624.051	1423.91		624.051	160.234		1002.12	150.347
624.474	478.699		625.777	109.693		1003.78	127.781		625.651	155.846		625.651	53.1582		1003.78	89.2359		625.777	1431.44		625.777	162.243		1003.78	166.355
626.403	481.463		627.506	117.687		1005.43	146.777		627.377	148.603		627.377	49.1587		1005.43	79.2367		627.506	1461.77		627.506	164.253		1005.43	168.363
628.331	480.316		629.232	128.682		1007.08	137.772		629.103	150.959		629.103	49.1593		1007.08	86.2375		629.232	1424.9		629.232	158.262		1007.08	184.37
630.26	476.394		630.957	113.676		1008.74	127.768		630.828	145.516		630.828	49.1598		1008.74	85.2383		630.957	1433.63		630.957	168.272		1008.74	152.378
632.188	476.848		632.683	127.67		1010.39	144.764		632.556	149.673		632.556	48.1604		1010.39	86.2391		632.683	1432.76		632.683	164.282		1010.39	168.386
634.116	481.89		634.408	127.665		1012.05	129.76		634.281	160.43		634.281	54.1609		1012.05	95.2399		634.408	1483.49		634.408	158.291		1012.05	180.394
636.045	486.955		636.134	121.659		1013.7	135.756		636.006	147.187		636.006	50.1614		1013.7	85.2407		636.134	1452.62		636.134	164.301		1013.7	168.402
637.973	488.47		637.859	115.654		1015.35	142.752		637.73	150.143		637.73	53.162		1015.35	79.2415		637.859	1457.75		637.859	162.31		1015.35	166.41
639.902	488.166		639.583	118.648		1017	111.748		639.454	159.7		639.454	59.1625		1017	85.2423		639.583	1470.08		639.583	164.32		1017	168.418
641.83	485.664		641.306	107.643		1018.65	141.743		641.18	156.057		641.18	45.163		1018.65	77.2431		641.306	1519.61		641.306	152.329		1018.65	162.426
643.759	484.957		643.03	118.637		1020.3	139.739		642.903	154.814		642.903	49.1636		1020.3	87.2439		643.03	1485.14		643.03	152.339		1020.3	168.434
645.687	484.188		644.755	113.631		1021.96	141.735		644.626	146.971		644.626	62.1641		1021.96	89.2447		644.755	1486.67		644.755	156.349		1021.96	160.442
647.616	482.415		646.477	123.626		1023.6	147.731		646.349	149.927		646.349	49.1646		1023.6	89.2455		646.477	1496.6		646.477	158.358		1023.6	164.45
649.544	482.024		648.2	118.62		1025.25	140.727		648.071	166.084		648.071	47.1652		1025.25	85.2463		648.2	1475.33		648.2	158.368		1025.25	162.458
651.473	487.473		649.922	128.615		1026.91	147.723		649.795	150.441		649.795	49.1657		1026.91	96.2471		649.922	1534.46		649.922	160.377		1026.91	176.466
653.401	491.212		651.643	117.609		1028.55	149.719		651.517	165.997		651.517	58.1663		1028.55	95.2479		651.643	1549.19		651.643	148.387		1028.55	168.474
655.33	494.732		653.365	109.603		1030.2	152.715		653.239	151.554		653.239	56.1668		1030.2	92.2487		653.365	1493.12		653.365	152.397		1030.2	168.482
657.258	495.068		655.088	121.598		1031.85	149.71		654.96	145.511		654.96	53.1673		1031.85	108.249		655.088	1530.65		655.088	160.406		1031.85	176.49
659.187	493.961		656.809	136.592		1033.5	149.706		656.68	150.268		656.68	58.1679		1033.5	97.2503		656.809	1523.78		656.809	154.416		1033.5	166.498
661.115	493.176		658.529	115.587		1035.15	150.702		658.401	152.024		658.401	53.1684		1035.15	104.251		658.529	1525.31		658.529	162.425		1035.15	184.506
663.043	491.771		660.249	120.581		1036.8	146.698		660.121	154.981		660.121	49.1689		1036.8	114.252		660.249	1512.44		660.249	164.435		1036.8	184.514
664.972	489.097		661.969	117.576		1038.45	151.694		661.841	151.338		661.841	59.1695		1038.45	120.253		661.969	1495.97		661.969	162.445		1038.45	178.522
666.9	490.17		663.688	127.57		1040.09	156.69		663.562	150.095		663.562	47.17		1040.09	114.253		663.688	1556.3		663.688	170.454		1040.09	178.53
668.829	494.014		665.408	108.564		1041.74	153.686		665.281	148.852		665.281	60.1705		1041.74	119.254		665.408	1550.64		665.408	156.464		1041.74	174.538
670.757	494.491		667.126	114.559		1043.39	158.681		667	156.008		667	56.1711		1043.39	115.255		667.126	1544.97		667.126	148.473		1043.39	174.546
672.686	492.982		668.845	117.553		1045.03	168.677		668.719	143.365		668.719	57.1716		1045.03	123.256		668.845	1524.9		668.845	150.483		1045.03	186.554
674.614	496.965		670.565	116.548		1046.68	164.673		670.437	147.522		670.437	58.1722		1046.68	117.257		670.565	1518.03		670.565	154.492		1046.68	180.562
676.543	499.715		672.283	117.542		1048.32	167.669		672.155	152.279		672.155	59.1727		1048.32	120.257		672.283	1521.96		672.283	162.502		1048.32	176.57
678.471	496.824		674	110.536		1049.97	163.665		673.872	148.636		673.872	55.1732		1049.97	124.258		674	1539.09		674	158.512		1049.97	192.578
680.4	501.314		675.717	130.531		1051.62	161.661		675.589	140.192		675.589	57.1738		1051.62	123.259		675.717	1537.02		675.717	156.521		1051.62	180.586
682.328	500.05		677.434	111.525		1053.26	161.657		677.306	144.949		677.306	53.1743		1053.26	117.26		677.434	1537.35		677.434	146.531		1053.26	180.594
684.256	493.649		679.151	112.52		1054.9	161.653		679.023	143.706		679.023	55.1748		1054.9	119.261		679.151	1558.08		679.151	144.54		1054.9	172.602
686.185	495.152		680.867	117.514		1056.55	167.648		680.739	147.262		680.739	55.1754		1056.55	111.261		680.867	1533.21		680.867	164.55		1056.55	196.61
688.114	502.574		682.583	112.508		1058.19	163.644		682.455	150.219		682.455	49.1759		1058.19	117.262		682.583	1539.54		682.583	142.56		1058.19	192.618
690.042	503.494		684.298	109.503		1059.84	157.64		684.17	138.776		684.17	55.1764		1059.84	108.263		684.298	1521.87		684.298	150.569		1059.84	180.626
691.97	502.328		686.013	109.497		1061.48	167.636		685.885	138.733		685.885	54.177		1061.48	116.264		686.013	1552.2		686.013	156.579		1061.48	186.634
693.899	503.741		687.728	117.492		1063.12	175.632		687.6	145.889		687.6	54.1775		1063.12	116.265		687.728	1527.33		687.728	152.588		1063.12	202.642
695.827	505.668		689.443	107.486		1064.76	161.628		689.315	150.046		689.315	50.1781		1064.76	105.265		689.443	1526.46		689.443	142.598		1064.76	192.65
697.756	503.893		691.157	120.481		1066.41	175.624		691.029	147.003		691.029	58.1786		1066.41	115.266		691.157	1491.99		691.157	154.607		1066.41	192.658
699.684	499.517		692.871	105.475		1068.05	176.619		692.743	149.36		692.743	59.1791		1068.05	115.267		692.871	1507.92		692.871	148.617		1068.05	184.666
701.613	499.461		694.585	112.469		1069.69	169.615		694.457	152.917		694.457	55.1797		1069.69	113.268		694.585	1549.05		694.585	150.627		1069.69	180.674
703.541	504.183		696.298	117.464		1071.33	179.611		696.17	146.273		696.17	47.1802		1071.33	115.269		696.298	1564.98		696.298	150.636		1071.33	202.682
705.47	507.648		698.011	116.458		1072.97	172.607		697.883	148.63		697.883	47.1807		1072.97	109.269		698.011	1585.71		698.011	154.646		1072.97	194.69
707.398	507.286		699.723	105.453		1074.61	175.603		699.596	147.387		699.596	54.1813		1074.61	115.27		699.723	1530.84		699.723	160.655		1074.61	188.698
709.327	506.249		701.436	113.447		1076.25	174.599		701.308	142.544		701.308	49.1818		1076.25	107.271		701.436	1589.97		701.436	140.665		1076.25	194.706
711.255	510.231		703.148	115.441		1077.89	181.595		703.02	140.101		703.02	49.1823		1077.89	112.272		703.148	1545.9		703.148	140.675		1077.89	192.714
713.183	513.121		704.857	116.436		1079.53	172.591		704.732	143.657		704.732	47.1829		1079.53	117.273		704.857	1609.83		704.857	152.684		1079.53	198.722
715.112	511.443		706.568	110.43		1081.17	172.586		706.443	143.014		706.443	52.1834		1081.17	119.273		706.568	1574.16		706.568	148.694		1081.17	190.73
717.04	505.834		708.279	115.425		1082.81	171.582		708.154	144.171		708.154	49.184		1082.81	99.2743		708.279	1578.09		708.279	156.703		1082.81	186.738
718.969	503.686		709.99	109.419		1084.45	175.578		709.865	143.528		709.865	51.1845		1084.45	107.275		709.99	1595.22		709.99	146.713		1084.45	198.746
720.897	505.654		711.7	111.414		1086.09	174.574		711.575	143.484		711.575	49.185		1086.09	101.276		711.7	1584.75		711.7	148.723		1086.09	196.754
722.826	506.854		713.41	109.408		1087.73	176.57		713.285	148.841		713.285	54.1856		1087.73	103.277		713.41	1621.08		713.41	150.732		1087.73	194.762
724.754	510.618		715.12	107.402		1089.36	164.566		714.993	148.798		714.993	53.1861		1089.36	109.277		715.12	1638.21		715.12	158.742		1089.36	196.77
726.683	511.723		716.83	117.397		1091	163.562		716.702	146.354		716.702	57.1866		1091	108.278		716.83	1595.34		716.83	176.751		1091	188.778
728.611	509.829		718.539	115.391		1092.64	166.557		718.411	152.311		718.411	51.1872		1092.64	108.279		718.539	1625.67		718.539	150.761		1092.64	214.786
730.54	507.19		720.247	105.386		1094.27	166.553		720.12	145.068		720.12	54.1877		1094.27	102.28		720.247	1647.6		720.247	152.77		1094.27	204.794
732.468	506.363		721.954	116.38		1095.91	167.549		721.828	149.825		721.828	58.1882		1095.91	99.2807		721.954	1651.53		721.954	148.78		1095.91	192.801
734.397	509.34		723.662	106.374		1097.55	155.545		723.536	150.382		723.536	50.1888		1097.55	93.2815		723.662	1684.26		723.662	158.79		1097.55	206.81
736.325	516.296		725.37	111.369		1099.18	165.541		725.244	151.538		725.244	52.1893		1099.18	94.2823		725.37	1676.19		725.37	156.799		1099.18	208.818
738.254	519.434		727.077	112.363		1100.82	153.537		726.95	152.695		726.95	50.1899		1100.82	93.2831		727.077	1662.12		727.077	160.809		1100.82	204.826
740.182	512.821		728.784	97.3577		1102.45	150.533		728.657	146.052		728.657	52.1904		1102.45	95.2839		728.784	1694.85		728.784	158.818		1102.45	194.833
742.111	509.758		730.491	111.352		1104.09	165.529		730.364	157.409		730.364	50.1909		1104.09	105.285		730.491	1681.98		730.491	152.828		1104.09	212.842
744.039	508.874		732.195	118.346		1105.72	153.524		732.07	150.766		732.07	52.1915		1105.72	93.2855		732.195	1718.31		732.195	172.838		1105.72	210.85
745.967	508.27		733.901	111.341		1107.36	160.52		733.776	150.122		733.776	54.192		1107.36	94.2862		733.901	1722.24		733.901	150.847		1107.36	204.858
747.896	510.217		735.607	109.335		1108.99	157.516		735.48	154.279		735.48	54.1925		1108.99	81.287		735.607	1684.17		735.607	148.857		1108.99	208.866
749.824	508.641		737.313	105.33		1110.63	159.512		737.185	148.236		737.185	53.1931		1110.63	87.2879		737.313	1722.9		737.313	148.866		1110.63	196.873
751.753	510.548		739.018	109.324		1112.26	162.508		738.891	152.393		738.891	54.1936		1112.26	94.2887		739.018	1702.83		739.018	158.876		1112.26	192.881
753.681	511.597		740.721	111.319		1113.89	169.504		740.596	150.549		740.596	59.1941		1113.89	89.2895		740.721	1724.76		740.721	158.886		1113.89	196.889
755.61	511.505		742.425	109.313		1115.52	162.5		742.3	151.706		742.3	57.1947		1115.52	92.2903		742.425	1710.69		742.425	154.895		1115.52	188.897
757.538	512.592		744.129	104.307		1117.16	163.495		744.002	150.463		744.002	50.1952		1117.16	86.291		744.129	1729.02		744.129	160.905		1117.16	226.906
759.467	516.14		745.833	112.302		1118.79	167.491		745.706	145.619		745.706	55.1958		1118.79	89.2918		745.833	1725.75		745.833	176.914		1118.79	196.913
761.395	519.03		747.535	95.2962		1120.42	165.487		747.41	156.376		747.41	52.1963		1120.42	92.2926		747.535	1777.68		747.535	166.924		1120.42	208.922
763.324	516.662		749.238	102.291		1122.05	153.483		749.113	155.733		749.113	54.1968		1122.05	95.2934		749.238	1791.21		749.238	164.933		1122.05	222.93
765.252	514.59		750.941	101.285		1123.68	163.479		750.814	155.09		750.814	57.1974		1123.68	84.2942		750.941	1715.94		750.941	152.943		1123.68	206.938
767.181	515.3		752.644	103.279		1125.31	163.475		752.517	150.847		752.517	51.1979		1125.31	94.2951		752.644	1743.87		752.644	166.953		1125.31	212.946
769.109	515.567		754.344	110.274		1126.94	171.471		754.219	149.003		754.219	61.1984		1126.94	79.2959		754.344	1792.2		754.344	154.962		1126.94	212.954
771.038	513.72		756.046	112.268		1128.57	168.467		755.921	154.96		755.921	56.199		1128.57	80.2966		756.046	1763.73		756.046	152.972		1128.57	196.961
772.966	512.675		757.747	109.263		1130.2	163.462		757.621	156.717		757.621	51.1995		1130.2	98.2974		757.747	1802.46		757.747	156.981		1130.2	214.97
774.894	516.476		759.447	103.257		1131.83	159.458		759.322	168.074		759.322	46.2		1131.83	88.2982		759.447	1761.99		759.447	156.991		1131.83	214.978
776.823	521.296		761.148	110.252		1133.46	170.454		761.023	150.631		761.023	60.2006		1133.46	92.299		761.148	1781.52		761.148	149.001		1133.46	196.985
778.751	517.896		762.849	97.2459		1135.09	159.45		762.722	163.787		762.722	49.2011		1135.09	92.2998		762.849	1773.45		762.849	167.01		1135.09	220.994
780.68	516.507		764.547	105.24		1136.72	174.446		764.422	164.344		764.422	57.2016		1136.72	87.3006		764.547	1794.19		764.547	155.02		1136.72	209.002
782.608	516.842		766.247	103.235		1138.35	170.442		766.122	153.501		766.122	51.2022		1138.35	87.3014		766.247	1796.92		766.247	161.029		1138.35	219.01
784.537	516.182		767.947	93.2292		1139.98	171.438		767.82	153.458		767.82	55.2027		1139.98	90.3022		767.947	1818.85		767.947	163.039		1139.98	229.016
786.465	519.848		769.644	96.2236		1141.61	189.433		769.519	155.215		769.519	57.2033		1141.61	100.303		769.644	1745.98		769.644	159.048		1141.61	241.024
788.394	521.262		771.343	101.218		1143.23	168.429		771.218	146.771		771.218	51.2038		1143.23	95.3038		771.343	1765.51		771.343	153.058		1143.23	221.032
790.322	520.41		773.042	109.212		1144.86	175.425		772.915	153.928		772.915	53.2043		1144.86	85.3046		773.042	1767.04		773.042	163.068		1144.86	231.04
792.251	519.898		774.738	110.207		1146.49	188.421		774.614	155.684		774.614	53.2049		1146.49	79.3054		774.738	1782.97		774.738	151.077		1146.49	235.048
794.179	521.68		776.436	107.201		1148.11	192.417		776.31	148.441		776.31	56.2054		1148.11	85.3062		776.436	1803.7		776.436	157.087		1148.11	233.056
796.108	523.104		778.132	107.196		1149.74	180.413		778.008	145.998		778.008	55.2059		1149.74	90.307		778.132	1805.23		778.132	151.096		1149.74	237.064
798.036	520.651		779.83	108.19		1151.36	177.409		779.705	140.555		779.705	57.2065		1151.36	92.3078		779.83	1788.76		779.83	157.106		1151.36	235.072
799.965	517.496		781.527	98.1845		1152.99	182.405		781.4	150.112		781.4	54.207		1152.99	95.3086		781.527	1772.29		781.527	157.116		1152.99	249.08
801.893	516.108		783.222	104.179		1154.61	192.4		783.097	141.068		783.097	58.2076		1154.61	97.3094		783.222	1755.82		783.222	157.125		1154.61	251.088
803.822	518.157		784.918	103.173		1156.24	184.396		784.794	153.625		784.794	51.2081		1156.24	100.31		784.918	1745.35		784.918	151.135		1156.24	233.096
805.75	523.755		786.612	96.1677		1157.86	191.392		786.488	140.982		786.488	51.2086		1157.86	111.311		786.612	1732.48		786.612	153.144		1157.86	233.104
807.678	524.128		788.308	104.162		1159.49	191.388		788.184	138.539		788.184	60.2092		1159.49	89.3118		788.308	1809.61		788.308	157.154		1159.49	241.112
809.607	520.738		790.004	102.157		1161.11	193.384		789.877	143.296		789.877	57.2097		1161.11	93.3126		790.004	1754.74		790.004	157.164		1161.11	233.12
811.535	522.973		791.697	97.151		1162.73	192.38		791.572	155.852		791.572	57.2102		1162.73	99.3134		791.697	1767.07		791.697	155.173		1162.73	225.128
813.464	514.423		793.392	103.145		1164.36	201.376		793.265	148.009		793.265	58.2108		1164.36	105.314		793.392	1738.6		793.392	167.183		1164.36	253.136
815.392	517.906		795.084	103.14		1165.98	191.371		794.96	141.366		794.96	60.2113		1165.98	101.315		795.084	1806.13		795.084	145.192		1165.98	245.144
817.321	519.45		796.779	97.1342		1167.61	205.367		796.652	147.923		796.652	49.2118		1167.61	107.316		796.779	1788.46		796.779	145.202		1167.61	253.152
819.249	519.223		798.471	109.129		1169.23	203.363		798.346	140.68		798.346	49.2124		1169.23	109.317		798.471	1811.59		798.471	143.211		1169.23	241.16
821.178	520.998		800.164	99.123		1170.85	189.359		800.038	144.236		800.038	55.2129		1170.85	110.317		800.164	1838.32		800.164	143.221		1170.85	247.168
823.106	523.468		801.856	102.117		1172.47	191.355		801.731	139.993		801.731	59.2134		1172.47	111.318		801.856	1815.85		801.856	145.231		1172.47	237.176
825.035	519.499		803.549	91.1119		1174.09	209.351		803.422	144.149		803.422	55.214		1174.09	118.319		803.549	1768.18		803.549	145.24		1174.09	257.184
826.963	513.461		805.239	99.1063		1175.71	215.347		805.115	138.106		805.115	51.2145		1175.71	101.32		805.239	1784.11		805.239	163.25		1175.71	265.192
828.891	518.805		806.932	103.101		1177.33	204.342		806.805	144.663		806.805	55.2151		1177.33	109.321		806.932	1816.84		806.932	141.259		1177.33	263.2
830.82	525.482		808.622	97.0951		1178.95	211.338		808.498	151.22		808.498	51.2156		1178.95	117.321		808.622	1812.37		808.622	145.269		1178.95	261.208
832.749	525.28		810.313	95.0895		1180.57	211.334		810.187	143.377		810.187	53.2161		1180.57	111.322		810.313	1836.7		810.313	157.279		1180.57	273.216
834.677	520.018		812.003	93.0839		1182.19	215.33		811.879	142.733		811.879	59.2167		1182.19	110.323		812.003	1861.03		812.003	155.288		1182.19	277.224
836.605	516.664		813.694	97.0783		1183.81	216.326		813.568	140.29		813.568	57.2172		1183.81	109.324		813.694	1832.56		813.694	163.298		1183.81	263.232
838.534	518.313		815.383	89.0728		1185.43	214.322		815.259	154.047		815.259	58.2177		1185.43	103.325		815.383	1822.09		815.383	161.307		1185.43	263.24
840.462	521.705		817.073	99.0672		1187.05	222.318		816.947	141.404		816.947	58.2183		1187.05	105.325		817.073	1854.82		817.073	163.317		1187.05	271.248
842.391	525.732		818.761	91.0616		1188.67	221.314		818.637	148.561		818.637	54.2188		1188.67	105.326		818.761	1840.75		818.761	157.326		1188.67	289.256
844.319	522.408		820.449	91.056		1190.29	230.309		820.325	142.517		820.325	57.2193		1190.29	113.327		820.449	1844.68		820.449	153.336		1190.29	259.264
846.248	518.761		822.139	94.0504		1191.91	210.305		822.015	141.874		822.015	55.2199		1191.91	114.328		822.139	1899.01		822.139	149.346		1191.91	265.272
848.176	518.313		823.826	98.0448		1193.52	223.301		823.702	144.831		823.702	56.2204		1193.52	113.329		823.826	1868.14		823.826	145.355		1193.52	261.28
850.105	520.02		825.515	91.0392		1195.14	218.297		825.389	140.588		825.389	61.221		1195.14	121.329		825.515	1887.67		825.515	157.365		1195.14	273.288
852.033	524.415		827.201	97.0337		1196.76	210.293		827.077	146.545		827.077	63.2215		1196.76	120.33		827.201	1922.8		827.201	165.374		1196.76	261.296
853.962	520.908		828.888	100.028		1198.37	211.289		828.764	155.501		828.764	60.222		1198.37	118.331		828.888	1890.73		828.888	149.384		1198.37	289.304
855.89	520.311		830.576	100.022		1199.99	197.285		830.452	142.858		830.452	58.2226		1199.99	122.332		830.576	1949.86		830.576	147.394		1199.99	273.312
857.818	519.832		832.261	95.0169		1201.61	209.281		832.137	159.014		832.137	59.2231		1201.61	116.333		832.261	1936.99		832.261	157.403		1201.61	275.32
859.747	521.074		833.948	99.0113		1203.22	219.276		833.823	150.571		833.823	60.2236		1203.22	121.333		833.948	1931.32		833.948	135.413		1203.22	299.328
861.676	521.193		835.633	91.0057		1204.84	227.272		835.51	143.928		835.51	62.2242		1204.84	120.334		835.633	1970.05		835.633	157.422		1204.84	303.336
863.604	518.254		837.318	97.0001		1206.45	203.268		837.194	145.685		837.194	62.2247		1206.45	121.335		837.318	1976.38		837.318	149.432		1206.45	291.344
865.532	520.274		839.004	97.9945		1208.07	223.264		838.879	147.442		838.879	62.2252		1208.07	119.336		839.004	1935.91		839.004	165.442		1208.07	291.352
867.461	520.274		840.688	102.989		1209.68	226.26		840.565	147.998		840.565	69.2258		1209.68	123.337		840.688	1949.44		840.688	147.451		1209.68	293.36
869.389	516.211		842.372	99.9834		1211.3	226.256		842.248	150.955		842.248	63.2263		1211.3	117.337		842.372	1978.57		842.372	173.461		1211.3	309.368
871.318	519.299		844.058	102.978		1212.91	223.252		843.932	152.712		843.932	63.2269		1212.91	129.338		844.058	1970.5		844.058	137.47		1212.91	307.376
873.246	521.042		845.741	100.972		1214.52	234.247		845.617	150.269		845.617	62.2274		1214.52	128.339		845.741	1973.23		845.741	145.48		1214.52	281.384
875.175	521.174		847.423	110.967		1216.14	226.243		847.3	148.426		847.3	60.2279		1216.14	125.34		847.423	1954.36		847.423	159.489		1216.14	305.392
877.103	524.457		849.106	109.961		1217.75	225.239		848.982	153.182		848.982	69.2285		1217.75	124.341		849.106	2009.89		849.106	169.499		1217.75	301.4
879.032	522.487		850.79	103.955		1219.36	227.235		850.666	150.139		850.666	63.229		1219.36	131.341		850.79	1974.22		850.79	175.509		1219.36	301.408
880.96	521.54		852.472	95.9499		1220.98	227.231		852.348	154.296		852.348	69.2295		1220.98	119.342		852.472	1978.15		852.472	159.518		1220.98	309.416
882.889	517.46		854.153	96.9443		1222.59	234.227		854.03	145.253		854.03	57.2301		1222.59	125.343		854.153	1955.68		854.153	169.528		1222.59	317.424
884.817	516.631		855.836	100.939		1224.2	229.223		855.711	142.21		855.711	61.2306		1224.2	129.344		855.836	2024.41		855.836	151.537		1224.2	313.432
886.745	516.954		857.517	105.933		1225.81	233.219		857.394	142.766		857.394	69.2311		1225.81	134.345		857.517	2004.34		857.517	163.547		1225.81	321.44
888.674	520.442		859.198	103.928		1227.42	224.214		859.074	158.923		859.074	69.2317		1227.42	138.345		859.198	1991.47		859.198	147.557		1227.42	313.448
890.602	527.242		860.878	108.922		1229.03	220.21		860.755	154.679		860.755	69.2322		1229.03	139.346		860.878	1961.8		860.878	167.566		1229.03	331.456
892.531	526.118		862.56	104.916		1230.64	244.206		862.435	146.236		862.435	68.2327		1230.64	128.347		862.56	2028.13		862.56	153.576		1230.64	321.464
894.459	522.261		864.24	100.911		1232.25	232.202		864.116	153.393		864.116	65.2333		1232.25	125.348		864.24	2000.86		864.24	153.585		1232.25	331.472
896.388	518.087		865.919	98.9052		1233.86	238.198		865.796	150.35		865.796	63.2338		1233.86	129.349		865.919	1962.79		865.919	159.595		1233.86	341.48
898.316	514.707		867.598	99.8996		1235.47	231.194		867.475	150.907		867.475	66.2344		1235.47	131.349		867.598	2002.72		867.598	159.604		1235.47	357.488
900.245	514.323		869.277	97.894		1237.08	240.19		869.153	144.863		869.153	63.2349		1237.08	134.35		869.277	1969.45		869.277	161.614		1237.08	341.496
902.173	515.963		870.957	100.888		1238.69	242.185		870.834	147.82		870.834	72.2354		1238.69	127.351		870.957	1960.18		870.957	173.624		1238.69	341.504
904.102	516.614		872.635	106.883		1240.3	231.181		872.512	150.177		872.512	75.236		1240.3	133.352		872.635	1958.11		872.635	157.633		1240.3	337.512
906.03	515.434		874.313	102.877		1241.91	248.177		874.189	149.534		874.189	69.2365		1241.91	127.353		874.313	2006.44		874.313	151.643		1241.91	333.52
907.959	518.394		875.99	102.872		1243.52	237.173		875.867	149.491		875.867	66.237		1243.52	137.353		875.99	1983.97		875.99	157.652		1243.52	365.528
909.887	515.469		877.667	102.866		1245.12	245.169		877.544	144.647		877.544	72.2376		1245.12	131.354		877.667	1955.5		877.667	163.662		1245.12	379.536
911.816	519.123		879.346	95.8605		1246.73	261.165		879.221	146.404		879.221	63.2381		1246.73	135.355		879.346	1949.83		879.346	145.672		1246.73	373.544
913.744	519.54		881.023	100.855		1248.34	254.161		880.899	155.361		880.899	66.2387		1248.34	131.356		881.023	1951.36		881.023	169.681		1248.34	377.552
915.673	520.039		882.699	94.8493		1249.94	237.156		882.575	147.518		882.575	69.2392		1249.94	136.357		882.699	1934.89		882.699	157.691		1249.94	375.56
917.601	523.244		884.375	96.8437		1251.55	234.152		884.251	146.875		884.251	61.2397		1251.55	119.357		884.375	1980.82		884.375	167.7		1251.55	373.568
919.529	520.074		886.05	86.8381		1253.16	243.148		885.927	140.231		885.927	65.2403		1253.16	133.358		886.05	1952.35		886.05	159.71		1253.16	371.576
921.458	520.896		887.725	104.833		1254.76	251.144		887.602	149.788		887.602	74.2408		1254.76	131.359		887.725	2004.28		887.725	169.72		1254.76	373.584
923.386	519.082		889.4	99.827		1256.37	255.14		889.277	150.344		889.277	69.2413		1256.37	139.36		889.4	1938.61		889.4	153.729		1256.37	393.592
925.315	517.604		891.075	98.8214		1257.97	267.136		890.952	142.501		890.952	71.2419		1257.97	131.361		891.075	1958.14		891.075	161.739		1257.97	393.6
927.243	518.63		892.751	98.8158		1259.58	259.132		892.626	147.258		892.626	73.2424		1259.58	127.361		892.751	1927.27		892.751	159.748		1259.58	397.608
929.172	519.759		894.425	103.81		1261.18	262.128		894.302	147.215		894.302	66.2429		1261.18	129.362		894.425	1975.6		894.425	167.758		1261.18	397.616
931.1	518.563		896.099	86.8046		1262.79	257.123		895.976	142.372		895.976	73.2435		1262.79	129.363		896.099	1939.93		896.099	167.767		1262.79	441.624
933.029	516.106		897.772	97.799		1264.39	264.119		897.649	143.528		897.649	65.244		1264.39	136.364		897.772	1942.66		897.772	141.777		1264.39	439.632
934.957	515.612		899.445	101.793		1266	266.115		899.322	150.085		899.322	75.2446		1266	129.365		899.445	1965.79		899.445	157.787		1266	449.64
936.886	514.663		901.118	100.788		1267.6	260.111		900.995	143.442		900.995	75.2451		1267.6	131.365		901.118	1980.52		901.118	161.796		1267.6	409.648
938.814	514.526		902.79	101.782		1269.2	263.107		902.667	146.999		902.667	70.2456		1269.2	131.366		902.79	1990.45		902.79	147.806		1269.2	465.656
940.743	514.953		904.462	102.777		1270.8	276.103		904.339	150.556		904.339	79.2462		1270.8	125.367		904.462	2014.78		904.462	149.815		1270.8	483.664
942.671	515.715		906.134	99.7711		1272.41	275.099		906.011	149.912		906.011	77.2467		1272.41	132.368		906.134	2010.31		906.134	163.825		1272.41	479.672
944.6	516.526		907.805	98.7655		1274.01	271.095		907.683	147.469		907.683	81.2472		1274.01	135.369		907.805	1977.04		907.805	141.835		1274.01	457.68
946.528	516.723		909.477	99.7599		1275.61	284.09		909.354	146.226		909.354	74.2478		1275.61	134.369		909.477	2016.97		909.477	155.844		1275.61	493.688
948.457	515.04		911.147	105.754		1277.21	283.086		911.025	146.783		911.025	83.2483		1277.21	127.37		911.147	2048.5		911.147	161.854		1277.21	511.696
950.385	509.462		912.818	105.749		1278.81	278.082		912.695	149.74		912.695	81.2488		1278.81	142.371		912.818	1999.63		912.818	171.863		1278.81	521.704
952.313	516.655		914.488	108.743		1280.41	275.078		914.365	146.696		914.365	89.2494		1280.41	140.372		914.488	2039.56		914.488	157.873		1280.41	547.712
954.242	515.7		916.158	98.7376		1282.01	281.074		916.035	137.653		916.035	83.2499		1282.01	131.373		916.158	2018.29		916.158	171.882		1282.01	507.72
956.17	513.661		917.828	112.732		1283.61	294.07		917.705	154.41		917.705	83.2505		1283.61	135.373		917.828	2006.62		917.828	151.892		1283.61	565.728
958.099	510.953		919.497	98.7264		1285.22	295.066		919.374	147.766		919.374	79.251		1285.22	141.374		919.497	2030.95		919.497	167.902		1285.22	547.736
960.027	507.064		921.166	100.721		1286.82	308.061		921.043	154.323		921.043	87.2515		1286.82	143.375		921.166	1974.88		921.166	173.911		1286.82	593.744
961.956	509.082		922.835	108.715		1288.41	297.057		922.712	162.08		922.712	87.2521		1288.41	160.376		922.835	2065.21		922.835	159.921		1288.41	567.752
963.884	513.237		924.503	102.71		1290.01	318.053		924.38	157.237		924.38	93.2526		1290.01	153.377		924.503	2040.34		924.503	165.93		1290.01	595.76
965.813	516.616		926.171	109.704		1291.61	298.049		926.048	153.593		926.048	95.2531		1291.61	156.377		926.171	2088.67		926.171	173.94		1291.61	597.768
967.741	515.44		927.839	104.698		1293.21	321.045		927.716	149.95		927.716	88.2537		1293.21	151.378		927.839	2057.8		927.839	165.95		1293.21	597.776
969.67	508.052		929.506	107.828		1294.81	313.041		929.383	153.507		929.383	84.2542		1294.81	149.379		929.506	2065.33		929.506	181.959		1294.81	561.784
971.598	508.745		931.173	115.417		1296.41	319.037		931.051	151.064		931.051	81.2547		1296.41	144.38		931.173	2106.46		931.173	155.969		1296.41	631.792
973.527	513.787		932.84	104.387		1298	329.033		932.717	152.221		932.717	92.2553		1298	161.381		932.84	2057.59		932.84	161.978		1298	649.8
975.455	510.848		934.506	117.61		1299.6	313.028		934.384	154.577		934.384	93.2558		1299.6	163.381		934.506	2084.32		934.506	165.988		1299.6	677.808
977.384	515.308		936.173	122.015		1301.2	320.024		936.05	156.334		936.05	92.2564		1301.2	148.382		936.173	2123.05		936.173	157.998		1301.2	657.816
979.312	513.51		937.836	114.098		1302.79	321.02		937.714	161.091		937.714	89.2569		1302.79	161.383		937.836	2124.58		937.836	174.007		1302.79	657.824
981.24	514.584		939.502	122.825		1304.39	322.016		939.38	156.248		939.38	90.2574		1304.39	161.384		939.502	2117.71		939.502	172.017		1304.39	705.832
983.169	508.851		941.167	118.419		1305.99	329.012		941.045	156.205		941.045	85.258		1305.99	159.385		941.167	2122.84		941.167	162.026		1305.99	681.84
985.097	506.614		942.832	127.213		1307.58	326.008		942.71	160.961		942.71	85.2585		1307.58	164.385		942.832	2096.77		942.832	164.036		1307.58	683.848
987.026	509.103		944.497	125.007		1309.18	333.004		944.374	159.718		944.374	90.259		1309.18	161.386		944.497	2093.5		944.497	174.045		1309.18	727.856
988.954	511.708		946.161	119.501		1310.77	330.999		946.039	169.275		946.039	89.2596		1310.77	168.387		946.161	2117.83		946.161	184.055		1310.77	713.864
990.883	512.164		947.825	123.894		1312.37	327.995		947.703	157.232		947.703	83.2601		1312.37	163.388		947.825	2148.16		947.825	182.065		1312.37	681.87
992.811	504.758		949.487	111.957		1313.96	345.991		949.366	158.988		949.366	89.2606		1313.96	173.389		949.487	2111.29		949.487	172.074		1313.96	725.88
994.74	502.676		951.15	113.001		1315.56	326.987		951.028	161.345		951.028	91.2612		1315.56	165.389		951.15	2152.42		951.15	182.084		1315.56	753.886
996.668	505.453		952.813	121.396		1317.15	362.983		952.691	154.702		952.691	99.2617		1317.15	163.39		952.813	2131.15		952.813	166.093		1317.15	769.894
998.597	507.58		954.476	118.239		1318.74	350.979		954.354	157.658		954.354	84.2623		1318.74	167.391		954.476	2154.28		954.476	186.103		1318.74	739.902
1000.52	507.21		956.138	114.034		1320.34	348.975		956.016	156.415		956.016	93.2628		1320.34	175.392		956.138	2211.01		956.138	172.113		1320.34	725.91
1002.45	504.421		957.8	112.598		1321.93	349.97		957.678	162.972		957.678	96.2633		1321.93	168.393		957.8	2193.35		957.8	174.122		1321.93	757.918
1004.38	501.964		959.46	114.592		1323.52	353.966		959.338	168.329		959.338	94.2639		1323.52	163.393		959.46	2199.68		959.46	174.132		1323.52	783.926
1006.31	504.898		961.122	113.587		1325.12	349.962		961	171.886		961	97.2644		1325.12	171.394		961.122	2135.21		961.122	170.141		1325.12	773.934
1008.24	510.352		962.783	110.581		1326.71	328.958		962.661	170.042		962.661	97.2649		1326.71	152.395		962.783	2166.74		962.783	170.151		1326.71	771.942
1010.17	507.281		964.444	106.576		1328.3	357.954		964.322	162.799		964.322	93.2655		1328.3	168.396		964.444	2192.27		964.444	184.16		1328.3	771.95
1012.1	504.538		966.103	104.57		1329.89	351.95		965.982	163.356		965.982	93.266		1329.89	163.397		966.103	2099		966.103	164.17		1329.89	777.958
1014.02	503.404		967.763	115.564		1331.48	355.946		967.641	162.713		967.641	99.2665		1331.48	169.397		967.763	2106.53		967.763	184.18		1331.48	777.966
1015.95	503.149		969.423	116.559		1333.07	354.942		969.301	158.47		969.301	103.267		1333.07	169.398		969.423	2124.86		969.423	180.189		1333.07	793.974
1017.88	502.66		971.082	107.553		1334.66	359.937		970.961	162.026		970.961	91.2676		1334.66	155.399		971.082	2133.59		971.082	182.199		1334.66	779.982
1019.81	502.994		972.74	110.548		1336.25	349.933		972.62	170.383		972.62	91.2682		1336.25	159.4		972.74	2204.72		972.74	154.208		1336.25	765.99
1021.74	507.418		974.399	111.542		1337.84	354.929		974.277	163.74		974.277	93.2687		1337.84	159.401		974.399	2200.25		974.399	164.218		1337.84	775.998
1023.67	504.046		976.058	113.536		1339.43	351.925		975.936	160.097		975.936	88.2692		1339.43	147.401		976.058	2126.18		976.058	164.228		1339.43	780.006
1025.6	500.114		977.716	108.531		1341.02	350.921		977.594	162.453		977.594	88.2698		1341.02	157.402		977.716	2174.51		977.716	176.237		1341.02	812.014
1027.52	501.376		979.372	115.525		1342.61	356.917		979.25	166.61		979.25	81.2703		1342.61	155.403		979.372	2094.44		979.372	170.247		1342.61	770.022
1029.45	504.05		981.03	109.52		1344.2	351.913		980.908	159.967		980.908	81.2708		1344.2	158.404		981.03	2106.77		981.03	190.256		1344.2	760.03
1031.38	502.985		982.688	116.514		1345.79	358.908		982.566	166.523		982.566	80.2714		1345.79	162.405		982.688	2083.1		982.688	186.266		1345.79	770.038
1033.31	499.61		984.343	104.509		1347.38	352.904		984.223	156.88		984.223	79.2719		1347.38	143.405		984.343	2107.43		984.343	180.276		1347.38	730.046
1035.24	500.29		986	108.503		1348.96	349.9		985.878	164.037		985.878	75.2724		1348.96	157.406		986	2141.36		986	182.285		1348.96	750.054
1037.17	504.625		987.656	117.497		1350.55	349.896		987.534	168.194		987.534	77.273		1350.55	158.407		987.656	2103.29		987.656	182.295		1350.55	742.062
1039.09	499.006		989.31	104.492		1352.14	354.892		989.191	156.751		989.191	72.2735		1352.14	157.408		989.31	2106.02		989.31	166.304		1352.14	674.07
1041.02	500.176		990.966	108.486		1353.72	348.888		990.845	169.907		990.845	72.2741		1353.72	153.409		990.966	2118.35		990.966	182.314		1353.72	690.078
1042.95	504.467		992.622	109.481		1355.31	360.884		992.5	151.864		992.5	80.2746		1355.31	158.409		992.622	2121.08		992.622	176.323		1355.31	752.086
1044.88	499.042		994.276	108.475		1356.9	355.88		994.154	168.621		994.154	75.2751		1356.9	147.41		994.276	2099.81		994.276	174.333		1356.9	726.094
1046.81	495.298		995.93	110.469		1358.48	328.875		995.809	164.378		995.809	63.2757		1358.48	163.411		995.93	2114.54		995.93	164.343		1358.48	722.102
1048.74	500.236		997.585	111.464		1360.07	357.871		997.464	167.935		997.464	71.2762		1360.07	162.412		997.585	2120.87		997.585	172.352		1360.07	746.11
1050.66	500.411		999.238	106.458		1361.65	351.867		999.116	153.491		999.116	74.2767		1361.65	172.413		999.238	2103.2		999.238	186.362		1361.65	694.118
1052.59	493.147		1000.89	108.453		1363.24	336.863		1000.77	161.848		1000.77	59.2773		1363.24	169.413		1000.89	2071.13		1000.89	180.371		1363.24	704.126
1054.52	493.031		1002.54	104.447		1364.83	343.859		1002.42	164.805		1002.42	72.2778		1364.83	164.414		1002.54	2084.66		1002.54	192.381		1364.83	682.134
1056.45	494.388		1004.2	115.442		1366.41	337.855		1004.08	156.962		1004.08	67.2783		1366.41	160.415		1004.2	2125.79		1004.2	182.391		1366.41	682.142
1058.38	494.279		1005.85	110.436		1367.99	341.851		1005.73	166.519		1005.73	67.2789		1367.99	155.416		1005.85	2084.12		1005.85	182.4		1367.99	662.15
1060.31	495.579		1007.5	109.43		1369.58	342.846		1007.38	153.275		1007.38	66.2794		1369.58	161.417		1007.5	2055.65		1007.5	176.41		1369.58	670.158
1062.24	497.417		1009.15	98.4248		1371.16	334.842		1009.03	158.632		1009.03	73.2799		1371.16	163.417		1009.15	2101.58		1009.15	180.419		1371.16	682.166
1064.16	496.952		1010.8	110.419		1372.74	340.838		1010.68	157.988		1010.68	68.2805		1372.74	171.418		1010.8	2097.11		1010.8	174.429		1372.74	642.174
1066.09	494.778		1012.46	114.414		1374.33	333.834		1012.33	161.545		1012.33	68.281		1374.33	166.419		1012.46	2109.44		1012.46	178.439		1374.33	626.182
1068.02	495.826		1014.11	106.408		1375.91	328.83		1013.98	163.902		1013.98	71.2816		1375.91	160.42		1014.11	2162.57		1014.11	190.448		1375.91	614.19
1069.95	495.873		1015.76	107.402		1377.49	335.826		1015.64	165.659		1015.64	63.2821		1377.49	164.421		1015.76	2088.5		1015.76	182.458		1377.49	604.198
1071.88	490.598		1017.41	117.397		1379.07	334.822		1017.29	166.216		1017.29	67.2826		1379.07	153.421		1017.41	2118.83		1017.41	186.467		1379.07	640.206
1073.81	492.763		1019.06	112.391		1380.66	334.818		1018.94	166.772		1018.94	75.2832		1380.66	168.422		1019.06	2096.36		1019.06	168.477		1380.66	594.214
1075.73	491.948		1020.71	104.386		1382.24	329.813		1020.59	161.329		1020.59	67.2837		1382.24	171.423		1020.71	2118.29		1020.71	178.486		1382.24	602.222
1077.66	490.236		1022.36	114.38		1383.82	343.809		1022.23	169.686		1022.23	73.2842		1383.82	165.424		1022.36	2068.22		1022.36	184.496		1383.82	598.23
1079.59	490.032		1024	112.374		1385.4	328.805		1023.88	166.043		1023.88	74.2848		1385.4	166.425		1024	2093.75		1024	186.506		1385.4	576.238
1081.52	487.752		1025.65	107.369		1386.98	333.801		1025.53	173.8		1025.53	72.2853		1386.98	163.425		1025.65	2144.48		1025.65	198.515		1386.98	574.246
1083.45	487.78		1027.3	106.363		1388.56	334.797		1027.18	166.556		1027.18	71.2859		1388.56	159.426		1027.3	2152.01		1027.3	174.525		1388.56	562.254
1085.38	482.673		1028.95	118.358		1390.14	325.793		1028.83	183.313		1028.83	83.2864		1390.14	167.427		1028.95	2129.54		1028.95	194.534		1390.14	546.262
1087.31	482.972		1030.6	111.352		1391.72	318.789		1030.47	168.27		1030.47	85.2869		1391.72	166.428		1030.6	2108.27		1030.6	190.544		1391.72	550.27
1089.23	486.571		1032.24	118.347		1393.3	318.784		1032.12	183.227		1032.12	85.2875		1393.3	167.429		1032.24	2149.4		1032.24	178.554		1393.3	544.278
1091.16	487.85		1033.89	118.341		1394.88	310.78		1033.77	179.584		1033.77	79.288		1394.88	166.429		1033.89	2147.33		1033.89	180.563		1394.88	562.286
1093.09	487.156		1035.54	118.335		1396.46	312.776		1035.42	186.74		1035.42	79.2885		1396.46	145.43		1035.54	2145.26		1035.54	180.573		1396.46	522.294
1095.02	488.11		1037.18	106.33		1398.03	321.772		1037.06	180.697		1037.06	89.2891		1398.03	162.431		1037.18	2215.19		1037.18	190.582		1398.03	510.302
1096.95	491.213		1038.83	118.324		1399.61	323.768		1038.71	184.253		1038.71	90.2896		1399.61	163.432		1038.83	2167.52		1038.83	202.592		1399.61	546.31
1098.88	491.452		1040.47	114.319		1401.19	303.764		1040.35	183.61		1040.35	97.2901		1401.19	159.433		1040.47	2143.85		1040.47	208.602		1401.19	514.318
1100.81	487.087		1042.12	123.313		1402.77	320.76		1042	190.767		1042	89.2907		1402.77	159.433		1042.12	2177.78		1042.12	202.612		1402.77	534.326
1102.73	489.678		1043.77	117.307		1404.34	325.756		1043.64	191.324		1043.64	87.2912		1404.34	150.434		1043.77	2156.51		1043.77	202.62		1404.34	490.334
1104.66	486.205		1045.41	114.302		1405.92	307.751		1045.29	173.281		1045.29	87.2917		1405.92	151.435		1045.41	2192.84		1045.41	198.63		1405.92	500.342
1106.59	480.826		1047.05	128.296		1407.5	309.747		1046.93	189.437		1046.93	89.2923		1407.5	161.436		1047.05	2218.37		1047.05	210.64		1407.5	494.35
1108.52	480.508		1048.7	118.291		1409.07	309.743		1048.58	191.794		1048.58	92.2928		1409.07	167.437		1048.7	2249.9		1048.7	190.649		1409.07	478.358
1110.45	483.46		1050.34	125.285		1410.65	314.739		1050.22	177.951		1050.22	90.2934		1410.65	159.437		1050.34	2203.43		1050.34	204.658		1410.65	468.366
1112.38	483.993		1051.99	122.28		1412.23	310.735		1051.87	186.308		1051.87	91.2939		1412.23	161.438		1051.99	2214.56		1051.99	186.669		1412.23	468.374
1114.31	481.372		1053.63	123.274		1413.8	294.731		1053.51	199.465		1053.51	93.2944		1413.8	157.439		1053.63	2211.29		1053.63	210.678		1413.8	446.382
1116.23	476.484		1055.27	122.081		1415.38	311.727		1055.15	179.621		1055.15	85.295		1415.38	163.44		1055.27	2292.02		1055.27	202.688		1415.38	474.39
1118.16	477.692		1056.91	130.476		1416.95	296.722		1056.79	191.578		1056.79	91.2955		1416.95	145.441		1056.91	2246.75		1056.91	202.698		1416.95	472.398
1120.09	474.46		1058.56	125.22		1418.53	282.718		1058.43	179.535		1058.43	95.296		1418.53	157.441		1058.56	2251.88		1058.56	194.707		1418.53	456.406
1122.02	471.412		1060.2	131.515		1420.1	302.714		1060.08	180.092		1060.08	84.2966		1420.1	153.442		1060.2	2207.81		1060.2	208.716		1420.1	428.414
1123.95	473.817		1061.84	132.558		1421.67	301.71		1061.72	184.849		1061.72	90.2971		1421.67	156.443		1061.84	2250.14		1061.84	208.726		1421.67	458.422
1125.88	478.481		1063.48	137.764		1423.25	290.706		1063.36	191.405		1063.36	84.2976		1423.25	161.444		1063.48	2262.47		1063.48	198.736		1423.25	444.43
1127.8	479.406		1065.12	130.059		1424.82	289.702		1065	186.562		1065	85.2982		1424.82	149.445		1065.12	2216		1065.12	216.746		1424.82	450.438
1129.73	475.938		1066.76	134.452		1426.39	297.698		1066.64	198.518		1066.64	79.2987		1426.39	151.445		1066.76	2233.13		1066.76	214.754		1426.39	434.446
1131.66	472.905		1068.4	142.146		1427.97	292.694		1068.28	185.275		1068.28	81.2993		1427.97	149.446		1068.4	2216.66		1068.4	218.764		1427.97	414.454
1133.59	468.574		1070.04	133.34		1429.54	290.689		1069.92	191.832		1069.92	91.2998		1429.54	150.447		1070.04	2273.39		1070.04	212.774		1429.54	432.462
1135.52	475.034		1071.68	148.733		1431.11	289.685		1071.56	181.589		1071.56	84.3003		1431.11	145.448		1071.68	2219.72		1071.68	228.784		1431.11	406.47
1137.45	474.709		1073.32	142.451		1432.68	290.681		1073.2	196.546		1073.2	87.3009		1432.68	144.449		1073.32	2224.85		1073.32	222.794		1432.68	368.478
1139.38	466.287		1074.96	134.727		1434.25	279.677		1074.84	189.902		1074.84	86.3014		1434.25	139.449		1074.96	2227.58		1074.96	208.802		1434.25	418.486
1141.3	465.699		1076.6	143.541		1435.82	272.673		1076.48	206.659		1076.48	86.3019		1435.82	139.45		1076.6	2260.31		1076.6	222.812		1435.82	402.494
1143.23	471.555		1078.24	130.304		1437.4	289.669		1078.12	195.816		1078.12	88.3025		1437.4	137.451		1078.24	2251.04		1078.24	204.822		1437.4	390.502
1145.16	472.108		1079.87	140.221		1438.97	284.665		1079.75	189.773		1079.75	85.303		1438.97	133.452		1079.87	2217.77		1079.87	218.832		1438.97	374.51
1147.09	470.008		1081.51	131.395		1440.54	285.66		1081.39	192.13		1081.39	89.3036		1440.54	143.453		1081.51	2215.7		1081.51	236.842		1440.54	408.518
1149.02	474.741		1083.15	131.432		1442.11	277.656		1083.03	196.286		1083.03	80.3041		1442.11	140.453		1083.15	2234.03		1083.15	224.85		1442.11	390.526
1150.95	476.25		1084.79	117.776		1443.68	268.652		1084.67	197.443		1084.67	84.3046		1443.68	140.454		1084.79	2157.56		1084.79	222.86		1443.68	396.534
1152.87	474.986		1086.42	120.92		1445.25	280.648		1086.3	190.2		1086.3	81.3052		1445.25	149.455		1086.42	2161.49		1086.42	238.87		1445.25	404.542
1154.8	470.278		1088.06	134.565		1446.82	271.644		1087.94	189.557		1087.94	84.3057		1446.82	147.456		1088.06	2249.42		1088.06	240.88		1446.82	382.55
1156.73	468.057		1089.7	131.409		1448.38	278.64		1089.58	199.114		1089.58	89.3062		1448.38	135.457		1089.7	2176.55		1089.7	226.89		1448.38	402.558
1158.66	469.991		1091.33	128.252		1449.95	279.636		1091.21	193.07		1091.21	75.3068		1449.95	121.457		1091.33	2166.08		1091.33	192.899		1449.95	390.566
1160.59	471.181		1092.97	126.147		1451.52	272.632		1092.85	196.027		1092.85	77.3073		1451.52	141.458		1092.97	2197.61		1092.97	210.908		1451.52	384.574
1162.52	469.542		1094.6	116.134		1453.09	277.627		1094.48	194.183		1094.48	75.3078		1453.09	133.459		1094.6	2155.94		1094.6	224.918		1453.09	358.582
1164.44	471.263		1096.24	124.129		1454.66	259.623		1096.12	200.74		1096.12	69.3084		1454.66	123.46		1096.24	2199.47		1096.24	236.928		1454.66	388.59
1166.37	469.774		1097.87	122.123		1456.22	264.619		1097.75	204.297		1097.75	80.3089		1456.22	128.461		1097.87	2153		1097.87	236.936		1456.22	372.598
1168.3	463.301		1099.5	118.118		1457.79	264.615		1099.39	189.854		1099.39	83.3094		1457.79	132.461		1099.5	2172.53		1099.5	234.946		1457.79	368.606
1170.23	464.59		1101.14	123.112		1459.36	262.611		1101.02	202.411		1101.02	72.31		1459.36	141.462		1101.14	2151.26		1101.14	220.956		1459.36	366.614
1172.16	466.339		1102.77	129.106		1460.92	279.607		1102.65	197.567		1102.65	75.3105		1460.92	129.463		1102.77	2167.19		1102.77	230.966		1460.92	366.622
1174.09	462.39		1104.41	128.101		1462.49	266.603		1104.28	193.324		1104.28	63.3111		1462.49	125.464		1104.41	2147.12		1104.41	252.976		1462.49	350.63
1176.02	460.011		1106.04	128.095		1464.06	274.598		1105.92	189.681		1105.92	77.3116		1464.06	126.465		1106.04	2193.05		1106.04	248.984		1464.06	380.638
1177.94	461.886		1107.67	125.09		1465.62	271.594		1107.55	198.638		1107.55	61.3121		1465.62	131.465		1107.67	2148.98		1107.67	232.994		1465.62	362.646
1179.87	460.98		1109.3	122.084		1467.19	272.59		1109.18	196.795		1109.18	69.3127		1467.19	136.466		1109.3	2151.71		1109.3	231.004		1467.19	362.654
1181.8	457.854		1110.93	125.078		1468.75	268.586		1110.82	198.551		1110.82	72.3132		1468.75	125.467		1110.93	2131.64		1110.93	233.014		1468.75	380.662
1183.73	457.084		1112.57	130.073		1470.31	268.582		1112.45	197.908		1112.45	73.3137		1470.31	141.468		1112.57	2155.97		1112.57	231.024		1470.31	366.67
1185.66	462.434		1114.2	129.067		1471.88	278.578		1114.08	205.065		1114.08	69.3143		1471.88	131.469		1114.2	2149.1		1114.2	229.032		1471.88	368.678
1187.59	463.189		1115.83	125.062		1473.44	267.574		1115.71	206.222		1115.71	61.3148		1473.44	127.469		1115.83	2155.43		1115.83	233.042		1473.44	364.686
1189.52	459.463		1117.46	128.056		1475.01	281.57		1117.34	211.579		1117.34	77.3154		1475.01	133.47		1117.46	2136.56		1117.46	235.052		1475.01	362.694
1191.44	457.444		1119.09	125.05		1476.57	262.565		1118.97	202.535		1118.97	71.3159		1476.57	134.471		1119.09	2163.29		1119.09	243.062		1476.57	360.702
1193.37	455.998		1120.72	122.045		1478.13	257.561		1120.6	209.092		1120.6	70.3164		1478.13	141.472		1120.72	2185.22		1120.72	255.072		1478.13	394.71
1195.3	455.563		1122.35	118.039		1479.7	270.557		1122.23	204.849		1122.23	63.317		1479.7	132.473		1122.35	2103.95		1122.35	261.08		1479.7	366.718
1197.23	459.605		1123.98	125.034		1481.26	264.553		1123.86	209.005		1123.86	61.3175		1481.26	134.473		1123.98	2124.68		1123.98	227.09		1481.26	380.726
1199.16	461.27		1125.61	130.028		1482.82	281.549		1125.49	198.162		1125.49	71.318		1482.82	144.474		1125.61	2120.21		1125.61	259.1		1482.82	358.732
1201.09	453.216		1127.24	138.023		1484.38	286.545		1127.12	213.119		1127.12	71.3186		1484.38	137.475		1127.24	2112.14		1127.24	253.11		1484.38	366.74
1203.01	455.072		1128.86	139.017		1485.95	265.541		1128.75	206.476		1128.75	61.3191		1485.95	135.476		1128.86	2185.67		1128.86	251.12		1485.95	354.748
1204.94	452.977		1130.49	132.011		1487.51	283.536		1130.37	208.832		1130.37	70.3196		1487.51	137.477		1130.49	2157.2		1130.49	245.128		1487.51	378.756
1206.87	453.122		1132.12	140.006		1489.07	266.532		1132	203.989		1132	73.3202		1489.07	131.477		1132.12	2161.13		1132.12	257.138		1489.07	394.764
1208.8	453.305		1133.75	121		1490.63	275.528		1133.63	197.346		1133.63	71.3207		1490.63	133.478		1133.75	2162.66		1133.75	251.148		1490.63	380.772
1210.73	452.201		1135.37	121.995		1492.19	272.524		1135.26	218.303		1135.26	68.3213		1492.19	130.479		1135.37	2158.19		1135.37	279.158		1492.19	358.78
1212.66	450.141		1137	129.989		1493.75	282.52		1136.88	217.66		1136.88	69.3218		1493.75	137.48		1137	2199.32		1137	265.168		1493.75	354.788
1214.59	446.612		1138.63	135.983		1495.31	269.516		1138.51	214.016		1138.51	68.3223		1495.31	133.481		1138.63	2190.05		1138.63	261.176		1495.31	384.796
1216.51	442.419		1140.25	119.978		1496.87	273.512		1140.14	218.173		1140.14	67.3229		1496.87	137.481		1140.25	2175.98		1140.25	287.186		1496.87	382.804
1218.44	445.193		1141.88	135.972		1498.43	275.508		1141.76	211.53		1141.76	67.3234		1498.43	136.482		1141.88	2199.11		1141.88	267.196		1498.43	358.812
1220.37	447.317		1143.51	130.967		1499.99	289.503		1143.39	209.087		1143.39	73.3239		1499.99	137.483		1143.51	2189.84		1143.51	273.206		1499.99	382.82
1222.3	444.502		1145.13	138.961		1501.55	284.499		1145.01	213.844		1145.01	61.3245		1501.55	130.484		1145.13	2208.18		1145.13	267.214		1501.55	362.828
1224.23	443.634		1146.76	134.956		1503.1	300.495		1146.64	222.2		1146.64	66.325		1503.1	136.485		1146.76	2224.11		1146.76	279.224		1503.1	382.836
1226.16	446.084		1148.38	132.95		1504.66	284.491		1148.26	215.557		1148.26	76.3255		1504.66	141.485		1148.38	2234.04		1148.38	271.234		1504.66	386.844
1228.08	448.169		1150.01	139.944		1506.22	294.487		1149.89	228.114		1149.89	69.3261		1506.22	133.486		1150.01	2195.97		1150.01	271.244		1506.22	392.852
1230.01	445.573		1151.63	131.939		1507.78	301.483		1151.51	221.47		1151.51	73.3266		1507.78	132.487		1151.63	2233.5		1151.63	269.254		1507.78	386.86
1231.94	440.75		1153.25	145.933		1509.33	285.479		1153.14	229.827		1153.14	75.3271		1509.33	121.488		1153.25	2217.03		1153.25	297.262		1509.33	388.868
1233.87	441.324		1154.88	131.928		1510.89	291.475		1154.76	228.584		1154.76	76.3277		1510.89	134.489		1154.88	2219.76		1154.88	277.272		1510.89	402.876
1235.8	441.636		1156.5	149.922		1512.45	296.47		1156.38	229.741		1156.38	77.3282		1512.45	143.489		1156.5	2235.69		1156.5	281.282		1512.45	390.884
1237.73	440.458		1158.12	146.916		1514	309.466		1158	222.497		1158	82.3288		1514	135.49		1158.12	2214.42		1158.12	289.292		1514	360.892
1239.65	444.625		1159.75	131.911		1515.56	280.462		1159.63	230.854		1159.63	75.3293		1515.56	134.491		1159.75	2255.55		1159.75	299.302		1515.56	410.9
1241.58	443.957		1161.37	140.905		1517.12	298.458		1161.25	229.611		1161.25	78.3298		1517.12	137.492		1161.37	2252.28		1161.37	287.31		1517.12	410.908
1243.51	440.915		1162.99	136.9		1518.67	298.454		1162.87	233.168		1162.87	79.3304		1518.67	133.493		1162.99	2211.81		1162.99	293.32		1518.67	412.916
1245.44	440.164		1164.61	140.894		1520.23	318.45		1164.49	237.325		1164.49	71.3309		1520.23	145.493		1164.61	2224.14		1164.61	307.33		1520.23	408.924
1247.37	441.696		1166.23	153.888		1521.78	301.446		1166.11	224.681		1166.11	79.3314		1521.78	152.494		1166.23	2229.27		1166.23	271.34		1521.78	410.932
1249.3	442.197		1167.85	146.883		1523.34	320.441		1167.73	228.838		1167.73	77.332		1523.34	152.495		1167.85	2224.8		1167.85	301.35		1523.34	424.94
1251.23	440.326		1169.47	149.877		1524.89	310.437		1169.36	247.995		1169.36	88.3325		1524.89	160.496		1169.47	2256.33		1169.47	307.358		1524.89	400.948
1253.15	438.459		1171.09	143.872		1526.44	286.433		1170.98	229.352		1170.98	82.333		1526.44	143.497		1171.09	2274.66		1171.09	281.368		1526.44	414.956
1255.08	436.416		1172.71	140.866		1528	313.429		1172.6	237.709		1172.6	85.3336		1528	157.497		1172.71	2276.19		1172.71	291.378		1528	442.964
1257.01	433.978		1174.33	157.861		1529.55	306.425		1174.21	231.065		1174.21	77.3341		1529.55	158.498		1174.33	2214.12		1174.33	303.388		1529.55	454.972
1258.94	434.336		1175.95	150.855		1531.1	330.421		1175.83	233.422		1175.83	83.3346		1531.1	151.499		1175.95	2256.45		1175.95	267.398		1531.1	454.98
1260.87	427.672		1177.57	157.849		1532.66	332.417		1177.45	241.179		1177.45	83.3352		1532.66	159.5		1177.57	2235.18		1177.57	301.406		1532.66	414.988
1262.8	430.773		1179.19	143.844		1534.21	322.413		1179.07	250.136		1179.07	81.3357		1534.21	157.501		1179.19	2243.91		1179.19	293.416		1534.21	454.996
1264.72	435.43		1180.81	141.838		1535.76	329.408		1180.69	242.292		1180.69	81.3363		1535.76	175.501		1180.81	2305.44		1180.81	315.426		1535.76	461.004
1266.65	434.417		1182.43	137.833		1537.31	311.404		1182.31	245.249		1182.31	86.3368		1537.31	176.502		1182.43	2230.17		1182.43	297.436		1537.31	455.012
1268.58	433.115		1184.04	138.827		1538.86	332.4		1183.93	250.006		1183.93	86.3373		1538.86	175.503		1184.04	2256.9		1184.04	295.446		1538.86	469.02
1270.51	430.645		1185.66	157.821		1540.42	336.396		1185.55	249.962		1185.55	79.3379		1540.42	187.504		1185.66	2240.43		1185.66	325.454		1540.42	477.028
1272.44	432.565		1187.28	155.816		1541.97	332.392		1187.16	254.119		1187.16	81.3384		1541.97	183.505		1187.28	2245.56		1187.28	285.464		1541.97	479.036
1274.37	430.422		1188.9	145.81		1543.52	333.388		1188.78	252.276		1188.78	83.3389		1543.52	188.505		1188.9	2255.49		1188.9	305.474		1543.52	475.044
1276.3	432.194		1190.51	151.805		1545.07	345.384		1190.4	259.433		1190.4	87.3395		1545.07	193.506		1190.51	2211.42		1190.51	309.484		1545.07	475.052
1278.22	433.228		1192.13	147.799		1546.62	344.379		1192.01	243.19		1192.01	83.34		1546.62	193.507		1192.13	2232.15		1192.13	317.494		1546.62	483.06
1280.15	430.73		1193.74	157.794		1548.17	330.375		1193.63	249.746		1193.63	81.3406		1548.17	202.508		1193.74	2174.88		1193.74	321.502		1548.17	487.068
1282.08	430.543		1195.36	149.788		1549.72	337.371		1195.24	257.503		1195.24	93.3411		1549.72	199.509		1195.36	2193.21		1195.36	303.512		1549.72	503.076
1284.01	432.116		1196.98	146.782		1551.27	334.367		1196.86	247.26		1196.86	88.3416		1551.27	209.509		1196.98	2203.14		1196.98	321.522		1551.27	509.084
1285.94	428.616		1198.59	159.777		1552.82	348.363		1198.47	240.617		1198.47	87.3422		1552.82	211.51		1198.59	2165.07		1198.59	311.532		1552.82	497.092
1287.87	422.135		1200.21	147.771		1554.36	349.359		1200.09	248.374		1200.09	88.3427		1554.36	227.511		1200.21	2227.8		1200.21	343.54		1554.36	511.1
1289.8	425.508		1201.82	143.766		1555.91	354.355		1201.7	262.13		1201.7	89.3432		1555.91	228.512		1201.82	2166.93		1201.82	329.55		1555.91	519.108
1291.72	426.912		1203.43	153.76		1557.46	360.35		1203.32	250.687		1203.32	94.3438		1557.46	219.513		1203.43	2150.46		1203.43	327.56		1557.46	551.116
1293.65	425.688		1205.05	157.754		1559.01	334.346		1204.93	259.044		1204.93	83.3443		1559.01	235.513		1205.05	2167.59		1205.05	349.57		1559.01	555.124
1295.58	423.851		1206.66	154.749		1560.56	350.342		1206.54	254.201		1206.54	85.3448		1560.56	223.514		1206.66	2134.32		1206.66	291.58		1560.56	551.132
1297.51	427.864		1208.27	157.743		1562.1	351.338		1208.16	257.758		1208.16	89.3454		1562.1	223.515		1208.27	2110.65		1208.27	333.588		1562.1	547.14
1299.44	424.169		1209.89	153.738		1563.65	343.334		1209.77	270.314		1209.77	87.3459		1563.65	237.516		1209.89	2085.78		1209.89	331.598		1563.65	575.148
1301.37	420.638		1211.5	161.732		1565.2	334.33		1211.38	252.271		1211.38	91.3465		1565.2	241.517		1211.5	2072.91		1211.5	303.608		1565.2	589.156
1303.29	423.313		1213.11	144.726		1566.74	356.326		1212.99	261.827		1212.99	94.347		1566.74	231.517		1213.11	2126.04		1213.11	327.618		1566.74	597.164
1305.22	427.038		1214.72	161.721		1568.29	348.322		1214.61	256.384		1214.61	89.3475		1568.29	256.518		1214.72	2099.97		1214.72	331.628		1568.29	621.172
1307.15	425.775		1216.33	155.715		1569.84	357.317		1216.22	271.941		1216.22	89.3481		1569.84	251.519		1216.33	2114.7		1216.33	333.636		1569.84	611.18
1309.08	421.763		1217.94	158.71		1571.38	361.313		1217.83	256.898		1217.83	91.3486		1571.38	233.52		1217.94	2097.03		1217.94	333.646		1571.38	579.188
1311.01	422.848		1219.56	161.704		1572.93	364.309		1219.44	268.255		1219.44	95.3491		1572.93	251.521		1219.56	2092.56		1219.56	333.656		1572.93	617.196
1312.94	420.834		1221.17	153.699		1574.47	363.305		1221.05	273.011		1221.05	87.3497		1574.47	247.521		1221.17	2083.29		1221.17	335.666		1574.47	643.204
1314.87	414.054		1222.78	162.693		1576.02	361.301		1222.66	280.768		1222.66	93.3502		1576.02	243.522		1222.78	2102.82		1222.78	337.676		1576.02	647.212
1316.79	413.594		1224.39	173.687		1577.56	368.297		1224.27	274.725		1224.27	93.3507		1577.56	259.523		1224.39	2058.75		1224.39	361.684		1577.56	667.22
1318.72	415.727		1226	163.682		1579.1	350.293		1225.88	287.882		1225.88	93.3513		1579.1	237.524		1226	2126.28		1226	371.694		1579.1	653.228
1320.65	418.21		1227.61	165.676		1580.65	344.289		1227.49	283.639		1227.49	83.3518		1580.65	248.525		1227.61	2070.21		1227.61	365.704		1580.65	665.236
1322.58	417.389		1229.22	159.671		1582.19	351.284		1229.1	281.795		1229.1	91.3523		1582.19	241.525		1229.22	2046.54		1229.22	357.714		1582.19	663.244
1324.51	416.101		1230.82	157.665		1583.73	349.28		1230.71	285.352		1230.71	96.3529		1583.73	238.526		1230.82	2117.67		1230.82	375.724		1583.73	651.252
1326.44	416.827		1232.43	162.659		1585.28	354.276		1232.32	283.509		1232.32	97.3534		1585.28	238.527		1232.43	2056.8		1232.43	363.732		1585.28	663.26
1328.37	412.102		1234.04	164.654		1586.82	369.272		1233.92	288.266		1233.92	97.354		1586.82	229.528		1234.04	2084.73		1234.04	371.742		1586.82	643.268
1330.29	414.065		1235.65	158.648		1588.36	346.268		1235.53	288.823		1235.53	97.3545		1588.36	225.529		1235.65	2063.46		1235.65	369.752		1588.36	659.276
1332.22	420.922		1237.26	179.643		1589.9	329.264		1237.14	289.379		1237.14	93.355		1589.9	223.529		1237.26	2035		1237.26	359.762		1589.9	677.284
1334.15	416.566		1238.86	163.637		1591.45	335.26		1238.75	302.536		1238.75	95.3556		1591.45	213.53		1238.86	2096.53		1238.86	361.772		1591.45	669.292
1336.08	410.12		1240.47	166.632		1592.99	324.255		1240.35	298.892		1240.35	95.3561		1592.99	211.531		1240.47	2086.06		1240.47	377.78		1592.99	679.3
1338.01	406.262		1242.08	171.626		1594.53	330.251		1241.96	300.049		1241.96	99.3566		1594.53	208.532		1242.08	2035.99		1242.08	387.79		1594.53	659.308
1339.93	407.606		1243.68	179.62		1596.07	345.247		1243.57	292.806		1243.57	95.3572		1596.07	199.533		1243.68	2116.72		1243.68	395.8		1596.07	631.316
1341.86	410.297		1245.29	168.615		1597.61	331.243		1245.17	322.163		1245.17	96.3577		1597.61	197.533		1245.29	2087.05		1245.29	369.81		1597.61	571.324
1343.79	409.544		1246.9	167.609		1599.15	321.239		1246.78	321.52		1246.78	97.3583		1599.15	194.534		1246.9	2065.78		1246.9	427.818		1599.15	637.332
1345.72	405.644		1248.5	190.604		1600.69	312.235		1248.38	332.876		1248.38	93.3588		1600.69	186.535		1248.5	2061.31		1248.5	393.828		1600.69	615.34
1347.65	403.416		1250.1	175.598		1602.23	296.231		1249.99	329.233		1249.99	87.3593		1602.23	179.536		1250.1	2053.24		1250.1	399.838		1602.23	645.348
1349.58	406.048		1251.71	173.592		1603.77	286.227		1251.59	338.19		1251.59	94.3599		1603.77	181.537		1251.71	2043.97		1251.71	423.848		1603.77	623.356
1351.51	407.396		1253.31	174.587		1605.31	307.222		1253.2	345.347		1253.2	87.3604		1605.31	187.537		1253.31	2110.3		1253.31	423.858		1605.31	607.364
1353.43	402.137		1254.92	179.581		1606.85	291.218		1254.8	340.504		1254.8	94.3609		1606.85	159.538		1254.92	2085.43		1254.92	407.866		1606.85	583.372
1355.36	400.742		1256.52	183.576		1608.38	282.214		1256.41	353.66		1256.41	101.361		1608.38	164.539		1256.52	2104.96		1256.52	433.876		1608.38	601.38
1357.29	405.41		1258.12	173.57		1609.92	299.21		1258.01	355.417		1258.01	91.362		1609.92	151.54		1258.12	2112.49		1258.12	443.886		1609.92	595.388
1359.22	405.473		1259.73	189.564		1611.46	285.206		1259.61	364.374		1259.61	93.3625		1611.46	151.541		1259.73	2079.22		1259.73	443.896		1611.46	585.396
1361.15	404.161		1261.33	191.559		1613	289.202		1261.22	363.131		1261.22	95.3631		1613	158.541		1261.33	2159.95		1261.33	437.906		1613	575.404
1363.08	403.668		1262.93	194.553		1614.53	266.198		1262.82	373.288		1262.82	101.364		1614.53	153.542		1262.93	2131.48		1262.93	443.914		1614.53	553.412
1365.01	400.692		1264.54	200.548		1616.07	269.193		1264.42	375.044		1264.42	95.3642		1616.07	146.543		1264.54	2142.61		1264.54	451.924		1616.07	515.42
1366.93	395.845		1266.14	188.542		1617.61	257.189		1266.02	396.601		1266.02	95.3647		1617.61	152.544		1266.14	2106.94		1266.14	449.934		1617.61	509.428
1368.86	395.616		1267.74	184.537		1619.14	264.185		1267.62	392.357		1267.62	100.365		1619.14	136.545		1267.74	2139.67		1267.74	469.944		1619.14	497.436
1370.79	399.702		1269.34	184.531		1620.68	243.181		1269.22	409.114		1269.22	102.366		1620.68	146.545		1269.34	2136.4		1269.34	511.954		1620.68	467.444
1372.72	398.298		1270.94	205.525		1622.22	244.177		1270.83	417.471		1270.83	107.366		1622.22	149.546		1270.94	2141.53		1270.94	483.962		1622.22	455.452
1374.65	397.833		1272.54	195.52		1623.75	238.173		1272.43	420.428		1272.43	91.3668		1623.75	134.547		1272.54	2164.66		1272.54	491.972		1623.75	443.46
1376.58	399.301		1274.14	208.514		1625.29	219.169		1274.03	425.185		1274.03	99.3674		1625.29	131.548		1274.14	2173.39		1274.14	497.982		1625.29	399.468
1378.51	396.413		1275.74	193.509		1626.82	225.164		1275.63	437.141		1275.63	101.368		1626.82	124.549		1275.74	2116.12		1275.74	501.992		1626.82	375.476
1380.43	399.262		1277.34	203.503		1628.36	220.16		1277.23	452.098		1277.23	93.3684		1628.36	138.549		1277.34	2184.85		1277.34	512.002		1628.36	359.484
1382.36	403.522		1278.94	203.497		1629.89	224.156		1278.83	443.655		1278.83	102.369		1629.89	128.55		1278.94	2162.38		1278.94	528.01		1629.89	337.492
1384.29	400.1		1280.54	200.492		1631.43	214.152		1280.43	456.812		1280.43	101.37		1631.43	121.551		1280.54	2154.31		1280.54	542.02		1631.43	331.5
1386.22	396.684		1282.14	209.486		1632.96	210.148		1282.02	471.769		1282.02	105.37		1632.96	122.552		1282.14	2173.84		1282.14	534.03		1632.96	325.508
1388.15	400.048		1283.74	213.481		1634.49	194.144		1283.62	483.725		1283.62	98.3706		1634.49	123.553		1283.74	2180.17		1283.74	550.04		1634.49	307.516
1390.08	392.487		1285.34	229.475		1636.03	198.14		1285.22	493.882		1285.22	114.371		1636.03	124.553		1285.34	2155.3		1285.34	556.05		1636.03	283.524
1392	389.852		1286.94	207.47		1637.56	196.136		1286.82	494.439		1286.82	110.372		1637.56	103.554		1286.94	2137.63		1286.94	582.058		1637.56	281.532
1393.93	390.376		1288.53	224.464		1639.09	186.131		1288.42	511.796		1288.42	115.372		1639.09	117.555		1288.53	2163.16		1288.53	584.068		1639.09	267.54
1395.86	391.671		1290.13	231.458		1640.62	190.127		1290.01	520.153		1290.01	101.373		1640.62	107.556		1290.13	2191.09		1290.13	598.078		1640.62	239.548
1397.79	392.806		1291.73	226.453		1642.16	184.123		1291.61	523.109		1291.61	113.373		1642.16	104.557		1291.73	2147.02		1291.73	582.088		1642.16	249.556
1399.72	395.793		1293.32	209.447		1643.69	177.119		1293.21	553.066		1293.21	116.374		1643.69	113.557		1293.32	2132.95		1293.32	626.096		1643.69	241.564
1401.65	392.365		1294.92	227.442		1645.22	166.115		1294.8	546.422		1294.8	115.374		1645.22	97.5581		1294.92	2162.08		1294.92	626.106		1645.22	247.572
1403.58	385.994		1296.52	224.436		1646.75	175.111		1296.4	552.979		1296.4	116.375		1646.75	98.5589		1296.52	2128.81		1296.52	624.116		1646.75	233.58
1405.5	386.812		1298.11	236.43		1648.28	162.107		1298	552.936		1298	117.375		1648.28	89.5597		1298.11	2171.14		1298.11	680.126		1648.28	219.588
1407.43	392.753		1299.71	217.425		1649.81	166.102		1299.59	561.893		1299.59	117.376		1649.81	97.5605		1299.71	2165.47		1299.71	640.136		1649.81	237.596
1409.36	392.202		1301.3	238.419		1651.34	170.098		1301.19	575.05		1301.19	113.376		1651.34	83.5613		1301.3	2167		1301.3	646.144		1651.34	233.602
1411.29	387.392		1302.9	241.414		1652.87	152.094		1302.78	589.406		1302.78	115.377		1652.87	94.5621		1302.9	2122.93		1302.9	658.154		1652.87	223.61
1413.22	392.158		1304.49	248.408		1654.4	148.09		1304.38	580.363		1304.38	119.378		1654.4	95.5629		1304.49	2129.26		1304.49	664.164		1654.4	223.618
1415.15	389.706		1306.09	241.402		1655.93	144.086		1305.97	589.32		1305.97	119.378		1655.93	87.5637		1306.09	2135.59		1306.09	668.174		1655.93	209.626
1417.07	385.353		1307.68	237.397		1657.46	151.082		1307.57	606.078		1307.57	118.379		1657.46	96.5645		1307.68	2121.52		1307.68	680.184		1657.46	223.634
1419	385.545		1309.27	254.391		1658.99	148.078		1309.16	606.036		1309.16	122.379		1658.99	91.5653		1309.27	2123.05		1309.27	684.192		1658.99	195.643
1420.93	382.727		1310.87	242.386		1660.52	145.074		1310.75	625.788		1310.75	117.38		1660.52	91.5661		1310.87	2101.78		1310.87	692.202		1660.52	205.65
1422.86	379.562		1312.46	243.38		1662.05	144.069		1312.34	626.346		1312.34	114.38		1662.05	91.5669		1312.46	2106.91		1312.46	672.212		1662.05	207.658
1424.79	377.1		1314.05	248.375		1663.58	134.065		1313.94	657.504		1313.94	110.381		1663.58	93.5677		1314.05	2116.84		1314.05	720.222		1663.58	219.666
1426.72	377.728		1315.65	241.369		1665.1	133.061		1315.53	658.662		1315.53	121.381		1665.1	80.5685		1315.65	2088.37		1315.65	684.232		1665.1	211.674
1428.64	378.863		1317.24	252.363		1666.63	132.057		1317.12	639.42		1317.12	117.382		1666.63	83.5693		1317.24	2093.5		1317.24	720.24		1666.63	217.682
1430.57	377.882		1318.83	256.358		1668.16	149.053		1318.71	660.372		1318.71	113.382		1668.16	87.5701		1318.83	2073.43		1318.83	714.25		1668.16	201.69
1432.5	379.742		1320.42	240.352		1669.68	133.049		1320.31	641.13		1320.31	120.383		1669.68	83.5709		1320.42	2061.76		1320.42	736.26		1669.68	189.699
1434.43	381.944		1322.01	253.347		1671.21	130.045		1321.9	675.288		1321.9	121.383		1671.21	86.5717		1322.01	2078.89		1322.01	744.27		1671.21	207.706
1436.36	378.891		1323.6	251.341		1672.74	128.04		1323.49	657.246		1323.49	119.384		1672.74	79.5725		1323.6	2079.22		1323.6	740.28		1672.74	191.715
1438.29	375.918		1325.19	257.335		1674.26	127.036		1325.08	666.204		1325.08	119.385		1674.26	73.5733		1325.19	2048.35		1325.19	746.288		1674.26	203.722
1440.22	378.3		1326.78	251.33		1675.79	132.032		1326.67	691.356		1326.67	119.385		1675.79	86.5741		1326.78	2031.88		1326.78	734.298		1675.79	207.73
1442.14	380.023		1328.37	243.324		1677.31	134.028		1328.26	660.114		1328.26	112.386		1677.31	77.5749		1328.37	2032.21		1328.37	716.308		1677.31	195.739
1444.07	378.976		1329.96	237.319		1678.84	126.024		1329.85	669.072		1329.85	127.386		1678.84	87.5757		1329.96	2037.34		1329.96	722.318		1678.84	197.747
1446	377.393		1331.55	243.313		1680.36	118.02		1331.44	668.43		1331.44	122.387		1680.36	80.5765		1331.55	2056.87		1331.55	712.328		1680.36	189.755
1447.93	371.693		1333.14	262.308		1681.89	120.016		1333.03	673.788		1333.03	105.387		1681.89	73.5773		1333.14	2041.6		1333.14	758.336		1681.89	195.763
1449.86	372.023		1334.73	252.302		1683.41	122.012		1334.62	681.54		1334.62	122.388		1683.41	86.5781		1334.73	1983.13		1334.73	756.346		1683.41	185.771
1451.79	377.074		1336.32	241.296		1684.94	122.007		1336.2	670.698		1336.2	113.388		1684.94	78.5789		1336.32	1990.66		1336.32	728.356		1684.94	187.779
1453.71	374.81		1337.91	247.291		1686.46	127.003		1337.79	649.056		1337.79	109.389		1686.46	81.5797		1337.91	1993.39		1337.91	730.366		1686.46	181.787
1455.64	376.037		1339.5	258.285		1687.98	120.999		1339.38	674.214		1339.38	120.389		1687.98	75.5805		1339.5	1981.72		1339.5	726.374		1687.98	183.795
1457.57	375.553		1341.08	241.28		1689.51	112.995		1340.97	677.766		1340.97	120.39		1689.51	80.5813		1341.08	1947.25		1341.08	736.384		1689.51	181.803
1459.5	377.704		1342.67	257.274		1691.03	116.991		1342.55	668.724		1342.55	114.39		1691.03	79.5821		1342.67	1972.78		1342.67	752.394		1691.03	195.81
1461.43	376.836		1344.26	247.268		1692.55	105.987		1344.14	666.282		1344.14	108.391		1692.55	75.5829		1344.26	1967.11		1344.26	722.404		1692.55	179.818
1463.36	375.884		1345.84	238.263		1694.08	113.983		1345.73	648.84		1345.73	119.392		1694.08	80.5837		1345.84	1981.84		1345.84	722.414		1694.08	187.826
1465.29	374.254		1347.43	253.257		1695.6	109.978		1347.31	641.598		1347.31	111.392		1695.6	79.5845		1347.43	1977.37		1347.43	740.422		1695.6	183.834
1467.21	371.142		1349.02	246.252		1697.12	109.974		1348.9	651.15		1348.9	110.393		1697.12	71.5853		1349.02	1963.3		1349.02	742.432		1697.12	183.842
1469.14	370.437		1350.6	233.246		1698.64	107.97		1350.49	650.508		1350.49	111.393		1698.64	80.5861		1350.6	1946.83		1350.6	680.442		1698.64	185.85
1471.07	369.245		1352.19	245.24		1700.16	105.966		1352.07	640.266		1352.07	110.394		1700.16	77.5869		1352.19	1950.76		1352.19	730.452		1700.16	161.858
1473	370.355		1353.77	245.235		1701.68	108.962		1353.66	649.824		1353.66	113.394		1701.68	81.5877		1353.77	1939.09		1353.77	666.462		1701.68	159.866
1474.93	371.326		1355.36	244.229		1703.2	105.958		1355.24	621.582		1355.24	108.395		1703.2	76.5885		1355.36	1931.02		1355.36	706.47		1703.2	171.874
1476.86	367.761		1356.94	240.224		1704.72	115.954		1356.83	638.334		1356.83	103.395		1704.72	85.5893		1356.94	1991.35		1356.94	686.48		1704.72	169.882
1478.79	368.551		1358.53	244.218		1706.24	109.95		1358.41	601.692		1358.41	125.396		1706.24	74.5901		1358.53	1949.68		1358.53	686.49		1706.24	175.89
1480.71	365.85		1360.11	243.213		1707.76	115.945		1359.99	614.85		1359.99	117.396		1707.76	77.5909		1360.11	1977.61		1360.11	670.5		1707.76	167.898
1482.64	366.67		1361.69	243.207		1709.28	111.941		1361.58	614.808		1361.58	121.397		1709.28	73.5917		1361.69	1925.14		1361.69	660.51		1709.28	175.906
1484.57	368.496		1363.28	247.201		1710.8	95.9372		1363.16	623.166		1363.16	120.397		1710.8	67.5925		1363.28	1974.67		1363.28	662.518		1710.8	167.914
1486.5	367.596		1364.86	245.196		1712.32	101.933		1364.74	603.918		1364.74	116.398		1712.32	76.5933		1364.86	1952.2		1364.86	636.528		1712.32	171.922
1488.43	364.393		1366.44	225.19		1713.84	101.929		1366.33	582.277		1366.33	116.398		1713.84	75.5941		1366.44	1998.13		1366.44	660.538		1713.84	175.93
1490.36	364.19		1368.02	221.185		1715.36	103.925		1367.91	590.034		1367.91	108.399		1715.36	73.5949		1368.02	1987.66		1368.02	624.548		1715.36	177.938
1492.28	365.344		1369.6	227.179		1716.88	107.921		1369.49	598.991		1369.49	115.4		1716.88	72.5957		1369.6	1957.99		1369.6	636.558		1716.88	181.946
1494.21	365.378		1371.19	246.173		1718.39	107.916		1371.07	568.948		1371.07	99.4001		1718.39	76.5965		1371.19	1990.72		1371.19	612.566		1718.39	181.954
1496.14	363.216		1372.77	228.168		1719.91	105.912		1372.65	576.704		1372.65	123.401		1719.91	72.5973		1372.77	1968.25		1372.77	634.576		1719.91	157.962
1498.07	360.53		1374.35	237.162		1721.43	103.908		1374.24	553.861		1374.24	105.401		1721.43	73.5981		1374.35	1991.38		1374.35	616.586		1721.43	159.97
1500	361.666		1375.93	223.157		1722.94	103.904		1375.82	557.418		1375.82	113.402		1722.94	81.5989		1375.93	1991.71		1375.93	612.596		1722.94	179.978
1501.93	365.176		1377.51	226.151		1724.46	95.9		1377.4	542.375		1377.4	121.402		1724.46	73.5997		1377.51	1981.24		1377.51	572.604		1724.46	175.986
1503.86	361.988		1379.09	230.146		1725.98	102.896		1378.98	548.931		1378.98	121.403		1725.98	77.6005		1379.09	1965.97		1379.09	556.614		1725.98	169.994
1505.78	364.167		1380.67	223.14		1727.49	102.892		1380.56	549.488		1380.56	118.403		1727.49	73.6013		1380.67	2007.1		1380.67	558.624		1727.49	168.002
1507.71	356.772		1382.25	217.134		1729.01	97.8876		1382.14	536.245		1382.14	107.404		1729.01	70.6021		1382.25	1995.43		1382.25	558.634		1729.01	152.01
1509.64	354.385		1383.83	217.129		1730.52	100.883		1383.72	538.001		1383.72	118.404		1730.52	69.6029		1383.83	1981.36		1383.83	552.644		1730.52	174.018
1511.57	353.658		1385.41	234.123		1732.04	95.8793		1385.3	530.158		1385.3	115.405		1732.04	71.6037		1385.41	2029.69		1385.41	520.652		1732.04	178.026
1513.5	355.069		1386.99	223.118		1733.55	103.875		1386.87	513.915		1386.87	121.405		1733.55	67.6045		1386.99	1954.42		1386.99	556.662		1733.55	180.034
1515.43	361.389		1388.57	220.112		1735.07	97.871		1388.45	506.672		1388.45	111.406		1735.07	75.6053		1388.57	2015.95		1388.57	542.672		1735.07	160.042
1517.35	358.27		1390.14	222.106		1736.58	90.8669		1390.03	511.429		1390.03	113.407		1736.58	69.6061		1390.14	2045.08		1390.14	530.682		1736.58	152.05
1519.28	355.388		1391.72	220.101		1738.1	99.8628		1391.61	490.985		1391.61	118.407		1738.1	69.6069		1391.72	2013.01		1391.72	536.692		1738.1	170.058
1521.21	358.228		1393.3	215.095		1739.61	103.859		1393.19	496.942		1393.19	115.408		1739.61	83.6077		1393.3	2039.74		1393.3	542.7		1739.61	172.066
1523.14	359.232		1394.88	227.09		1741.13	101.854		1394.76	480.099		1394.76	117.408		1741.13	68.6085		1394.88	2010.07		1394.88	516.71		1741.13	172.074
1525.07	357.268		1396.45	226.084		1742.64	103.85		1396.34	470.456		1396.34	124.409		1742.64	73.6093		1396.45	1999.6		1396.45	530.72		1742.64	164.082
1527	357.314		1398.03	244.078		1744.15	101.846		1397.92	499.213		1397.92	115.409		1744.15	75.6101		1398.03	1986.73		1398.03	480.73		1744.15	164.09
1528.92	356.118		1399.61	225.073		1745.66	97.8421		1399.49	485.369		1399.49	115.41		1745.66	73.6109		1399.61	2039.86		1399.61	528.74		1745.66	172.098
1530.85	352.537		1401.18	227.067		1747.18	98.838		1401.07	460.726		1401.07	122.41		1747.18	69.6117		1401.18	2013.79		1401.18	492.748		1747.18	184.106
1532.78	357.499		1402.76	218.062		1748.69	95.8338		1402.65	475.683		1402.65	112.411		1748.69	73.6125		1402.76	2054.92		1402.76	510.758		1748.69	166.114
1534.71	355.942		1404.33	219.056		1750.2	99.8297		1404.22	452.84		1404.22	124.411		1750.2	69.6133		1404.33	2036.05		1404.33	482.768		1750.2	156.122
1536.64	350.027		1405.91	222.051		1751.71	98.8256		1405.8	457.597		1405.8	117.412		1751.71	65.6141		1405.91	2042.38		1405.91	456.778		1751.71	160.13
1538.57	342.337		1407.48	205.045		1753.22	99.8214		1407.37	449.153		1407.37	119.412		1753.22	72.6149		1407.48	2048.71		1407.48	494.788		1753.22	140.138
1540.5	343.634		1409.06	215.039		1754.73	103.817		1408.95	444.31		1408.95	117.413		1754.73	69.6157		1409.06	2073.04		1409.06	476.796		1754.73	166.146
1542.42	346.273		1410.63	227.034		1756.24	97.8131		1410.52	455.666		1410.52	115.413		1756.24	63.6165		1410.63	1990.57		1410.63	508.806		1756.24	166.154
1544.35	346.843		1412.21	228.028		1757.75	99.809		1412.09	419.623		1412.09	118.414		1757.75	69.6173		1412.21	2029.3		1412.21	474.816		1757.75	172.162
1546.28	346.969		1413.78	212.023		1759.26	99.8049		1413.67	432.78		1413.67	117.415		1759.26	73.6181		1413.78	2020.03		1413.78	468.826		1759.26	174.17
1548.21	347.37		1415.35	204.017		1760.77	103.801		1415.24	429.137		1415.24	114.415		1760.77	74.6189		1415.35	2015.56		1415.35	458.836		1760.77	164.178
1550.14	348.137		1416.93	202.011		1762.28	99.7966		1416.81	418.894		1416.81	114.416		1762.28	72.6197		1416.93	2027.89		1416.93	450.844		1762.28	164.186
1552.07	349.677		1418.5	216.006		1763.79	97.7925		1418.39	415.85		1418.39	108.416		1763.79	70.6205		1418.5	2017.43		1418.5	472.854		1763.79	160.194
1553.99	349.717		1420.07	195		1765.3	92.7884		1419.96	419.407		1419.96	101.417		1765.3	71.6213		1420.07	2047.76		1420.07	464.864		1765.3	152.202
1555.92	343.63		1421.64	198.995		1766.81	97.7842		1421.53	419.364		1421.53	117.417		1766.81	70.6221		1421.64	1982.09		1421.64	460.874		1766.81	166.21
1557.85	339.544		1423.22	204.989		1768.32	97.7801		1423.1	413.921		1423.1	105.418		1768.32	67.6229		1423.22	2070.02		1423.22	456.884		1768.32	156.218
1559.78	346.995		1424.79	208.984		1769.83	90.7759		1424.67	397.078		1424.67	102.418		1769.83	71.6237		1424.79	1987.55		1424.79	454.892		1769.83	160.226
1561.71	342.031		1426.36	208.978		1771.33	93.7718		1426.24	397.634		1426.24	110.419		1771.33	65.6245		1426.36	2034.68		1426.36	464.902		1771.33	174.234
1563.64	342.72		1427.93	200.972		1772.84	91.7677		1427.82	390.391		1427.82	110.419		1772.84	71.6253		1427.93	1995.41		1427.93	440.912		1772.84	144.241
1565.57	345.014		1429.5	200.967		1774.35	90.7635		1429.39	400.548		1429.39	95.4199		1774.35	65.6261		1429.5	1976.54		1429.5	418.922		1774.35	148.249
1567.49	344.721		1431.07	212.961		1775.86	85.7594		1430.96	389.105		1430.96	105.42		1775.86	71.6269		1431.07	1979.27		1431.07	448.93		1775.86	182.257
1569.42	343.351		1432.64	202.956		1777.36	91.7553		1432.53	390.261		1432.53	105.421		1777.36	70.6277		1432.64	1982		1432.64	428.94		1777.36	160.265
1571.35	343.13		1434.21	192.95		1778.87	94.7512		1434.1	380.618		1434.1	102.422		1778.87	78.6285		1434.21	1960.73		1434.21	420.95		1778.87	154.273
1573.28	343.627		1435.78	192.944		1780.38	97.747		1435.67	374.575		1435.67	96.4221		1780.38	65.6293		1435.78	1945.46		1435.78	424.96		1780.38	168.281
1575.21	343.177		1437.35	200.939		1781.88	91.7429		1437.23	376.331		1437.23	103.423		1781.88	71.6301		1437.35	1943.39		1437.35	416.97		1781.88	160.289
1577.14	341.832		1438.92	200.933		1783.39	95.7388		1438.8	370.888		1438.8	107.423		1783.39	71.6309		1438.92	1947.32		1438.92	400.978		1783.39	144.297
1579.07	341.829		1440.49	199.928		1784.89	100.735		1440.37	373.845		1440.37	101.424		1784.89	69.6317		1440.49	1952.45		1440.49	380.988		1784.89	166.305
1580.99	343.611		1442.05	198.922		1786.4	87.7305		1441.94	360.602		1441.94	102.424		1786.4	65.6325		1442.05	1914.38		1442.05	418.998		1786.4	174.313
1582.92	341.891		1443.62	200.916		1787.9	99.7264		1443.51	358.759		1443.51	106.425		1787.9	65.6333		1443.62	1921.91		1443.62	423.008		1787.9	172.321
1584.85	338.088		1445.19	198.911		1789.41	93.7222		1445.08	359.915		1445.08	100.425		1789.41	71.6341		1445.19	1925.84		1445.19	429.018		1789.41	160.329
1586.78	337.553		1446.76	198.905		1790.91	91.7181		1446.64	356.872		1446.64	97.4258		1790.91	65.6349		1446.76	1938.17		1446.76	413.026		1790.91	168.337
1588.71	338.449		1448.32	188.9		1792.41	90.714		1448.21	359.829		1448.21	97.4264		1792.41	65.6357		1448.32	1932.5		1448.32	397.036		1792.41	164.345
1590.64	341.001		1449.89	206.894		1793.92	96.7098		1449.78	354.386		1449.78	98.4269		1793.92	67.6365		1449.89	1871.63		1449.89	403.046		1793.92	152.353
1592.56	335.462		1451.46	190.889		1795.42	86.7057		1451.35	353.743		1451.35	91.4274		1795.42	70.6373		1451.46	1867.16		1451.46	403.056		1795.42	158.361
1594.49	334.647		1453.02	186.883		1796.92	86.7016		1452.91	354.899		1452.91	98.428		1796.92	53.6381		1453.02	1841.09		1453.02	411.066		1796.92	162.369
1596.42	336.283		1454.59	187.877		1798.43	89.6974		1454.48	350.656		1454.48	89.4285		1798.43	70.6389		1454.59	1877.42		1454.59	419.074		1798.43	150.377
1598.35	334.031		1456.15	198.872		1799.93	90.6933		1456.04	356.613		1456.04	92.429		1799.93	67.6397		1456.15	1866.95		1456.15	399.084		1799.93	154.385
1600.28	336.366		1457.72	184.866		1801.43	94.6892		1457.61	345.17		1457.61	99.4296		1801.43	68.6405		1457.72	1880.48		1457.72	391.094		1801.43	158.393
1602.21	340.454		1459.29	187.861		1802.93	91.685		1459.17	343.927		1459.17	86.4301		1802.93	70.6413		1459.29	1820.81		1459.29	389.104		1802.93	164.401
1604.13	339.072		1460.85	184.855		1804.43	88.6809		1460.74	331.883		1460.74	96.4306		1804.43	66.6421		1460.85	1821.14		1460.85	407.114		1804.43	150.409
1606.06	337.56		1462.41	172.849		1805.94	91.6768		1462.3	345.04		1462.3	99.4312		1805.94	67.6429		1462.41	1847.87		1462.41	381.122		1805.94	160.417
1607.99	332.797		1463.98	188.844		1807.44	90.6726		1463.87	341.396		1463.87	89.4317		1807.44	73.6437		1463.98	1788.2		1463.98	365.132		1807.44	156.425
1609.92	332.091		1465.54	190.838		1808.94	95.6685		1465.43	337.753		1465.43	93.4323		1808.94	59.6445		1465.54	1820.93		1465.54	373.142		1808.94	144.433
1611.85	336.371		1467.11	188.833		1810.44	89.6644		1466.99	330.51		1466.99	98.4328		1810.44	65.6453		1467.11	1803.26		1467.11	377.152		1810.44	146.441
1613.78	337.111		1468.67	188.827		1811.94	86.6602		1468.56	348.467		1468.56	95.4333		1811.94	64.6461		1468.67	1813.19		1468.67	389.162		1811.94	140.449
1615.71	331.152		1470.23	186.822		1813.44	99.6561		1470.12	338.224		1470.12	100.434		1813.44	75.6469		1470.23	1850.72		1470.23	385.17		1813.44	160.457
1617.63	328.131		1471.79	187.816		1814.94	85.652		1471.68	348.98		1471.68	96.4344		1814.94	65.6477		1471.79	1846.25		1471.79	395.18		1814.94	164.465
1619.56	335.057		1473.36	186.81		1816.44	93.6478		1473.24	329.137		1473.24	97.4349		1816.44	63.6485		1473.36	1820.18		1473.36	391.19		1816.44	156.473
1621.49	339.652		1474.92	185.805		1817.94	84.6437		1474.8	330.294		1474.8	100.435		1817.94	62.6493		1474.92	1792.91		1474.92	363.2		1817.94	156.481
1623.42	335.05		1476.48	186.799		1819.43	85.6395		1476.37	334.451		1476.37	93.436		1819.43	71.6501		1476.48	1799.24		1476.48	389.208		1819.43	146.489
1625.35	330.991		1478.04	197.794		1820.93	94.6354		1477.93	338.008		1477.93	99.4365		1820.93	57.6509		1478.04	1780.37		1478.04	373.218		1820.93	160.497
1627.28	326.833		1479.6	195.788		1822.43	87.6313		1479.49	345.764		1479.49	93.4371		1822.43	69.6517		1479.6	1814.3		1479.6	375.228		1822.43	158.505
1629.2	325.674		1481.16	185.782		1823.93	94.6272		1481.05	336.121		1481.05	105.438		1823.93	63.6525		1481.16	1803.83		1481.16	387.238		1823.93	162.513
1631.13	329.144		1482.72	180.777		1825.43	88.623		1482.61	346.278		1482.61	87.4382		1825.43	70.6533		1482.72	1747.76		1482.72	395.248		1825.43	158.521
1633.06	328.357		1484.28	182.771		1826.92	87.6189		1484.17	341.435		1484.17	99.4387		1826.92	65.6541		1484.28	1817.69		1484.28	405.256		1826.92	146.529
1634.99	323.68		1485.84	184.766		1828.42	95.6147		1485.73	347.392		1485.73	93.4392		1828.42	62.6549		1485.84	1816.82		1485.84	407.266		1828.42	158.537
1636.92	326.921		1487.4	182.76		1829.92	79.6106		1487.29	337.748		1487.29	103.44		1829.92	71.6557		1487.4	1795.55		1487.4	403.276		1829.92	144.545
1638.85	329.943		1488.96	201.754		1831.42	91.6065		1488.85	338.305		1488.85	101.44		1831.42	65.6565		1488.96	1783.88		1488.96	417.286		1831.42	172.553
1640.78	330.973		1490.52	192.749		1832.91	93.6023		1490.41	360.461		1490.41	102.441		1832.91	61.6573		1490.52	1804.61		1490.52	413.296		1832.91	146.561
1642.7	330.526		1492.08	192.743		1834.41	85.5982		1491.97	341.818		1491.97	107.441		1834.41	69.6581		1492.08	1815.74		1492.08	393.304		1834.41	156.569
1644.63	327.555		1493.64	190.738		1835.9	94.5941		1493.53	345.375		1493.53	99.4419		1835.9	68.6589		1493.64	1802.87		1493.64	401.314		1835.9	144.577
1646.56	324.724		1495.19	190.732		1837.4	78.59		1495.08	342.332		1495.08	97.4425		1837.4	65.6597		1495.19	1838		1495.19	385.324		1837.4	146.585
1648.49	319.065		1496.75	200.727		1838.89	85.5858		1496.64	359.089		1496.64	93.443		1838.89	67.6605		1496.75	1811.93		1496.75	411.334		1838.89	156.593
1650.42	317.581		1498.31	198.721		1840.39	82.5817		1498.2	353.045		1498.2	99.4435		1840.39	60.6613		1498.31	1855.46		1498.31	409.344		1840.39	156.601
1652.35	320.986		1499.87	198.715		1841.88	82.5775		1499.76	350.002		1499.76	100.444		1841.88	63.6621		1499.87	1795.79		1499.87	433.352		1841.88	146.609
1654.28	326.477		1501.43	195.71		1843.38	79.5734		1501.31	358.359		1501.31	99.4446		1843.38	63.6629		1501.43	1832.12		1501.43	405.362		1843.38	170.617
1656.2	326.505		1502.98	192.704		1844.87	89.5693		1502.87	357.716		1502.87	98.4451		1844.87	69.6637		1502.98	1815.65		1502.98	409.372		1844.87	150.625
1658.13	324.431		1504.54	198.699		1846.37	81.5651		1504.43	358.273		1504.43	95.4457		1846.37	64.6645		1504.54	1829.18		1504.54	417.382		1846.37	154.633
1660.06	321.061		1506.09	210.693		1847.86	83.561		1505.98	382.229		1505.98	100.446		1847.86	61.6653		1506.09	1805.51		1506.09	417.392		1847.86	152.641
1661.99	317.673		1507.65	209.687		1849.35	89.5569		1507.54	370.186		1507.54	101.447		1849.35	65.6661		1507.65	1819.04		1507.65	429.4		1849.35	156.649
1663.92	317.582		1509.21	208.682		1850.84	86.5527		1509.09	377.943		1509.09	105.447		1850.84	68.6669		1509.21	1852.97		1509.21	443.41		1850.84	152.657
1665.85	317.277		1510.76	213.676		1852.34	83.5486		1510.65	368.3		1510.65	103.448		1852.34	64.6677		1510.76	1838.9		1510.76	443.42		1852.34	148.665
1667.78	317.61		1512.32	204.671		1853.83	83.5445		1512.2	379.057		1512.2	103.448		1853.83	59.6685		1512.32	1827.23		1512.32	421.43		1853.83	156.672
1669.7	321.095		1513.87	213.665		1855.32	82.5404		1513.76	385.613		1513.76	95.4489		1855.32	69.6693		1513.87	1831.16		1513.87	437.44		1855.32	162.68
1671.63	321.12		1515.42	209.66		1856.81	77.5362		1515.31	368.77		1515.31	105.449		1856.81	67.6701		1515.42	1827.89		1515.42	443.448		1856.81	158.688
1673.56	319.33		1516.98	224.654		1858.3	83.5321		1516.87	383.726		1516.87	108.45		1858.3	65.6709		1516.98	1846.22		1516.98	441.458		1858.3	142.696
1675.49	324.187		1518.53	199.648		1859.8	83.528		1518.42	396.883		1518.42	104.45		1859.8	67.6717		1518.53	1851.35		1518.53	433.468		1859.8	132.704
1677.42	319.585		1520.09	206.643		1861.29	91.5238		1519.97	396.84		1519.97	101.451		1861.29	58.6725		1520.09	1821.68		1520.09	455.478		1861.29	146.712
1679.35	316.591		1521.64	214.637		1862.78	81.5197		1521.53	401.597		1521.53	120.452		1862.78	66.6733		1521.64	1853.21		1521.64	441.486		1862.78	162.72
1681.27	322.078		1523.19	212.632		1864.27	83.5155		1523.08	389.554		1523.08	113.452		1864.27	62.674		1523.19	1823.54		1523.19	461.496		1864.27	146.728
1683.2	318.508		1524.74	208.626		1865.76	83.5114		1524.63	407.51		1524.63	109.453		1865.76	65.6749		1524.74	1845.47		1524.74	433.506		1865.76	154.736
1685.13	314.904		1526.29	204.62		1867.25	82.5073		1526.18	423.067		1526.18	120.453		1867.25	65.6757		1526.29	1855.4		1526.29	485.516		1867.25	156.744
1687.06	314.121		1527.85	208.615		1868.74	87.5032		1527.74	434.424		1527.74	113.454		1868.74	63.6765		1527.85	1832.93		1527.85	483.526		1868.74	152.752
1688.99	318.037		1529.4	214.609		1870.23	89.499		1529.29	436.781		1529.29	117.454		1870.23	68.6772		1529.4	1857.26		1529.4	477.534		1870.23	156.76
1690.92	319.822		1530.95	221.604		1871.72	87.4949		1530.84	434.938		1530.84	114.455		1871.72	70.678		1530.95	1865.99		1530.95	507.544		1871.72	168.768
1692.85	318.331		1532.5	205.598		1873.21	87.4908		1532.39	449.894		1532.39	121.455		1873.21	60.6789		1532.5	1880.72		1532.5	501.554		1873.21	146.776
1694.77	316.337		1534.05	229.592		1874.69	86.4866		1533.94	443.251		1533.94	129.456		1874.69	58.6796		1534.05	1858.25		1534.05	503.564		1874.69	156.784
1696.7	314.391		1535.6	224.587		1876.18	85.4825		1535.49	453.408		1535.49	129.456		1876.18	64.6805		1535.6	1869.38		1535.6	515.574		1876.18	158.792
1698.63	315.806		1537.15	209.581		1877.67	86.4783		1537.04	451.565		1537.04	126.457		1877.67	65.6813		1537.15	1880.51		1537.15	517.582		1877.67	144.8
1700.56	314.603		1538.7	216.576		1879.16	87.4742		1538.59	468.322		1538.59	133.457		1879.16	68.6821		1538.7	1862.84		1538.7	527.592		1879.16	158.808
1702.49	311.352		1540.25	222.57		1880.64	83.4701		1540.14	475.478		1540.14	139.458		1880.64	68.6828		1540.25	1888.37		1540.25	553.602		1880.64	162.816
1704.42	314.532		1541.8	223.565		1882.13	73.466		1541.69	478.435		1541.69	143.459		1882.13	69.6836		1541.8	1862.3		1541.8	533.612		1882.13	144.824
1706.34	313.307		1543.35	215.559		1883.62	83.4618		1543.24	491.592		1543.24	127.459		1883.62	53.6844		1543.35	1823.03		1543.35	529.622		1883.62	172.832
1708.27	308.819		1544.9	219.553		1885.11	82.4577		1544.79	495.148		1544.79	151.46		1885.11	61.6852		1544.9	1830.56		1544.9	557.63		1885.11	158.84
1710.2	309.41		1546.45	222.548		1886.59	75.4535		1546.34	501.705		1546.34	150.46		1886.59	65.686		1546.45	1846.49		1546.45	581.64		1886.59	152.848
1712.13	306.481		1547.99	224.542		1888.08	79.4494		1547.88	515.462		1547.88	139.461		1888.08	67.6868		1547.99	1804.82		1547.99	567.65		1888.08	164.856
1714.06	311.08		1549.54	223.537		1889.56	81.4453		1549.43	514.819		1549.43	153.461		1889.56	61.6876		1549.54	1817.15		1549.54	539.66		1889.56	150.864
1715.99	314.561		1551.09	234.531		1891.05	90.4411		1550.98	518.975		1550.98	154.462		1891.05	67.6884		1551.09	1855.88		1551.09	567.67		1891.05	158.872
1717.91	313.17		1552.64	244.525		1892.53	91.437		1552.53	539.332		1552.53	149.462		1892.53	63.6892		1552.64	1797.41		1552.64	595.678		1892.53	152.88
1719.84	311.064		1554.18	232.52		1894.02	89.4329		1554.07	529.689		1554.07	160.463		1894.02	65.69		1554.18	1818.14		1554.18	603.688		1894.02	146.888
1721.77	309.209		1555.73	249.514		1895.5	85.4287		1555.62	512.846		1555.62	149.463		1895.5	63.6908		1555.73	1793.27		1555.73	623.698		1895.5	152.896
1723.7	308.169		1557.28	239.509		1896.99	83.4246		1557.17	540.403		1557.17	155.464		1896.99	65.6916		1557.28	1809.2		1557.28	627.708		1896.99	174.904
1725.63	308.8		1558.82	221.503		1898.47	91.4205		1558.71	549.359		1558.71	155.464		1898.47	65.6924		1558.82	1853.93		1558.82	623.718		1898.47	156.912
1727.56	309.494		1560.37	233.498		1899.96	86.4163		1560.26	564.316		1560.26	168.465		1899.96	65.6932		1560.37	1830.26		1560.37	613.726		1899.96	152.92
1729.49	309.023		1561.91	224.492		1901.44	91.4122		1561.8	571.473		1561.8	160.465		1901.44	67.694		1561.91	1805.39		1561.91	643.736		1901.44	148.928
1731.41	308.8		1563.46	230.486		1902.92	82.4081		1563.35	578.03		1563.35	165.466		1902.92	68.6948		1563.46	1733.72		1563.46	629.746		1902.92	152.936
1733.34	308.512		1565	236.481		1904.41	82.4039		1564.89	586.987		1564.89	158.467		1904.41	69.6956		1565	1808.45		1565	651.756		1904.41	140.944
1735.27	307.157		1566.55	226.475		1905.89	79.3998		1566.44	575.543		1566.44	164.467		1905.89	63.6964		1566.55	1782.38		1566.55	665.764		1905.89	154.952
1737.2	307.776		1568.09	221.47		1907.37	87.3957		1567.98	586.3		1567.98	169.468		1907.37	72.6972		1568.09	1745.51		1568.09	647.774		1907.37	140.96
1739.13	305.311		1569.64	219.464		1908.85	86.3915		1569.53	586.857		1569.53	167.468		1908.85	59.698		1569.64	1779.44		1569.64	681.784		1908.85	152.968
1741.06	314.214		1571.18	223.458		1910.33	81.3874		1571.07	590.413		1571.07	166.469		1910.33	63.6988		1571.18	1771.37		1571.18	645.794		1910.33	160.976
1742.98	308.557		1572.72	230.453		1911.82	90.3833		1572.61	625.17		1572.61	153.469		1911.82	63.6996		1572.72	1753.7		1572.72	669.804		1911.82	160.984
1744.91	304.248		1574.27	229.447		1913.3	88.3791		1574.16	610.728		1574.16	163.47		1913.3	63.7004		1574.27	1737.23		1574.27	699.812		1913.3	150.992
1746.84	307.144		1575.81	234.442		1914.78	89.375		1575.7	611.886		1575.7	161.47		1914.78	65.7012		1575.81	1760.36		1575.81	655.822		1914.78	141
1748.77	305.852		1577.35	224.436		1916.26	79.3709		1577.24	614.838		1577.24	165.471		1916.26	57.702		1577.35	1736.69		1577.35	665.832		1916.26	155.008
1750.7	300.538		1578.89	228.43		1917.74	90.3668		1578.78	635.196		1578.78	159.471		1917.74	72.7028		1578.89	1756.22		1578.89	659.842		1917.74	145.016
1752.63	298.396		1580.43	238.425		1919.22	89.3626		1580.32	642.354		1580.32	159.472		1919.22	65.7036		1580.43	1716.95		1580.43	637.852		1919.22	133.024
1754.56	301.619		1581.98	237.419		1920.7	89.3585		1581.87	618.312		1581.87	155.472		1920.7	64.7044		1581.98	1748.48		1581.98	685.86		1920.7	137.032
1756.48	304.614		1583.52	226.414		1922.18	83.3543		1583.41	629.67		1583.41	151.473		1922.18	72.7052		1583.52	1750.01		1583.52	691.87		1922.18	153.04
1758.41	306.302		1585.06	236.408		1923.66	85.3502		1584.95	630.222		1584.95	153.474		1923.66	59.706		1585.06	1729.94		1585.06	639.88		1923.66	153.048
1760.34	307.682		1586.6	218.403		1925.14	88.3461		1586.49	649.98		1586.49	150.474		1925.14	63.7068		1586.6	1679.87		1586.6	635.89		1925.14	159.056
1762.27	302.982		1588.14	234.397		1926.62	85.3419		1588.03	634.938		1588.03	137.475		1926.62	67.7076		1588.14	1693.4		1588.14	629.9		1926.62	135.064
1764.2	301.303		1589.68	227.391		1928.09	87.3378		1589.57	640.296		1589.57	152.475		1928.09	63.7084		1589.68	1666.13		1589.68	625.908		1928.09	145.072
1766.13	304.72		1591.22	219.386		1929.57	90.3337		1591.11	647.454		1591.11	146.476		1929.57	69.7092		1591.22	1698.86		1591.22	605.918		1929.57	145.08
1768.06	303.073		1592.76	223.38		1931.05	91.3296		1592.65	642.006		1592.65	131.476		1931.05	71.71		1592.76	1676.39		1592.76	627.928		1931.05	149.088
1769.98	303.429		1594.3	224.375		1932.53	83.3254		1594.19	619.164		1594.19	137.477		1932.53	57.7108		1594.3	1688.72		1594.3	609.938		1932.53	145.096
1771.91	300.496		1595.84	204.369		1934.01	81.3213		1595.73	601.122		1595.73	129.477		1934.01	64.7116		1595.84	1653.05		1595.84	591.948		1934.01	153.103
1773.84	297.751		1597.38	206.363		1935.48	83.3171		1597.27	606.48		1597.27	125.478		1935.48	63.7124		1597.38	1684.59		1597.38	575.956		1935.48	149.111
1775.77	299.75		1598.92	215.358		1936.96	86.313		1598.81	586.035		1598.81	125.478		1936.96	68.7132		1598.92	1701.72		1598.92	591.966		1936.96	145.119
1777.7	299.439		1600.45	206.352		1938.44	86.3089		1600.34	598.592		1600.34	126.479		1938.44	59.714		1600.45	1687.65		1600.45	551.976		1938.44	163.127
1779.63	296.257		1601.99	206.347		1939.91	79.3047		1601.88	585.349		1601.88	122.479		1939.91	61.7148		1601.99	1709.58		1601.99	551.986		1939.91	149.135
1781.55	299.746		1603.53	210.341		1941.39	84.3006		1603.42	591.905		1603.42	115.48		1941.39	67.7156		1603.53	1661.91		1603.53	545.996		1941.39	145.143
1783.48	302.394		1605.07	210.336		1942.86	75.2965		1604.96	572.062		1604.96	119.481		1942.86	71.7164		1605.07	1641.84		1605.07	536.004		1942.86	149.151
1785.41	301.15		1606.6	196.33		1944.34	78.2923		1606.49	549.819		1606.49	113.481		1944.34	65.7172		1606.6	1639.77		1606.6	510.014		1944.34	145.159
1787.34	299.195		1608.14	184.324		1945.82	77.2882		1608.03	565.376		1608.03	111.482		1945.82	67.718		1608.14	1680.9		1608.14	504.024		1945.82	133.167
1789.27	297.313		1609.68	180.319		1947.29	77.2841		1609.57	539.533		1609.57	109.482		1947.29	63.7188		1609.68	1639.23		1609.68	480.034		1947.29	145.175
1791.2	299.185		1611.21	190.313		1948.76	75.2799		1611.1	537.689		1611.1	109.483		1948.76	65.7196		1611.21	1664.76		1611.21	484.042		1948.76	155.183
1793.12	298.572		1612.75	185.308		1950.24	78.2758		1612.64	528.646		1612.64	109.483		1950.24	62.7204		1612.75	1639.89		1612.75	460.052		1950.24	149.191
1795.05	298.825		1614.28	182.302		1951.71	77.2717		1614.17	514.803		1614.17	103.484		1951.71	62.7212		1614.28	1655.82		1614.28	446.062		1951.71	151.199
1796.98	293.902		1615.82	174.296		1953.19	70.2675		1615.71	507.56		1615.71	99.4843		1953.19	65.722		1615.82	1616.55		1615.82	430.072		1953.19	151.207
1798.91	295.437		1617.35	176.291		1954.66	81.2634		1617.24	478.717		1617.24	109.485		1954.66	62.7228		1617.35	1674.48		1617.35	404.082		1954.66	147.215
1800.84	298.677		1618.89	171.285		1956.14	90.2593		1618.78	467.873		1618.78	97.4854		1956.14	66.7236		1618.89	1659.21		1618.89	366.09		1956.14	153.223
1802.77	294.714		1620.42	170.28		1957.61	80.2551		1620.31	455.23		1620.31	108.486		1957.61	67.7244		1620.42	1642.74		1620.42	384.1		1957.61	159.231
1804.7	292.098		1621.96	152.274		1959.08	78.251		1621.85	422.187		1621.85	98.4864		1959.08	63.7252		1621.96	1647.87		1621.96	360.11		1959.08	137.239
1806.62	294.762		1623.49	160.268		1960.55	79.2469		1623.38	406.544		1623.38	98.487		1960.55	63.726		1623.49	1647		1623.49	344.12		1960.55	145.247
1808.55	296.318		1625.02	156.263		1962.03	81.2427		1624.91	377.1		1624.91	93.4875		1962.03	65.7268		1625.02	1640.13		1625.02	338.13		1962.03	137.255
1810.48	296.575		1626.56	155.257		1963.5	75.2386		1626.45	354.857		1626.45	95.488		1963.5	56.7276		1626.56	1639.26		1626.56	296.138		1963.5	153.263
1812.41	297.738		1628.09	144.252		1964.97	83.2345		1627.98	343.414		1627.98	88.4886		1964.97	61.7284		1628.09	1645.59		1628.09	292.148		1964.97	137.271
1814.34	297.604		1629.62	146.246		1966.44	77.2303		1629.51	337.97		1629.51	89.4891		1966.44	64.7292		1629.62	1648.32		1629.62	310.158		1966.44	141.279
1816.27	297.158		1631.15	145.241		1967.91	69.2262		1631.04	316.327		1631.04	88.4896		1967.91	68.73		1631.15	1645.05		1631.15	280.168		1967.91	153.287
1818.19	297.187		1632.69	149.235		1969.38	79.2221		1632.58	307.284		1632.58	87.4902		1969.38	57.7308		1632.69	1627.38		1632.69	260.178		1969.38	143.295
1820.12	292.215		1634.22	125.229		1970.85	69.2179		1634.11	300.641		1634.11	77.4907		1970.85	63.7316		1634.22	1682.91		1634.22	274.186		1970.85	141.303
1822.05	292.633		1635.75	136.224		1972.32	81.2138		1635.64	284.398		1635.64	85.4912		1972.32	60.7324		1635.75	1641.24		1635.75	254.196		1972.32	143.311
1823.98	291.857		1637.28	142.218		1973.79	81.2097		1637.17	275.354		1637.17	84.4918		1973.79	65.7332		1637.28	1645.17		1637.28	250.206		1973.79	143.319
1825.91	291.441		1638.81	129.213		1975.26	79.2055		1638.7	262.711		1638.7	71.4923		1975.26	65.734		1638.81	1626.3		1638.81	234.216		1975.26	121.327
1827.84	289.542		1640.34	132.207		1976.73	76.2014		1640.23	256.068		1640.23	73.4929		1976.73	60.7348		1640.34	1657.83		1640.34	242.226		1976.73	135.335
1829.77	288.703		1641.87	126.201		1978.2	78.1973		1641.76	244.625		1641.76	74.4934		1978.2	55.7356		1641.87	1647.36		1641.87	238.234		1978.2	127.343
1831.69	290.45		1643.4	134.196		1979.67	71.2051		1643.29	247.52		1643.29	73.4995		1979.67	67.6908		1643.4	1650.09		1643.4	252.244		1979.67	153.336
1833.62	290.377		1644.93	118.19		1981.14	76.141		1644.82	244.927		1644.82	72.4964		1981.14	61.7254		1644.93	1640.82		1644.93	244.254		1981.14	133.415
1835.55	292.953		1646.46	119.192		1982.61	74.194		1646.35	228.797		1646.35	67.7381		1982.61	67.818		1646.46	1662.34		1646.46	248.188		1982.61	137.454
1837.48	293.574		1647.99	120.07		1984.08	69.3407		1647.88	233.999		1647.88	76.4355		1984.08	58.1107		1647.99	1653.88		1647.99	234.122		1984.08	141.453
1839.41	292.764		1649.52	111.415		1985.54	82.8082		1649.41	227.456		1649.41	76.3386		1985.54	54.419		1649.52	1631.72		1649.52	214.83		1985.54	149.366
1841.34	292.303		1651.05	122.77		1987.01	65.7673		1650.94	219.386		1650.94	66.9443		1987.01	54.3832		1651.05	1650.4		1651.05	226.504		1987.01	137.389
1843.27	292.467		1652.58	116.954		1988.48	74.0496		1652.47	233.33		1652.47	74.526		1988.48	68.1648		1652.58	1641.52		1652.58	225.188		1988.48	135.824
1845.19	294.139		1654.1	108.297		1989.95	79.0527		1654	215.892		1654	71.5843		1989.95	61.8844		1654.1	1615.42		1654.1	226.606		1989.95	150.375
1847.12	291.548		1655.63	113.935		1991.41	75.2936		1655.52	211.347		1655.52	69.2545		1991.41	63.0459		1655.63	1622.2		1655.63	224.004		1991.41	134.397
1849.05	287.135		1657.16	101.749		1992.88	77.3539		1657.05	214.385		1657.05	63.5072		1992.88	60.337		1657.16	1613.87		1657.16	192.133		1992.88	141.923
1850.98	287.099		1658.69	108.037		1994.35	74.5051		1658.58	217.693		1658.58	69.2139		1994.35	72.6343		1658.69	1640.35		1658.69	213.274		1994.35	133.033
1852.91	286.73		1660.21	105.952		1995.81	74.3306		1660.1	198.696		1660.1	68.5787		1995.81	58.0709		1660.21	1611.04		1660.21	210.462		1995.81	127.006
1854.84	287.022		1661.74	112.401		1997.28	75.8965		1661.63	204.902		1661.63	68.26		1997.28	63.6327		1661.74	1623.29		1661.74	206.542		1997.28	148.794
1856.76	288.766		1663.27	96.2788		1998.74	77.0528		1663.16	209.507		1663.16	68.7771		1998.74	58.6129		1663.27	1595.35		1663.27	202.51		1998.74	141.149
1858.69	287.843		1664.79	104.36		2000.21	69.9271		1664.68	211.637		1664.68	66.0912		2000.21	65.2477		1664.79	1604.04		1664.79	199.794		2000.21	135.03
1860.62	290.815		1666.32	102.714		2001.67	86.9415		1666.21	206.41		1666.21	67.2746		2001.67	61.6969		1666.32	1606.82		1666.32	198.886		2001.67	141.219
1862.55	282.625		1667.84	107.185		2003.14	74.6478		1667.73	203.548		1667.73	68.6225		2003.14	64.2905		1667.84	1610.5		1667.84	182.137		2003.14	144.517
1864.48	283.045		1669.37	102.455		2004.6	69.7334		1669.26	205.906		1669.26	60.4608		2004.6	65.023		1669.37	1617.92		1669.37	202.786		2004.6	134.388
1866.41	286.768		1670.89	98.0939		2006.07	74.7619		1670.78	200.888		1670.78	63.9199		2006.07	68.5553		1670.89	1579.91		1670.89	206.038		2006.07	144.355
1868.34	288.401		1672.42	99.0048		2007.53	74.7406		1672.31	198.27		1672.31	68.5729		2007.53	65.8002		1672.42	1556.95		1672.42	202.512		2007.53	142.807
1870.26	287.275		1673.94	104.734		2008.99	76.0104		1673.83	194.683		1673.83	67.9549		2008.99	60.2575		1673.94	1595.96		1673.94	194.339		2008.99	144.652
1872.19	286.261		1675.46	99.3209		2010.46	76.3478		1675.36	196.25		1675.36	61.9656		2010.46	64.0626		1675.46	1553.33		1675.46	186.727		2010.46	148.468
1874.12	288.302		1676.99	96.8519		2011.92	70.5536		1676.88	190.889		1676.88	63.3353		2011.92	60.3391		1676.99	1576.4		1676.99	186.265		2011.92	143.595
1876.05	286.925		1678.51	90.8419		2013.38	64.3871		1678.4	185.18		1678.4	61.0822		2013.38	68.3211		1678.51	1565.37		1678.51	190.643		2013.38	146.027
1877.98	288.007		1680.03	96.9976		2014.85	70.5693		1679.93	189.919		1679.93	64.4473		2014.85	65.2733		1680.03	1557.56		1680.03	177.25		2014.85	146.855
1879.91	283.043		1681.56	96.3244		2016.31	80.9439		1681.45	197.54		1681.45	59.2624		2016.31	64.3886		1681.56	1554.04		1681.56	187.802		2016.31	141.294
1881.83	283.995		1683.08	94.6143		2017.77	74.9916		1682.97	180.663		1682.97	60.8961		2017.77	65.8905		1683.08	1542.9		1683.08	186.194		2017.77	139.467
1883.76	283.867		1684.6	94.1123		2019.23	77.5191		1684.49	191.142		1684.49	60.8366		2019.23	64.8399		1684.6	1543.36		1684.6	173.797		2019.23	141.131
1885.69	285.043		1686.12	90.9039		2020.69	81.9633		1686.02	189.482		1686.02	64.7053		2020.69	61.7778		1686.12	1519.81		1686.12	178.102		2020.69	140.704
1887.62	283		1687.65	91.341		2022.15	79.2435		1687.54	185.404		1687.54	61.1631		2022.15	65.575		1687.65	1524.04		1687.65	184.586		2022.15	144.473
1889.55	280.559		1689.17	88.425		2023.61	72.9378		1689.06	179.551		1689.06	58.51		2023.61	64.6363		1689.17	1520.68		1689.17	176.826		2023.61	141.299
1891.48	280.694		1690.69	93.6018		2025.07	80.1243		1690.58	188.49		1690.58	56.1437		2025.07	64.5629		1690.69	1508.78		1690.69	174.271		2025.07	140.335
1893.4	280.219		1692.21	88.6425		2026.53	78.5206		1692.1	188.728		1692.1	60.0856		2026.53	60.9528		1692.21	1482.83		1692.21	173.668		2026.53	156.715
1895.33	283.284		1693.73	90.2818		2027.99	74.2535		1693.62	177.302		1693.62	56.99		2027.99	61.5801		1693.73	1513.54		1693.73	178.199		2027.99	125.339
1897.26	288.308		1695.25	83.4546		2029.45	75.5554		1695.14	181.312		1695.14	58.0309		2029.45	62.325		1695.25	1461.08		1695.25	164.241		2029.45	141.207
1899.19	285.297		1696.77	87.5103		2030.91	81.372		1696.66	176.392		1696.66	53.7017		2030.91	61.6685		1696.77	1523.95		1696.77	170.019		2030.91	130.709
1901.12	280.396		1698.29	73.8197		2032.37	78.5757		1698.18	179.954		1698.18	60.8934		2032.37	61.2717		1698.29	1486.53		1698.29	177.172		2032.37	144.362
1903.05	281.35		1699.81	89.5473		2033.83	77.9975		1699.7	171.486		1699.7	59.5371		2033.83	64.1118		1699.81	1502.68		1699.81	153.531		2033.83	148.441
1904.98	280.737		1701.33	89.0586		2035.29	75.5447		1701.22	176.342		1701.22	62.9282		2035.29	63.089		1701.33	1463.54		1701.33	159.916		2035.29	148.627
1906.9	278.905		1702.85	82.8415		2036.75	80.0378		1702.74	184.66		1702.74	60.1187		2036.75	61.1234		1702.85	1465.65		1702.85	160.953		2036.75	145.064
1908.83	277.102		1704.36	82.8921		2038.21	82.5509		1704.26	179.543		1704.26	60.1661		2038.21	64.0218		1704.36	1447.8		1704.36	167.547		2038.21	144.52
1910.76	276.543		1705.88	84.4764		2039.66	74.9615		1705.78	176.066		1705.78	59.1183		2039.66	64.3405		1705.88	1471.11		1705.88	163.068		2039.66	146.524
1912.69	284.135		1707.4	79.3004		2041.12	78.5013		1707.29	177.094		1707.29	58.6564		2041.12	68.7368		1707.4	1470.85		1707.4	163.694		2041.12	139.718
1914.62	283.707		1708.92	82.6205		2042.58	80.4382		1708.81	178.585		1708.81	59.5075		2042.58	67.9637		1708.92	1443.49		1708.92	160.212		2042.58	144.58
1916.55	279.326		1710.44	83.7289		2044.04	77.0123		1710.33	173.937		1710.33	62.0019		2044.04	62.3362		1710.44	1431.73		1710.44	171.897		2044.04	151.47
1918.47	276.32		1711.95	82.4596		2045.49	82.2769		1711.84	176.933		1711.84	60.6197		2045.49	67.1162		1711.95	1442.71		1711.95	160.432		2045.49	141.435
1920.4	273.1		1713.47	77.3587		2046.95	80.7316		1713.36	178.433		1713.36	58.5737		2046.95	59.1003		1713.47	1440.08		1713.47	157.65		2046.95	143.469
1922.33	277.827		1714.99	82.5697		2048.41	80.3757		1714.88	177.778		1714.88	58.4088		2048.41	62.9402		1714.99	1435.22		1714.99	162.114		2048.41	146.5
1924.26	281.36		1716.5	81.5947		2049.86	77.3577		1716.39	172.856		1716.39	56.6234		2049.86	66.752		1716.5	1437.19		1716.5	159.938		2049.86	142.853
1926.19	279.612		1718.02	79.7805		2051.32	76.2705		1717.91	176.307		1717.91	57.9605		2051.32	69.7808		1718.02	1424.43		1718.02	165.906		2051.32	149.991
1928.12	280.884		1719.53	81.1638		2052.77	80.4204		1719.43	178.268		1719.43	59.6154		2052.77	65.2208		1719.53	1420.37		1719.53	153.249		2052.77	145.311
1930.05	281.075		1721.05	83.6865		2054.23	77.2836		1720.94	172.662		1720.94	59.5532		2054.23	62.8336		1721.05	1438.84		1721.05	160.441		2054.23	148.162
1931.97	280.073		1722.56	82.0778		2055.68	79.0789		1722.46	171.131		1722.46	60.5616		2055.68	65.0665		1722.56	1439.11		1722.56	165.658		2055.68	149.026
1933.9	276.138		1724.08	84.4061		2057.14	81.0576		1723.97	169.852		1723.97	58.7548		2057.14	62.6775		1724.08	1427.23		1724.08	152.864		2057.14	135.013
1935.83	278.318		1725.59	80.234		2058.59	77.5886		1725.49	172.405		1725.49	53.1855		2058.59	62.48		1725.59	1400.19		1725.59	159.559		2058.59	139.152
1937.76	280.51		1727.11	83.3081		2060.05	77.025		1727	175.33		1727	55.3116		2060.05	67.279		1727.11	1421.86		1727.11	165.809		2060.05	137.595
1939.69	278.858		1728.62	80.1428		2061.5	78.6938		1728.51	170.632		1728.51	60.9369		2061.5	64.0935		1728.62	1411.31		1728.62	154.847		2061.5	153.231
1941.62	285.804		1730.14	78.8112		2062.95	79.3883		1730.03	169.897		1730.03	60.2263		2062.95	71.5138		1730.14	1413.5		1730.14	161.453		2062.95	146.412
1943.55	286.566		1731.65	79.4017		2064.41	76.614		1731.54	168.971		1731.54	57.1163		2064.41	64.7376		1731.65	1413.41		1731.65	164.809		2064.41	133.137
1945.47	279.644		1733.16	82.0579		2065.86	81.4655		1733.05	166.184		1733.05	58.9527		2065.86	70.262		1733.16	1413.15		1733.16	163.132		2065.86	140.383
1947.4	276.136		1734.67	74.678		2067.31	81.2363		1734.57	167.408		1734.57	58.8356		2067.31	67.972		1734.67	1396.82		1734.67	153.278		2067.31	139.762
1949.33	274.999		1736.19	77.7165		2068.76	74.5768		1736.08	164.27		1736.08	59.1331		2068.76	67.8553		1736.19	1401.13		1736.19	151.027		2068.76	141.063
1951.26	274.125		1737.7	81.5672		2070.22	75.4527		1737.59	169.3		1737.59	52.2295		2070.22	65.3508		1737.7	1391.77		1737.7	156.649		2070.22	139.898
1953.19	274.793		1739.21	79.1039		2071.67	80.797		1739.1	174.274		1739.1	55.5909		2071.67	67.5743		1739.21	1399.1		1739.21	164.016		2071.67	144.797
1955.12	274.942		1740.72	83.8028		2073.12	80.3531		1740.61	168.905		1740.61	54.0395		2073.12	69.4877		1740.72	1398.31		1740.72	156.015		2073.12	142.774
1957.05	275.717		1742.23	78.9266		2074.57	77.6726		1742.13	167.969		1742.13	57.8258		2074.57	64.8303		1742.23	1418.29		1742.23	152.688		2074.57	143.714
1958.97	279.267		1743.74	80.4945		2076.02	72.9362		1743.64	166.229		1743.64	55.8845		2076.02	59.8188		1743.74	1406.54		1743.74	144.171		2076.02	135.799
1960.9	276.722		1745.26	78.3421		2077.47	76.8608		1745.15	163.888		1745.15	54.4897		2077.47	66.161		1745.26	1389.12		1745.26	156.165		2077.47	142.7
1962.83	270.244		1746.77	79.1713		2078.93	75.1657		1746.66	170.462		1746.66	58.7087		2078.93	71.3099		1746.77	1409.14		1746.77	154.008		2078.93	149.557
1964.76	271.151		1748.28	81.3354		2080.38	76.7989		1748.17	167.191		1748.17	58.5384		2080.38	63.8411		1748.28	1391.88		1748.28	154.562		2080.38	151.05
1966.69	274.3		1749.79	81.684		2081.83	78.168		1749.68	164.605		1749.68	58.3079		2081.83	68.0367		1749.79	1388.91		1749.79	150.543		2081.83	150.056
1968.62	273.269		1751.3	81.3881		2083.28	77.2957		1751.19	163.649		1751.19	54.2494		2083.28	63.8749		1751.3	1383.49		1751.3	153.215		2083.28	148.978
1970.54	270.418		1752.81	78.1848		2084.72	79.6252		1752.7	167.567		1752.7	54.0821		2084.72	60.8488		1752.81	1382.56		1752.81	158.994		2084.72	144.968
1972.47	275.667		1754.31	79.3111		2086.17	76.676		1754.21	170.665		1754.21	57.7734		2086.17	60.6421		1754.31	1382.84		1754.31	155.496		2086.17	142.13
1974.4	272.253		1755.82	81.705		2087.62	74.9469		1755.72	165.887		1755.72	57.591		2087.62	63.7699		1755.82	1378.91		1755.82	142.668		2087.62	133.106
1976.33	270.924		1757.33	73.3738		2089.07	79.8832		1757.22	166.678		1757.22	54.055		2089.07	59.7248		1757.33	1380.94		1757.33	142.646		2089.07	138.663
1978.26	274.287		1758.84	77.2164		2090.52	75.0589		1758.73	161.648		1758.73	56.056		2090.52	64.1189		1758.84	1379.77		1758.84	150.337		2090.52	140.961
1980.19	273.026		1760.35	77.7246		2091.97	77.55		1760.24	167.393		1760.24	56.3132		2091.97	65.0583		1760.35	1376.4		1760.35	146.781		2091.97	137.819
1982.12	269.618		1761.86	73.9792		2093.42	74.4921		1761.75	169.108		1761.75	55.2422		2093.42	66.7896		1761.86	1384.98		1761.86	152.807		2093.42	131.427
1984.04	271.6		1763.36	77.3788		2094.86	75.1445		1763.26	163.239		1763.26	56.4222		2094.86	65.002		1763.36	1386.33		1763.36	150.626		2094.86	131.542
1985.97	271.724		1764.87	74.376		2096.31	75.8233		1764.76	162.443		1764.76	56.5142		2096.31	59.4409		1764.87	1387.28		1764.87	146.951		2096.31	130.538
1987.9	271.685		1766.38	79.5274		2097.76	78.2095		1766.27	165.128		1766.27	60.0711		2097.76	63.0262		1766.38	1379.06		1766.38	151.682		2097.76	136.469
1989.83	270.3		1767.88	81.763		2099.21	76.2662		1767.78	164.589		1767.78	55.9556		2099.21	65.3139		1767.88	1368.74		1767.88	155.765		2099.21	139.322
1991.76	266.737		1769.39	78.8036		2100.65	78.3647		1769.28	165.779		1769.28	55.2161		2100.65	65.8893		1769.39	1374.28		1769.39	144.751		2100.65	141.836
1993.69	266.1		1770.9	77.6662		2102.1	75.0745		1770.79	165.409		1770.79	51.9797		2102.1	67.0313		1770.9	1382.06		1770.9	146.295		2102.1	137.459
1995.61	270.437		1772.4	77.3089		2103.54	73.8104		1772.29	154.366		1772.29	54.2928		2103.54	60.5531		1772.4	1375.07		1772.4	158.595		2103.54	132.388
1997.54	268.249		1773.91	77.1112		2104.99	74.6577		1773.8	161.581		1773.8	55.9089		2104.99	65.7461		1773.91	1355.74		1773.91	156.601		2104.99	129.198
1999.47	268.463		1775.41	76.4242		2106.44	75.7748		1775.3	164.665		1775.3	54.8356		2106.44	63.6411		1775.41	1359.11		1775.41	146.194		2106.44	147.417
2001.4	272.678		1776.92	79.2495		2107.88	73.4955		1776.81	164.656		1776.81	54.9739		2107.88	62.5351		1776.92	1364.84		1776.92	142.586		2107.88	143.615
2003.33	273.01		1778.42	81.6742		2109.33	74.0991		1778.31	164.628		1778.31	54.1434		2109.33	60.4051		1778.42	1361.59		1778.42	146.52		2109.33	131.609
2005.26	270.071		1779.93	79.6641		2110.77	73.7991		1779.82	163.61		1779.82	57.6442		2110.77	63.5135		1779.93	1339.55		1779.93	148.85		2110.77	135.552
2007.18	269.635		1781.43	79.3486		2112.22	70.2852		1781.32	163.941		1781.32	51.0492		2112.22	59.9007		1781.43	1342.36		1781.43	150.671		2112.22	134.4
2009.11	270.792		1782.93	73.5849		2113.66	68.903		1782.83	161.367		1782.83	49.6271		2113.66	61.5396		1782.93	1344.29		1782.93	153.197		2113.66	133.176
2011.04	271.198		1784.44	71.7055		2115.1	69.9048		1784.33	156.996		1784.33	51.8856		2115.1	62.7636		1784.44	1346.71		1784.44	149.015		2115.1	130.142
2012.97	272.51		1785.94	75.7441		2116.55	72.8354		1785.83	161.935		1785.83	53.602		2116.55	58.2515		1785.94	1332.1		1785.94	141.927		2116.55	125.349
2014.9	268.725		1787.44	75.2806		2117.99	73.4994		1787.33	160.846		1787.33	53.1661		2117.99	59.0035		1787.44	1325.11		1787.44	141.579		2117.99	135.584
2016.83	271.448		1788.94	78.2592		2119.43	71.868		1788.84	167.059		1788.84	50.2579		2119.43	64.6451		1788.94	1333.84		1788.94	150.479		2119.43	127.651
2018.76	264.285		1790.45	78.2327		2120.88	66.8747		1790.34	164.93		1790.34	55.7238		2120.88	64.1933		1790.45	1337.45		1790.45	154.15		2120.88	126.332
2020.68	267.918		1791.95	71.8615		2122.32	63.5691		1791.84	163.655		1791.84	57.915		2122.32	62.0659		1791.95	1326.35		1791.95	147.504		2122.32	131.067
2022.61	270.295		1793.45	71.121		2123.76	69.524		1793.34	161.468		1793.34	58.5901		2123.76	62.7338		1793.45	1323.98		1793.45	145.369		2123.76	129.854
2024.54	265.365		1794.95	75.7016		2125.2	72.5638		1794.85	157.762		1794.85	58.7053		2125.2	60.5286		1794.95	1307.23		1794.95	147.13		2125.2	137.018
2026.47	265.477		1796.45	77.8694		2125.65	72.5312		1796.35	161.283		1796.35	58.142		2125.65	59.3227		1796.45	1306.13		1796.45	154.113		2125.65	140.73
2028.4	267.497		1797.48	77.198		2127.1	68.5292		1797.85	161.133		1797.85	52.6617		2127.1	62.3222		1797.48	1301.71		1797.48	143.3		2127.1	130.733
2030.33	266.149		1798.99	81.1944		2128.55	79.5271		1799.02	157.347		1799.02	49.5547		2128.55	54.3217		1798.99	1310.25		1798.99	147.302		2128.55	146.735
2032.26	263.724		1800.49	82.1907		2129.99	76.5251		1800.53	156.121		1800.53	50.5538		2129.99	59.3212		1800.49	1306.79		1800.49	141.303		2129.99	138.738
2034.18	264.013		1802	79.187		2131.44	71.5231		1802.04	159.695		1802.04	56.5529		2131.44	60.3206		1802	1304.54		1802	155.304		2131.44	128.74
2036.11	265.702		1803.51	78.1833		2132.89	74.521		1803.55	157.869		1803.55	55.552		2132.89	61.3201		1803.51	1290.88		1803.51	145.306		2132.89	136.743
2038.04	263.202		1805.01	75.1797		2134.33	72.519		1805.05	161.443		1805.05	57.5511		2134.33	60.3196		1805.01	1265.82		1805.01	149.307		2134.33	132.745
2039.97	261.262		1806.52	73.176		2135.78	75.5169		1806.56	167.417		1806.56	59.5501		2135.78	58.319		1806.52	1286.96		1806.52	147.309		2135.78	134.748
2041.9	263.578		1808.02	80.1723		2137.23	67.5149		1808.06	157.791		1808.06	59.5492		2137.23	63.3185		1808.02	1277.5		1808.02	153.31		2137.23	148.751
2043.83	266.06		1809.53	71.1686		2138.67	74.5128		1809.57	146.365		1809.57	49.5483		2138.67	55.318		1809.53	1267.45		1809.53	153.311		2138.67	116.753
2045.75	265.897		1811.04	77.165		2140.12	73.5108		1811.07	158.339		1811.07	56.5474		2140.12	57.3175		1811.04	1264.59		1811.04	145.313		2140.12	130.756
2047.68	266.056		1812.54	70.1613		2141.57	69.5088		1812.58	160.714		1812.58	60.5465		2141.57	58.3169		1812.54	1263.53		1812.54	147.314		2141.57	126.758
2049.61	265.33		1814.04	74.1576		2143.01	75.5067		1814.08	158.887		1814.08	58.5455		2143.01	51.3164		1814.04	1273.27		1814.04	135.315		2143.01	120.761
2051.54	262.445		1815.55	67.1539		2144.46	79.5047		1815.59	149.861		1815.59	55.5446		2144.46	64.3159		1815.55	1268.62		1815.55	133.317		2144.46	134.763
2053.47	265.923		1817.05	78.1503		2145.9	77.5027		1817.09	158.836		1817.09	55.5437		2145.9	62.3153		1817.05	1253.76		1817.05	133.318		2145.9	130.766
2055.4	263.929		1818.56	73.1466		2147.35	72.5006		1818.6	155.809		1818.6	53.5428		2147.35	64.3148		1818.56	1262.3		1818.56	139.319		2147.35	140.768
2057.32	260.143		1820.06	77.1429		2148.79	70.4986		1820.1	156.983		1820.1	53.5419		2148.79	61.3143		1820.06	1236.64		1820.06	143.321		2148.79	128.771
2059.25	260.028		1821.56	75.1392		2150.24	73.4965		1821.6	156.958		1821.6	50.5409		2150.24	65.3137		1821.56	1234.39		1821.56	137.322		2150.24	138.773
2061.18	261.086		1823.07	69.1356		2151.68	72.4945		1823.11	147.932		1823.11	51.54		2151.68	61.3132		1823.07	1234.52		1823.07	137.323		2151.68	142.776
2063.11	261.423		1824.57	71.1319		2153.12	74.4924		1824.61	151.505		1824.61	51.5391		2153.12	58.3127		1824.57	1235.27		1824.57	141.325		2153.12	140.778
2065.04	261.518		1826.07	68.1282		2154.57	77.4904		1826.11	152.08		1826.11	52.5382		2154.57	61.3121		1826.07	1245.01		1826.07	149.326		2154.57	146.781
2066.97	261.988		1827.57	74.1245		2156.01	82.4884		1827.61	153.854		1827.61	58.5373		2156.01	67.3116		1827.57	1261.95		1827.57	141.327		2156.01	146.784
2068.9	264.405		1829.08	72.1209		2157.45	70.4863		1829.12	148.427		1829.12	55.5363		2157.45	60.3111		1829.08	1214.69		1829.08	137.329		2157.45	148.786
2070.82	264.864		1830.58	68.1172		2158.89	74.4843		1830.62	158.002		1830.62	57.5354		2158.89	67.3106		1830.58	1224.44		1830.58	137.33		2158.89	142.789
2072.75	262.696		1832.08	77.1135		2160.34	82.4823		1832.12	151.976		1832.12	45.5345		2160.34	67.31		1832.08	1202.38		1832.08	137.331		2160.34	144.791
2074.68	263.007		1833.58	69.1098		2161.78	75.4802		1833.62	152.55		1833.62	58.5336		2161.78	63.3095		1833.58	1219.32		1833.58	147.333		2161.78	120.794
2076.61	262.935		1835.08	79.1062		2163.22	78.4782		1835.12	153.724		1835.12	51.5326		2163.22	57.309		1835.08	1247.06		1835.08	137.334		2163.22	136.796
2078.54	261.666		1836.58	73.1025		2164.66	76.4761		1836.62	153.098		1836.62	51.5317		2164.66	69.3084		1836.58	1196.21		1836.58	137.335		2164.66	128.799
2080.47	260.587		1838.08	75.0988		2166.1	69.4741		1838.12	141.072		1838.12	56.5308		2166.1	61.3079		1838.08	1216.75		1838.08	133.337		2166.1	150.801
2082.39	261.42		1839.58	73.0952		2167.54	73.472		1839.62	151.246		1839.62	52.5299		2167.54	63.3074		1839.58	1219.29		1839.58	129.338		2167.54	120.804
2084.32	263.234		1841.08	75.0915		2168.99	69.47		1841.12	148.82		1841.12	53.529		2168.99	65.3069		1841.08	1201.43		1841.08	131.339		2168.99	144.806
2086.25	264.432		1842.58	70.0878		2170.43	72.468		1842.62	147.594		1842.62	45.528		2170.43	69.3063		1842.58	1199.17		1842.58	129.341		2170.43	144.809
2088.18	262.1		1844.08	78.0841		2171.87	80.4659		1844.12	148.768		1844.12	41.5271		2171.87	64.3058		1844.08	1186.12		1844.08	141.342		2171.87	132.811
2090.11	259.519		1845.58	71.0805		2173.31	77.4639		1845.62	150.542		1845.62	48.5262		2173.31	65.3053		1845.58	1186.26		1845.58	139.343		2173.31	136.814
2092.04	262.206		1847.08	75.0768		2174.75	74.4619		1847.12	150.516		1847.12	52.5253		2174.75	55.3047		1847.08	1190		1847.08	137.345		2174.75	138.817
2093.97	264.97		1848.58	73.0731		2176.18	82.4598		1848.62	136.09		1848.62	54.5244		2176.18	66.3042		1848.58	1190.74		1848.58	131.346		2176.18	146.819
2095.89	261.418		1850.07	76.0694		2177.62	84.4578		1850.11	151.664		1850.11	52.5234		2177.62	64.3037		1850.07	1182.49		1850.07	137.347		2177.62	140.822
2097.82	259.51		1851.57	63.0658		2179.06	70.4557		1851.61	146.838		1851.61	54.5225		2179.06	70.3031		1851.57	1207.83		1851.57	117.349		2179.06	144.824
2099.75	254.754		1853.07	61.0621		2180.5	80.4537		1853.11	152.212		1853.11	49.5216		2180.5	64.3026		1853.07	1173.77		1853.07	139.35		2180.5	138.827
2101.68	259.803		1854.57	76.0584		2181.94	81.4516		1854.6	155.186		1854.6	51.5207		2181.94	63.3021		1854.57	1182.91		1854.57	139.351		2181.94	142.829
2103.61	256.763		1856.06	69.0547		2183.38	70.4496		1856.1	145.56		1856.1	52.5198		2183.38	63.3016		1856.06	1188.46		1856.06	125.353		2183.38	132.832
2105.54	255.812		1857.56	69.0511		2184.81	78.4476		1857.6	142.534		1857.6	47.5188		2184.81	67.301		1857.56	1174.19		1857.56	145.354		2184.81	156.834
2107.47	257.821		1859.06	73.0474		2186.25	77.4455		1859.09	147.908		1859.09	47.5179		2186.25	67.3005		1859.06	1180.94		1859.06	133.355		2186.25	134.837
2109.39	261.54		1860.55	71.0437		2187.69	84.4435		1860.59	153.283		1860.59	55.517		2187.69	66.3		1860.55	1172.68		1860.55	129.357		2187.69	132.839
2111.32	259.593		1862.05	73.04		2189.13	76.4415		1862.09	150.856		1862.09	52.5161		2189.13	67.2994		1862.05	1189.62		1862.05	131.358		2189.13	148.842
2113.25	259.252		1863.54	69.0364		2190.56	72.4394		1863.58	147.83		1863.58	55.5152		2190.56	64.2989		1863.54	1174.76		1863.54	129.359		2190.56	136.845
2115.18	259.494		1865.04	64.0327		2192	74.4374		1865.08	145.405		1865.08	49.5142		2192	66.2984		1865.04	1197.71		1865.04	135.361		2192	156.847
2117.11	255.728		1866.53	66.029		2193.44	84.4353		1866.57	149.578		1866.57	52.5133		2193.44	70.2979		1866.53	1170.25		1866.53	129.362		2193.44	144.85
2119.04	255.69		1868.03	69.0253		2194.87	80.4333		1868.07	150.752		1868.07	56.5124		2194.87	68.2973		1868.03	1181.19		1868.03	141.363		2194.87	144.852
2120.96	258.667		1869.52	69.0217		2196.31	82.4312		1869.56	147.727		1869.56	53.5115		2196.31	66.2968		1869.52	1168.13		1869.52	133.365		2196.31	140.855
2122.89	255.922		1871.02	75.018		2197.74	86.4292		1871.06	152.501		1871.06	55.5106		2197.74	63.2963		1871.02	1189.88		1871.02	135.366		2197.74	146.857
2124.82	261.323		1872.51	75.0143		2199.18	81.4272		1872.55	145.874		1872.55	53.5096		2199.18	59.2957		1872.51	1182.82		1872.51	151.367		2199.18	148.86
2126.75	254.775		1874	74.0107		2200.61	78.4251		1874.04	147.049		1874.04	52.5087		2200.61	66.2952		1874	1187.16		1874	137.369		2200.61	128.862
2128.68	252.767		1875.5	66.007		2202.05	82.4231		1875.54	158.423		1875.54	45.5078		2202.05	71.2947		1875.5	1175.9		1875.5	133.37		2202.05	144.865
2130.61	255.951		1876.99	69.0033		2203.48	83.4211		1877.03	149.396		1877.03	43.5069		2203.48	69.2941		1876.99	1155.64		1876.99	129.371		2203.48	154.867
2132.53	259.639		1878.48	74.9996		2204.92	84.419		1878.52	142.771		1878.52	41.506		2204.92	67.2936		1878.48	1159.99		1878.48	133.373		2204.92	150.87
2134.46	259.02		1879.98	76.996		2206.35	84.417		1880.01	152.945		1880.01	52.505		2206.35	67.2931		1879.98	1166.13		1879.98	125.374		2206.35	144.872
2136.39	256.055		1881.47	67.9923		2207.79	87.4149		1881.51	148.119		1881.51	51.5041		2207.79	67.2926		1881.47	1157.87		1881.47	127.375		2207.79	142.875
2138.32	256.442		1882.96	78.9886		2209.22	81.4129		1883	147.493		1883	49.5032		2209.22	68.292		1882.96	1182.61		1882.96	133.377		2209.22	142.878
2140.25	256.317		1884.45	66.9849		2210.65	81.4108		1884.49	155.867		1884.49	49.5023		2210.65	63.2915		1884.45	1170.76		1884.45	143.378		2210.65	140.88
2142.18	253.34		1885.94	70.9813		2212.08	76.4088		1885.98	146.241		1885.98	55.5014		2212.08	69.291		1885.94	1169.7		1885.94	133.379		2212.08	132.883
2144.11	252.931		1887.43	72.9776		2213.52	85.4068		1887.47	152.815		1887.47	47.5004		2213.52	69.2904		1887.43	1174.04		1887.43	143.381		2213.52	152.885
2146.03	254.647		1888.92	69.9739		2214.95	83.4047		1888.96	155.189		1888.96	54.4995		2214.95	65.2899		1888.92	1164.58		1888.92	125.382		2214.95	136.888
2147.96	253.568		1890.42	68.9702		2216.38	80.4027		1890.45	153.963		1890.45	53.4986		2216.38	63.2894		1890.42	1167.73		1890.42	131.383		2216.38	154.89
2149.89	253.909		1891.91	71.9666		2217.81	90.4007		1891.94	158.737		1891.94	50.4977		2217.81	65.2888		1891.91	1171.46		1891.91	129.385		2217.81	152.893
2151.82	248.918		1893.4	72.9629		2219.25	74.3986		1893.43	155.111		1893.43	49.4968		2219.25	71.2883		1893.4	1174.61		1893.4	137.386		2219.25	150.895
2153.75	253.512		1894.89	74.9592		2220.68	78.3966		1894.92	157.485		1894.92	57.4958		2220.68	63.2878		1894.89	1151.35		1894.89	137.387		2220.68	144.898
2155.68	254.267		1896.38	75.9555		2222.11	88.3945		1896.41	150.259		1896.41	52.4949		2222.11	73.2872		1896.38	1180.9		1896.38	127.389		2222.11	146.9
2157.61	254.682		1897.86	68.9519		2223.54	74.3925		1897.9	156.833		1897.9	56.494		2223.54	70.2867		1897.86	1189.43		1897.86	129.39		2223.54	146.903
2159.53	252.877		1899.35	72.9482		2224.97	79.3904		1899.39	159.207		1899.39	57.4931		2224.97	67.2862		1899.35	1161.98		1899.35	149.392		2224.97	146.906
2161.46	251.907		1900.84	68.9445		2226.4	78.3884		1900.88	154.381		1900.88	51.4921		2226.4	67.2857		1900.84	1168.12		1900.84	131.393		2226.4	136.908
2163.39	252.139		1902.33	71.9408		2227.83	71.3864		1902.37	157.355		1902.37	59.4912		2227.83	66.2851		1902.33	1162.86		1902.33	151.394		2227.83	132.911
2165.32	250.142		1903.82	72.9372		2229.26	84.3843		1903.86	149.529		1903.86	47.4903		2229.26	64.2846		1903.82	1194.2		1903.82	133.396		2229.26	150.913
2167.25	248.522		1905.31	72.9335		2230.69	77.3823		1905.34	151.903		1905.34	55.4894		2230.69	64.2841		1905.31	1164.95		1905.31	133.397		2230.69	130.916
2169.18	251.759		1906.79	70.9298		2232.12	77.3802		1906.83	159.077		1906.83	52.4885		2232.12	71.2835		1906.79	1168.09		1906.79	151.398		2232.12	156.918
2171.1	252.986		1908.28	74.9261		2233.55	83.3782		1908.32	160.252		1908.32	57.4875		2233.55	67.283		1908.28	1178.43		1908.28	129.4		2233.55	140.921
2173.03	245.55		1909.77	77.9225		2234.98	71.3762		1909.81	148.825		1909.81	53.4866		2234.98	69.2825		1909.77	1162.97		1909.77	147.401		2234.98	142.923
2174.96	245.818		1911.25	72.9188		2236.4	75.3741		1911.29	154.799		1911.29	53.4857		2236.4	71.282		1911.25	1192.51		1911.25	135.402		2236.4	156.926
2176.89	249.043		1912.74	77.9151		2237.83	78.3721		1912.78	156.574		1912.78	58.4848		2237.83	63.2814		1912.74	1140.46		1912.74	139.404		2237.83	128.928
2178.82	248.369		1914.23	70.9115		2239.26	80.37		1914.26	154.147		1914.26	55.4839		2239.26	67.2809		1914.23	1129.2		1914.23	139.405		2239.26	136.931
2180.75	254.283		1915.71	76.9078		2240.69	83.368		1915.75	157.721		1915.75	59.4829		2240.69	67.2804		1915.71	1152.14		1915.71	155.406		2240.69	132.933
2182.68	247.729		1917.2	78.9041		2242.11	68.366		1917.24	160.096		1917.24	54.482		2242.11	68.2798		1917.2	1136.08		1917.2	141.408		2242.11	138.936
2184.6	251.02		1918.68	66.9004		2243.54	84.3639		1918.72	152.27		1918.72	52.4811		2243.54	69.2793		1918.68	1158.43		1918.68	143.409		2243.54	136.939
2186.53	251.8		1920.17	65.8968		2244.97	76.3619		1920.21	158.843		1920.21	57.4802		2244.97	63.2788		1920.17	1143.57		1920.17	143.41		2244.97	128.941
2188.46	250.551		1921.65	68.8931		2246.4	79.3598		1921.69	157.018		1921.69	53.4793		2246.4	66.2783		1921.65	1138.91		1921.65	139.412		2246.4	138.944
2190.39	248.987		1923.14	66.8894		2247.82	72.3578		1923.18	156.992		1923.18	52.4783		2247.82	67.2777		1923.14	1137.25		1923.14	141.413		2247.82	146.946
2192.32	245.492		1924.62	70.8857		2249.25	78.3558		1924.66	149.765		1924.66	55.4774		2249.25	71.2772		1924.62	1148.8		1924.62	135.414		2249.25	148.949
2194.25	243.352		1926.11	70.8821		2250.67	74.3537		1926.14	149.74		1926.14	54.4765		2250.67	63.2767		1926.11	1134.53		1926.11	133.416		2250.67	136.951
2196.18	245.583		1927.59	63.8784		2252.1	82.3517		1927.63	151.514		1927.63	54.4756		2252.1	62.2761		1927.59	1115.48		1927.59	129.417		2252.1	142.954
2198.1	248.855		1929.07	66.8747		2253.53	75.3496		1929.11	158.688		1929.11	52.4747		2253.53	65.2756		1929.07	1115.02		1929.07	135.418		2253.53	132.956
2200.03	248.816		1930.56	71.871		2254.95	76.3476		1930.59	150.262		1930.59	55.4737		2254.95	68.2751		1930.56	1108.57		1930.56	133.42		2254.95	142.959
2201.96	248.421		1932.04	78.8674		2256.38	70.3456		1932.08	140.036		1932.08	49.4728		2256.38	61.2745		1932.04	1097.9		1932.04	127.421		2256.38	136.961
2203.89	248.503		1933.52	70.8637		2257.8	83.3435		1933.56	145.41		1933.56	50.4719		2257.8	59.274		1933.52	1116.05		1933.52	131.422		2257.8	134.964
2205.82	250.527		1935	71.86		2259.22	72.3415		1935.04	151.984		1935.04	51.471		2259.22	66.2735		1935	1114.99		1935	121.424		2259.22	134.967
2207.74	250.936		1936.49	68.8563		2260.65	80.3394		1936.52	149.558		1936.52	47.4701		2260.65	63.2729		1936.49	1097.73		1936.49	141.425		2260.65	152.969
2209.67	247.857		1937.97	69.8527		2262.07	70.3374		1938	148.932		1938	47.4691		2262.07	79.2724		1937.97	1108.67		1937.97	135.426		2262.07	130.972
2211.6	247.269		1939.45	77.849		2263.5	76.3354		1939.49	144.706		1939.49	52.4682		2263.5	73.2719		1939.45	1098.02		1939.45	137.428		2263.5	132.974
2213.53	248.845		1940.93	74.8453		2264.92	72.3333		1940.97	152.48		1940.97	51.4673		2264.92	62.2714		1940.93	1096.36		1940.93	141.429		2264.92	128.977
2215.46	245.242		1942.41	66.8416		2266.34	78.3313		1942.45	145.854		1942.45	57.4664		2266.34	73.2708		1942.41	1111.5		1942.41	109.43		2266.34	124.979
2217.39	246.4		1943.89	68.838		2267.76	84.3292		1943.93	159.628		1943.93	49.4655		2267.76	62.2703		1943.89	1084.64		1943.89	131.432		2267.76	144.982
2219.32	250.407		1945.37	68.8343		2269.19	75.3272		1945.41	148.202		1945.41	49.4645		2269.19	63.2698		1945.37	1075.19		1945.37	121.433		2269.19	144.984
2221.24	249.7		1946.85	68.8306		2270.61	78.3252		1946.89	151.176		1946.89	52.4636		2270.61	61.2692		1946.85	1080.13		1946.85	129.434		2270.61	130.987
2223.17	245.476		1948.33	72.827		2272.03	80.3231		1948.37	147.55		1948.37	56.4627		2272.03	66.2687		1948.33	1062.87		1948.33	139.436		2272.03	126.989
2225.1	241.29		1949.81	68.8233		2273.45	73.3211		1949.85	145.124		1949.85	52.4618		2273.45	63.2682		1949.81	1063.61		1949.81	139.437		2273.45	124.992
2227.03	246.434		1951.29	69.8196		2274.88	76.319		1951.33	136.698		1951.33	55.4609		2274.88	68.2677		1951.29	1049.35		1951.29	125.438		2274.88	138.994
2228.96	243.887		1952.77	74.8159		2276.3	64.317		1952.81	146.272		1952.81	50.4599		2276.3	69.2671		1952.77	1068.1		1952.77	141.44		2276.3	122.997
2230.89	246.36		1954.25	66.8123		2277.72	72.315		1954.29	140.846		1954.29	55.459		2277.72	63.2666		1954.25	1035.24		1954.25	137.441		2277.72	131
2232.82	247.182		1955.73	69.8086		2279.14	78.3129		1955.77	140.22		1955.77	50.4581		2279.14	63.2661		1955.73	1053.98		1955.73	131.442		2279.14	133.002
2234.74	244.731		1957.2	69.8049		2280.56	74.3109		1957.24	145.594		1957.24	58.4572		2280.56	61.2655		1957.2	1043.32		1957.2	129.444		2280.56	127.005
2236.67	246.376		1958.68	69.8012		2281.98	76.3089		1958.72	146.768		1958.72	51.4563		2281.98	65.265		1958.68	1068.67		1958.68	131.445		2281.98	121.007
2238.6	245.141		1960.16	70.7976		2283.4	76.3068		1960.2	144.343		1960.2	49.4553		2283.4	67.2645		1960.16	1029.8		1960.16	129.446		2283.4	133.01
2240.53	243.695		1961.64	70.7939		2284.82	70.3048		1961.68	144.316		1961.68	51.4544		2284.82	62.2639		1961.64	1047.35		1961.64	141.448		2284.82	129.012
2242.46	243.678		1963.12	68.7902		2286.24	76.3027		1963.15	136.49		1963.15	53.4535		2286.24	57.2634		1963.12	1025.29		1963.12	133.449		2286.24	129.015
2244.39	245.602		1964.59	66.7865		2287.66	78.3007		1964.63	143.665		1964.63	55.4526		2287.66	65.2629		1964.59	1018.24		1964.59	127.45		2287.66	137.017
2246.32	244.133		1966.07	67.7829		2289.08	70.2986		1966.11	140.639		1966.11	53.4517		2289.08	69.2624		1966.07	1011.77		1966.07	137.452		2289.08	137.02
2248.24	239.768		1967.55	64.7792		2290.5	72.2966		1967.58	144.812		1967.58	49.4507		2290.5	62.2618		1967.55	1019.12		1967.55	137.453		2290.5	129.022
2250.17	241.458		1969.02	73.7755		2291.91	76.2946		1969.06	138.787		1969.06	51.4498		2291.91	73.2613		1969.02	1022.86		1969.02	117.454		2291.91	129.025
2252.1	244.937		1970.5	65.7718		2293.33	76.2925		1970.53	129.161		1970.53	54.4489		2293.33	53.2608		1970.5	1028.4		1970.5	121.456		2293.33	123.027
2254.03	242.212		1971.97	64.7682		2294.75	75.2905		1972.01	137.534		1972.01	47.448		2294.75	63.2602		1971.97	1024.94		1971.97	131.457		2294.75	133.03
2255.96	240.867		1973.45	62.7645		2296.17	76.2885		1973.48	130.309		1973.48	57.447		2296.17	64.2597		1973.45	998.688		1973.45	133.458		2296.17	137.033
2257.89	242.079		1974.92	65.7608		2297.58	71.2864		1974.96	142.883		1974.96	47.4461		2297.58	59.2592		1974.92	1006.03		1974.92	125.46		2297.58	137.035
2259.81	239.069		1976.4	67.7571		2299	76.2844		1976.44	142.857		1976.44	52.4452		2299	61.2586		1976.4	1007.37		1976.4	121.461		2299	143.038
2261.74	238.267		1977.87	67.7535		2300.42	77.2823		1977.91	132.631		1977.91	57.4443		2300.42	69.2581		1977.87	995.514		1977.87	121.462		2300.42	135.04
2263.67	239.839		1979.35	73.7498		2301.83	80.2803		1979.38	138.005		1979.38	51.4434		2301.83	59.2576		1979.35	980.658		1979.35	123.464		2301.83	145.043
2265.6	238.809		1980.82	70.7461		2303.25	73.2782		1980.86	133.779		1980.86	55.4424		2303.25	60.2571		1980.82	968.796		1980.82	129.465		2303.25	139.045
2267.53	239.945		1982.29	70.7424		2304.67	66.2762		1982.33	132.553		1982.33	48.4415		2304.67	64.2565		1982.29	998.94		1982.29	123.466		2304.67	137.048
2269.46	238.455		1983.77	64.7388		2306.08	74.2742		1983.8	134.927		1983.8	52.4406		2306.08	62.256		1983.77	983.484		1983.77	135.468		2306.08	143.05
2271.39	238.011		1985.24	67.7351		2307.5	77.2721		1985.28	136.101		1985.28	52.4397		2307.5	60.2555		1985.24	965.022		1985.24	119.469		2307.5	155.053
2273.31	239.487		1986.71	71.7314		2308.91	77.2701		1986.75	137.275		1986.75	47.4388		2308.91	62.2549		1986.71	975.966		1986.71	125.47		2308.91	105.055
2275.24	238.855		1988.18	63.7278		2310.33	68.2681		1988.22	140.849		1988.22	53.4378		2310.33	67.2544		1988.18	985.71		1988.18	121.472		2310.33	125.058
2277.17	239.532		1989.66	68.7241		2311.74	76.266		1989.69	138.423		1989.69	50.4369		2311.74	67.2539		1989.66	990.048		1989.66	127.473		2311.74	139.061
2279.1	241.505		1991.13	70.7204		2313.16	75.264		1991.17	146.797		1991.17	54.436		2313.16	69.2534		1991.13	988.992		1991.13	131.475		2313.16	131.063
2281.03	240.944		1992.6	58.7167		2314.57	78.2619		1992.64	143.171		1992.64	48.4351		2314.57	63.2528		1992.6	987.336		1992.6	125.476		2314.57	149.066
2282.96	237.674		1994.07	68.7131		2315.99	77.2599		1994.11	137.145		1994.11	51.4342		2315.99	66.2523		1994.07	970.08		1994.07	133.477		2315.99	145.068
2284.88	242.183		1995.54	70.7094		2317.4	73.2578		1995.58	136.519		1995.58	51.4332		2317.4	64.2518		1995.54	988.218		1995.54	123.479		2317.4	143.071
2286.81	245.313		1997.02	68.7057		2318.82	67.2558		1997.05	139.493		1997.05	55.4323		2318.82	61.2512		1997.02	982.362		1997.02	115.48		2318.82	117.073
2288.74	237.501		1998.49	70.702		2320.23	76.2538		1998.52	132.267		1998.52	57.4314		2320.23	71.2507		1998.49	979.506		1998.49	117.481		2320.23	131.076
2290.67	236.06		1999.96	68.6984		2321.64	72.2517		1999.99	144.241		1999.99	45.4305		2321.64	61.2502		1999.96	965.244		1999.96	129.483		2321.64	139.078
2292.6	240.309		2001.43	71.6947		2323.05	78.2497		2001.46	138.815		2001.46	49.4296		2323.05	69.2496		2001.43	980.388		2001.43	121.484		2323.05	113.081
2294.53	240.217		2002.89	66.691		2324.47	78.2477		2002.93	139.989		2002.93	46.4286		2324.47	66.2491		2002.89	993.132		2002.89	123.485		2324.47	131.083
2296.45	238.538		2004.37	60.6873		2325.88	74.2456		2004.4	139.963		2004.4	47.4277		2325.88	65.2486		2004.37	983.67		2004.37	129.487		2325.88	141.086
2298.38	236.684		2005.83	72.6837		2327.29	76.2436		2005.87	140.537		2005.87	54.4268		2327.29	63.2481		2005.83	968.814		2005.83	127.488		2327.29	137.088
2300.31	235.981		2007.3	64.68		2328.7	83.2415		2007.34	138.712		2007.34	50.4259		2328.7	68.2475		2007.3	991.158		2007.3	129.489		2328.7	147.091
2302.24	237.647		2008.77	62.6763		2330.11	72.2395		2008.81	147.085		2008.81	57.425		2330.11	65.247		2008.77	967.302		2008.77	123.491		2330.11	135.094
2304.17	238.261		2010.24	71.6726		2331.52	72.2374		2010.28	145.259		2010.28	50.424		2331.52	61.2465		2010.24	978.24		2010.24	129.492		2331.52	139.096
2306.1	239.329		2011.71	69.669		2332.94	72.2354		2011.75	135.634		2011.75	47.4231		2332.94	66.2459		2011.71	975.984		2011.71	117.493		2332.94	125.099
2308.03	239.062		2013.18	75.6653		2334.35	80.2334		2013.21	147.007		2013.21	53.4222		2334.35	61.2454		2013.18	974.928		2013.18	121.495		2334.35	133.101
2309.95	237.398		2014.64	64.6616		2335.76	83.2313		2014.68	143.381		2014.68	47.4213		2335.76	70.2449		2014.64	969.666		2014.64	131.496		2335.76	153.104
2311.88	237.243		2016.11	66.658		2337.17	73.2293		2016.15	146.356		2016.15	51.4204		2337.17	55.2443		2016.11	989.61		2016.11	121.497		2337.17	139.106
2313.81	237.426		2017.58	72.6543		2338.58	80.2272		2017.61	146.93		2017.61	55.4194		2338.58	62.2438		2017.58	978.354		2017.58	113.499		2338.58	133.109
2315.74	231.87		2019.05	62.6506		2339.99	76.2252		2019.08	137.903		2019.08	46.4185		2339.99	64.2433		2019.05	973.692		2019.05	115.5		2339.99	139.111
2317.67	232.652		2020.51	71.6469		2341.4	70.2232		2020.55	143.278		2020.55	53.4176		2341.4	67.2428		2020.51	980.436		2020.51	117.501		2341.4	143.114
2319.6	233.082		2021.98	62.6433		2342.81	78.2211		2022.01	134.252		2022.01	57.4167		2342.81	66.2422		2021.98	966.18		2021.98	133.503		2342.81	137.116
2321.53	234.769		2023.44	70.6396		2344.21	75.2191		2023.48	137.826		2023.48	55.4158		2344.21	69.2417		2023.44	975.918		2023.44	125.504		2344.21	133.119
2323.45	232.479		2024.91	65.6359		2345.62	83.217		2024.95	149.2		2024.95	51.4148		2345.62	63.2412		2024.91	986.862		2024.91	125.505		2345.62	137.122
2325.38	231.231		2026.37	69.6322		2347.03	84.215		2026.41	140.174		2026.41	52.4139		2347.03	71.2406		2026.37	995.406		2026.37	131.507		2347.03	133.124
2327.31	232.663		2027.84	66.6286		2348.44	80.213		2027.88	135.348		2027.88	58.413		2348.44	70.2401		2027.84	973.95		2027.84	125.508		2348.44	143.127
2329.24	232.401		2029.3	68.6249		2349.85	86.2109		2029.34	146.122		2029.34	51.4121		2349.85	66.2396		2029.3	1008.29		2029.3	123.509		2349.85	137.129
2331.17	231.43		2030.77	62.6212		2351.26	78.2089		2030.81	148.496		2030.81	53.4111		2351.26	67.239		2030.77	1008.43		2030.77	133.511		2351.26	149.132
2333.1	228.218		2032.23	69.6175		2352.66	78.2068		2032.27	146.07		2032.27	54.4102		2352.66	70.2385		2032.23	1000.78		2032.23	129.512		2352.66	147.134
2335.02	232.336		2033.7	73.6139		2354.07	74.2048		2033.74	146.044		2033.74	55.4093		2354.07	65.238		2033.7	978.714		2033.7	129.513		2354.07	141.137
2336.95	231.084		2035.16	70.6102		2355.48	76.2028		2035.2	146.618		2035.2	51.4084		2355.48	68.2375		2035.16	1001.06		2035.16	131.515		2355.48	133.139
2338.88	234.601		2036.63	66.6065		2356.89	78.2007		2036.66	140.592		2036.66	55.4075		2356.89	63.2369		2036.63	979.002		2036.63	129.516		2356.89	155.142
2340.81	233.021		2038.09	70.6028		2358.29	79.1987		2038.13	139.366		2038.13	51.4065		2358.29	69.2364		2038.09	1006.74		2038.09	121.517		2358.29	133.144
2342.74	231.6		2039.55	74.5992		2359.7	78.1966		2039.59	144.74		2039.59	54.4056		2359.7	69.2359		2039.55	981.084		2039.55	121.519		2359.7	131.147
2344.67	231.821		2041.01	61.5955		2361.1	82.1946		2041.05	145.314		2041.05	55.4047		2361.1	66.2353		2041.01	1013.03		2041.01	133.52		2361.1	133.149
2346.59	233.176		2042.48	70.5918		2362.51	76.1926		2042.51	148.288		2042.51	51.4038		2362.51	66.2348		2042.48	982.572		2042.48	137.521		2362.51	149.152
2348.52	234.115		2043.94	66.5882		2363.91	77.1905		2043.98	141.062		2043.98	47.4029		2363.91	62.2343		2043.94	986.31		2043.94	125.523		2363.91	141.155
2350.45	232.85		2045.4	65.5845		2365.32	83.1885		2045.44	147.636		2045.44	51.4019		2365.32	66.2337		2045.4	988.854		2045.4	131.524		2365.32	141.157
2352.38	230.946		2046.86	68.5808		2366.72	89.1864		2046.9	150.01		2046.9	53.401		2366.72	65.2332		2046.86	1002.8		2046.86	127.525		2366.72	149.16
2354.31	230.195		2048.32	71.5771		2368.13	83.1844		2048.36	143.384		2048.36	56.4001		2368.13	70.2327		2048.32	972.336		2048.32	143.527		2368.13	139.162
2356.24	231.302		2049.79	68.5734		2369.53	72.1824		2049.82	149.358		2049.82	53.3992		2369.53	71.2322		2049.79	988.68		2049.79	133.528		2369.53	147.165
2358.17	232.986		2051.25	73.5698		2370.94	84.1803		2051.28	149.932		2051.28	49.3983		2370.94	67.2316		2051.25	985.224		2051.25	125.529		2370.94	141.167
2360.09	230.938		2052.71	75.5661		2372.34	80.1783		2052.74	149.906		2052.74	47.3973		2372.34	67.2311		2052.71	976.962		2052.71	125.531		2372.34	125.17
2362.02	228.467		2054.17	66.5624		2373.75	80.1762		2054.2	139.681		2054.2	54.3964		2373.75	67.2306		2054.17	970.506		2054.17	137.532		2373.75	141.172
2363.95	228.23		2055.63	71.5587		2375.15	72.1742		2055.66	146.854		2055.66	47.3955		2375.15	71.23		2055.63	995.25		2055.63	115.533		2375.15	129.175
2365.88	228.263		2057.09	64.5551		2376.55	68.1722		2057.12	143.228		2057.12	57.3946		2376.55	73.2295		2057.09	958.194		2057.09	129.535		2376.55	145.177
2367.81	227.846		2058.55	66.5514		2377.96	81.1701		2058.58	146.803		2058.58	55.3937		2377.96	67.229		2058.55	988.332		2058.55	105.536		2377.96	145.18
2369.74	228.593		2060.01	70.5477		2379.36	74.1681		2060.04	134.776		2060.04	52.3927		2379.36	70.2285		2060.01	972.876		2060.01	129.537		2379.36	145.182
2371.66	229.831		2061.47	65.5441		2380.76	81.166		2061.5	137.75		2061.5	49.3918		2380.76	63.2279		2061.47	988.62		2061.47	125.539		2380.76	157.185
2373.59	229.986		2062.92	65.5404		2382.16	81.164		2062.96	147.325		2062.96	57.3909		2382.16	67.2274		2062.92	958.758		2062.92	125.54		2382.16	141.188
2375.52	230.061		2064.38	68.5367		2383.56	86.162		2064.42	147.299		2064.42	53.39		2383.56	71.2269		2064.38	981.702		2064.38	133.541		2383.56	147.19
2377.45	229.209		2065.84	70.533		2384.96	86.1599		2065.88	143.672		2065.88	48.3891		2384.96	72.2263		2065.84	963.246		2065.84	123.543		2384.96	141.193
2379.38	226.012		2067.3	67.5294		2386.37	79.1579		2067.34	146.047		2067.34	47.3881		2386.37	72.2258		2067.3	941.784		2067.3	141.544		2386.37	151.195
2381.31	225.664		2068.76	62.5257		2387.77	83.1558		2068.79	145.421		2068.79	53.3872		2387.77	65.2253		2068.76	960.528		2068.76	137.545		2387.77	149.198
2383.24	226.279		2070.22	71.522		2389.17	76.1538		2070.25	142.994		2070.25	51.3863		2389.17	71.2247		2070.22	967.872		2070.22	133.547		2389.17	145.2
2385.16	225.166		2071.67	64.5183		2390.57	74.1518		2071.71	145.369		2071.71	53.3854		2390.57	67.2242		2071.67	966.21		2071.67	125.548		2390.57	145.203
2387.09	227.911		2073.13	66.5147		2391.97	80.1497		2073.16	142.943		2073.16	48.3845		2391.97	77.2237		2073.13	953.754		2073.13	123.549		2391.97	151.205
2389.02	223.186		2074.59	64.511		2393.37	79.1477		2074.62	144.117		2074.62	58.3835		2393.37	65.2232		2074.59	932.898		2074.59	131.551		2393.37	149.208
2390.95	227.508		2076.04	70.5073		2394.77	76.1456		2076.08	145.891		2076.08	49.3826		2394.77	76.2226		2076.04	944.442		2076.04	123.552		2394.77	159.21
2392.88	227.423		2077.5	68.5036		2396.17	82.1436		2077.53	147.665		2077.53	49.3817		2396.17	70.2221		2077.5	935.58		2077.5	129.553		2396.17	163.213
2394.81	228.178		2078.95	67.5		2397.57	92.1416		2078.99	150.039		2078.99	55.3808		2397.57	64.2216		2078.95	942.324		2078.95	117.555		2397.57	139.216
2396.74	228.052		2080.41	72.4963		2398.97	74.1395		2080.45	142.813		2080.45	54.3799		2398.97	61.221		2080.41	952.668		2080.41	129.556		2398.97	161.218
2398.66	224.125		2081.86	64.4926		2400.37	79.1375		2081.9	136.787		2081.9	51.3789		2400.37	75.2205		2081.86	916.806		2081.86	139.557		2400.37	137.221
2400.59	224.123		2083.32	65.489		2401.77	82.1354		2083.36	145.161		2083.36	50.378		2401.77	67.22		2083.32	909.75		2083.32	129.559		2401.77	149.223
2402.52	226.865		2084.77	71.4853		2403.16	84.1334		2084.81	141.535		2084.81	49.3771		2403.16	73.2195		2084.77	902.094		2084.77	109.56		2403.16	157.226
2404.45	227.119		2086.23	66.4816		2404.56	94.1314		2086.26	140.309		2086.26	53.3762		2404.56	71.2189		2086.23	917.832		2086.23	117.562		2404.56	139.228
2406.38	226.024		2087.68	66.4779		2405.96	78.1293		2087.72	139.083		2087.72	53.3753		2405.96	73.2184		2087.68	917.976		2087.68	121.563		2405.96	157.231
2408.31	219.68		2089.14	67.4743		2407.36	81.1273		2089.17	148.657		2089.17	45.3743		2407.36	67.2179		2089.14	913.92		2089.14	117.564		2407.36	131.233
2410.23	222.477		2090.59	69.4706		2408.76	86.1252		2090.63	137.231		2090.63	55.3734		2408.76	70.2173		2090.59	904.464		2090.59	137.566		2408.76	157.236
2412.16	219.663		2092.04	68.4669		2410.15	84.1232		2092.08	137.805		2092.08	53.3725		2410.15	65.2168		2092.04	901.002		2092.04	113.567		2410.15	155.238
2414.09	222.355		2093.5	65.4632		2411.55	78.1212		2093.53	134.779		2093.53	49.3716		2411.55	73.2163		2093.5	911.346		2093.5	121.568		2411.55	159.241
2416.02	221.276		2094.95	62.4596		2412.94	75.1191		2094.99	141.353		2094.99	54.3707		2412.94	75.2157		2094.95	892.29		2094.95	127.57		2412.94	157.243
[truncated: 1,060 more rows]

## Sheet: Fig. S17g-i
PUF1			rGO/PPy/PUF1			rGO/PPy/PUF1-UHP			rGO/PU			rGO/PPy/PU			rGO/PPy/PU-UHP			MF			rGO/PVA/MF			rGO/PVA/MF-UHP
[truncated: 7,470 more rows]

## Sheet: Fig. S18
XPS spectrum			O 1s							N 1s					C 1s									Si 2p
[truncated: 1,352 more rows]

[truncated: 16 more sheets: Fig. S19, Fig. S20, Fig. S24, Fig. S25, Fig. S26, Fig. S35, Fig. S36, Fig. S37, Fig. S38, Fig. S39, Fig. S44, Fig. S45, Fig. S46, Fig. S47, Fig. S48, Fig. S49]
